# Supplementary material for: Core genome components and lineage specific expansions in malaria parasites Plasmodium
Source: BMC Genomics. 2010 Dec 1;11(Suppl 3):S13. doi: 10.1186/1471-2164-11-S3-S13 (PMC2999343; doi:10.1186/1471-2164-11-S3-S13)
Supplement: Additional file 1 — A core genome of six Plasmodium genomes comprised of 3,351 orthologous groups is listed. Brief descriptions of predicted gene functions and GO functional classification are also included. [file 1471-2164-11-S3-S13-S1.xls]

## Sheet: Plasmodium_core
Additional File 1. Core genes in six Plasmodium species.
ORTHO	#seq	#taxa	taxa distribution	GO	GO DESCRIPTION	Sequence Description	Sequence ID
ORTHOMCL15	40	6	BERGHEI:11;CHABAUDI:6;FALCIPARUM:3;KNOWLESI:2;VIVAX:3;YOELII:15	GO:0016020:GO:0030260:GO:0005488	membrane:entry into host cell:binding	Plasmodium falciparum reticulocyte binding protein 2, homolog b	MAL13P1.176(falciparum.aa) PB000035.01.0(berghei.aa) PB000144.00.0(berghei.aa) PB000327.03.0(berghei.aa) PB000629.02.0(berghei.aa) PB000714.02.0(berghei.aa) PB000886.00.0(berghei.aa) PB001046.03.0(berghei.aa) PB103906.00.0(berghei.aa) PB106153.00.0(berghei.aa) PB300852.00.0(berghei.aa) PB300875.00.0(berghei.aa) PC000362.05.0(chabaudi.aa) PC001072.02.0(chabaudi.aa) PC107416.00.0(chabaudi.aa) PC301…
ORTHOMCL20	36	6	BERGHEI:6;CHABAUDI:2;FALCIPARUM:8;KNOWLESI:5;VIVAX:11;YOELII:4			cysteine protease, putative	PB000107.03.0(berghei.aa) PB000108.03.0(berghei.aa) PB000233.03.0(berghei.aa) PB000352.01.0(berghei.aa) PB107093.00.0(berghei.aa) PB301518.00.0(berghei.aa) PC000740.02.0(chabaudi.aa) PC000792.00.0(chabaudi.aa) PFB0330c(falciparum.aa) PFB0335c(falciparum.aa) PFB0340c(falciparum.aa) PFB0345c(falciparum.aa) PFB0350c(falciparum.aa) PFB0355c(falciparum.aa) PFB0360c(falciparum.aa) PFI0135c(falciparum.a…
ORTHOMCL41	17	6	BERGHEI:3;CHABAUDI:3;FALCIPARUM:5;KNOWLESI:1;VIVAX:3;YOELII:2	GO:0020035:GO:0050839:GO:0020002	cytoadherence to microvasculature, mediated by parasite protein:cell adhesion molecule binding:host cell plasma membrane	Cytoadherence linked asexual protein, 3.2	MAL7P1.229(falciparum.aa) PB000405.02.0(berghei.aa) PB000482.02.0(berghei.aa) PB000829.03.0(berghei.aa) PC000257.01.0(chabaudi.aa) PC000535.04.0(chabaudi.aa) PC001039.02.0(chabaudi.aa) PFB0935w(falciparum.aa) PFC0110w(falciparum.aa) PFC0120w(falciparum.aa) PFI1730w(falciparum.aa) PKH_073370(knowlesi.aa) PVX_086930(vivax.aa) PVX_094265(vivax.aa) PVX_121885(vivax.aa) PY02932(yoelii.aa) PY06117(yoel…
ORTHOMCL42	17	6	BERGHEI:1;CHABAUDI:3;FALCIPARUM:10;KNOWLESI:1;VIVAX:1;YOELII:1	GO:0006810:GO:0015909:GO:0020011:GO:0015908:GO:0030430:GO:0006631:GO:0016208:GO:0004467	transport:long-chain fatty acid transport:apicoplast:fatty acid transport:host cell cytoplasm:fatty acid metabolic process:AMP binding:long-chain-fatty-acid-CoA ligase activity	fatty acyl coenzyme A synthetase-1, putative	MAL13P1.485(falciparum.aa) PB000470.03.0(berghei.aa) PC000053.05.0(chabaudi.aa) PC000551.02.0(chabaudi.aa) PC301323.00.0(chabaudi.aa) PF07_0129(falciparum.aa) PF14_0751(falciparum.aa) PF14_0761(falciparum.aa) PFB0685c(falciparum.aa) PFB0695c(falciparum.aa) PFC0050c(falciparum.aa) PFD0085c(falciparum.aa) PFL0035c(falciparum.aa) PFL2570w(falciparum.aa) PKH_040490(knowlesi.aa) PVX_002785(vivax.aa) P…
ORTHOMCL45	16	6	BERGHEI:4;CHABAUDI:6;FALCIPARUM:1;KNOWLESI:1;VIVAX:1;YOELII:3			hypothetical protein	PB000065.03.0(berghei.aa) PB000434.01.0(berghei.aa) PB000821.02.0(berghei.aa) PB300420.00.0(berghei.aa) PC000144.04.0(chabaudi.aa) PC000357.02.0(chabaudi.aa) PC000525.02.0(chabaudi.aa) PC000661.04.0(chabaudi.aa) PC000810.02.0(chabaudi.aa) PC302218.00.0(chabaudi.aa) PF14_0626(falciparum.aa) PKH_123980(knowlesi.aa) PVX_117175(vivax.aa) PY02002(yoelii.aa) PY02003(yoelii.aa) PY04739(yoelii.aa)
ORTHOMCL46	16	6	BERGHEI:5;CHABAUDI:5;FALCIPARUM:1;KNOWLESI:1;VIVAX:1;YOELII:3			peptidase, putative	MAL13P1.19(falciparum.aa) PB000884.01.0(berghei.aa) PB001121.02.0(berghei.aa) PB104436.00.0(berghei.aa) PB300248.00.0(berghei.aa) PB400303.00.0(berghei.aa) PC000044.05.0(chabaudi.aa) PC000098.00.0(chabaudi.aa) PC000155.04.0(chabaudi.aa) PC301592.00.0(chabaudi.aa) PC301961.00.0(chabaudi.aa) PKH_140230(knowlesi.aa) PVX_122030(vivax.aa) PY00456(yoelii.aa) PY01943(yoelii.aa) PY03740(yoelii.aa)
ORTHOMCL51	15	6	BERGHEI:4;CHABAUDI:5;FALCIPARUM:1;KNOWLESI:1;VIVAX:1;YOELII:3			hypothetical protein, conserved	PB000181.01.0(berghei.aa) PB000200.03.0(berghei.aa) PB001156.00.0(berghei.aa) PB301092.00.0(berghei.aa) PC000673.01.0(chabaudi.aa) PC000676.01.0(chabaudi.aa) PC001436.02.0(chabaudi.aa) PC300109.00.0(chabaudi.aa) PC300534.00.0(chabaudi.aa) PFL0405w(falciparum.aa) PKH_130700(knowlesi.aa) PVX_084440(vivax.aa) PY00073(yoelii.aa) PY00074(yoelii.aa) PY03518(yoelii.aa)
ORTHOMCL52	15	6	BERGHEI:6;CHABAUDI:4;FALCIPARUM:1;KNOWLESI:1;VIVAX:1;YOELII:2			hypothetical protein	PB000107.01.0(berghei.aa) PB000521.03.0(berghei.aa) PB000785.01.0(berghei.aa) PB000854.03.0(berghei.aa) PB000920.00.0(berghei.aa) PB300409.00.0(berghei.aa) PC000243.01.0(chabaudi.aa) PC000530.04.0(chabaudi.aa) PC301829.00.0(chabaudi.aa) PC302104.00.0(chabaudi.aa) PFE1120w(falciparum.aa) PKH_100980(knowlesi.aa) PVX_080130(vivax.aa) PY00040(yoelii.aa) PY06434(yoelii.aa)
ORTHOMCL54	15	6	BERGHEI:3;CHABAUDI:3;FALCIPARUM:2;KNOWLESI:2;VIVAX:2;YOELII:3			hypothetical protein, conserved	MAL13P1.360(falciparum.aa) PB000055.03.0(berghei.aa) PB000083.01.0(berghei.aa) PB100065.00.0(berghei.aa) PC000986.01.0(chabaudi.aa) PC103304.00.0(chabaudi.aa) PC302610.00.0(chabaudi.aa) PF13_0148(falciparum.aa) PKH_122620(knowlesi.aa) PKH_122630(knowlesi.aa) PVX_116545(vivax.aa) PVX_116550(vivax.aa) PY01317(yoelii.aa) PY02106(yoelii.aa) PY03327(yoelii.aa)
ORTHOMCL60	14	6	BERGHEI:5;CHABAUDI:4;FALCIPARUM:1;KNOWLESI:1;VIVAX:1;YOELII:2			hypothetical protein	PB000889.02.0(berghei.aa) PB001071.02.0(berghei.aa) PB108578.00.0(berghei.aa) PB300542.00.0(berghei.aa) PB300793.00.0(berghei.aa) PC000163.01.0(chabaudi.aa) PC000229.01.0(chabaudi.aa) PC000841.01.0(chabaudi.aa) PC101206.00.0(chabaudi.aa) PFD0225w(falciparum.aa) PKH_031000(knowlesi.aa) PVX_001010(vivax.aa) PY01069(yoelii.aa) PY01338(yoelii.aa)
ORTHOMCL61	14	6	BERGHEI:4;CHABAUDI:5;FALCIPARUM:1;KNOWLESI:1;VIVAX:1;YOELII:2	GO:0003887:GO:0006261:GO:0008622	DNA-directed DNA polymerase activity:DNA-dependent DNA replication:epsilon DNA polymerase complex	DNA polymerase epsilon, catalytic subunit a, putative	PB000449.01.0(berghei.aa) PB001304.00.0(berghei.aa) PB300044.00.0(berghei.aa) PB300272.00.0(berghei.aa) PC000045.03.0(chabaudi.aa) PC000242.05.0(chabaudi.aa) PC000380.01.0(chabaudi.aa) PC000801.04.0(chabaudi.aa) PC300986.00.0(chabaudi.aa) PFF1470c(falciparum.aa) PKH_111860(knowlesi.aa) PVX_114615(vivax.aa) PY05353(yoelii.aa) PY06086(yoelii.aa)
ORTHOMCL62	14	6	BERGHEI:4;CHABAUDI:4;FALCIPARUM:1;KNOWLESI:1;VIVAX:1;YOELII:3	GO:0006511	ubiquitin-dependent protein catabolic process	ubiquitin-protein ligase 1, putative	MAL8P1.23(falciparum.aa) PB000644.01.0(berghei.aa) PB000686.00.0(berghei.aa) PB000848.02.0(berghei.aa) PB001508.02.0(berghei.aa) PC000095.04.0(chabaudi.aa) PC000151.01.0(chabaudi.aa) PC000374.04.0(chabaudi.aa) PC301489.00.0(chabaudi.aa) PKH_050470(knowlesi.aa) PVX_089055(vivax.aa) PY00959(yoelii.aa) PY01030(yoelii.aa) PY07433(yoelii.aa)
ORTHOMCL70	13	6	BERGHEI:3;CHABAUDI:5;FALCIPARUM:1;KNOWLESI:1;VIVAX:1;YOELII:2			hypothetical protein	PB000358.03.0(berghei.aa) PB000791.03.0(berghei.aa) PB001159.02.0(berghei.aa) PC000388.00.0(chabaudi.aa) PC000513.00.0(chabaudi.aa) PC000861.02.0(chabaudi.aa) PC000938.01.0(chabaudi.aa) PC301048.00.0(chabaudi.aa) PFI0260c(falciparum.aa) PKH_070250(knowlesi.aa) PVX_098710(vivax.aa) PY01799(yoelii.aa) PY04544(yoelii.aa)
ORTHOMCL71	13	6	BERGHEI:3;CHABAUDI:3;FALCIPARUM:2;KNOWLESI:1;VIVAX:1;YOELII:3			hypothetical protein	PB000276.03.0(berghei.aa) PB000634.03.0(berghei.aa) PB001224.00.0(berghei.aa) PC000367.00.0(chabaudi.aa) PC000606.00.0(chabaudi.aa) PC301974.00.0(chabaudi.aa) PF10_0211(falciparum.aa) PF10_0212(falciparum.aa) PKH_060580(knowlesi.aa) PVX_001950(vivax.aa) PY04800(yoelii.aa) PY04801(yoelii.aa) PY07481(yoelii.aa)
ORTHOMCL72	13	6	BERGHEI:2;CHABAUDI:5;FALCIPARUM:1;KNOWLESI:1;VIVAX:1;YOELII:3	GO:0006182:GO:0005887:GO:0004383	cGMP biosynthetic process:integral to plasma membrane:guanylate cyclase activity	guanylyl cyclase	PB000256.00.0(berghei.aa) PB001219.00.0(berghei.aa) PC000330.03.0(chabaudi.aa) PC000718.00.0(chabaudi.aa) PC001192.02.0(chabaudi.aa) PC300072.00.0(chabaudi.aa) PC301754.00.0(chabaudi.aa) PF11_0395(falciparum.aa) PKH_093620(knowlesi.aa) PVX_092535(vivax.aa) PY04450(yoelii.aa) PY04451(yoelii.aa) PY04459(yoelii.aa)
ORTHOMCL73	13	6	BERGHEI:4;CHABAUDI:5;FALCIPARUM:1;KNOWLESI:1;VIVAX:1;YOELII:1	GO:0031202	RNA splicing factor activity, transesterification mechanism	pre-mRNA splicing factor, putative	PB000226.00.0(berghei.aa) PB000737.01.0(berghei.aa) PB001033.02.0(berghei.aa) PB300843.00.0(berghei.aa) PC000319.02.0(chabaudi.aa) PC000520.01.0(chabaudi.aa) PC000856.02.0(chabaudi.aa) PC300825.00.0(chabaudi.aa) PC302214.00.0(chabaudi.aa) PFD0265w(falciparum.aa) PKH_030920(knowlesi.aa) PVX_000970(vivax.aa) PY01669(yoelii.aa)
ORTHOMCL74	13	6	BERGHEI:3;CHABAUDI:5;FALCIPARUM:2;KNOWLESI:1;VIVAX:1;YOELII:1			conserved hypothetical protein	PB000088.01.0(berghei.aa) PB000920.02.0(berghei.aa) PB001039.03.0(berghei.aa) PC000133.04.0(chabaudi.aa) PC000166.04.0(chabaudi.aa) PC000616.04.0(chabaudi.aa) PC300879.00.0(chabaudi.aa) PC302108.00.0(chabaudi.aa) PF14_0172(falciparum.aa) PF14_0173(falciparum.aa) PKH_133040(knowlesi.aa) PVX_085580(vivax.aa) PY05448(yoelii.aa)
ORTHOMCL75	13	6	BERGHEI:3;CHABAUDI:4;FALCIPARUM:1;KNOWLESI:1;VIVAX:1;YOELII:3			folate/biopterin transporter	MAL8P1.139(falciparum.aa) PB000157.02.0(berghei.aa) PB000875.02.0(berghei.aa) PB001054.03.0(berghei.aa) PC000427.00.0(chabaudi.aa) PC000623.04.0(chabaudi.aa) PC001111.02.0(chabaudi.aa) PC302604.00.0(chabaudi.aa) PKH_011410(knowlesi.aa) PVX_093535(vivax.aa) PY00801(yoelii.aa) PY05523(yoelii.aa) PY06371(yoelii.aa)
ORTHOMCL76	13	6	BERGHEI:4;CHABAUDI:3;FALCIPARUM:1;KNOWLESI:1;VIVAX:1;YOELII:3			Dynein heavy chain, putative	MAL7P1.89(falciparum.aa) PB000190.01.0(berghei.aa) PB000201.03.0(berghei.aa) PB001097.01.0(berghei.aa) PB001164.02.0(berghei.aa) PC000088.03.0(chabaudi.aa) PC000522.00.0(chabaudi.aa) PC300108.00.0(chabaudi.aa) PKH_030030(knowlesi.aa) PVX_000530(vivax.aa) PY02765(yoelii.aa) PY02766(yoelii.aa) PY02768(yoelii.aa)
ORTHOMCL78	13	6	BERGHEI:2;CHABAUDI:7;FALCIPARUM:1;KNOWLESI:1;VIVAX:1;YOELII:1			dynein heavy chain, putative	MAL7P1.162(falciparum.aa) PB000989.00.0(berghei.aa) PB300819.00.0(berghei.aa) PC000163.02.0(chabaudi.aa) PC000296.01.0(chabaudi.aa) PC000357.03.0(chabaudi.aa) PC000407.04.0(chabaudi.aa) PC001222.02.0(chabaudi.aa) PC300681.00.0(chabaudi.aa) PC302603.00.0(chabaudi.aa) PKH_021460(knowlesi.aa) PVX_081792(vivax.aa) PY01468(yoelii.aa)
ORTHOMCL79	13	6	BERGHEI:3;CHABAUDI:5;FALCIPARUM:1;KNOWLESI:1;VIVAX:1;YOELII:2			hypothetical membrane protein, conserved	MAL7P1.15(falciparum.aa) PB000394.01.0(berghei.aa) PB001218.00.0(berghei.aa) PB001320.02.0(berghei.aa) PC000404.03.0(chabaudi.aa) PC000765.04.0(chabaudi.aa) PC300309.00.0(chabaudi.aa) PC301395.00.0(chabaudi.aa) PC301485.00.0(chabaudi.aa) PKH_010210(knowlesi.aa) PVX_087735(vivax.aa) PY00678(yoelii.aa) PY00679(yoelii.aa)
ORTHOMCL80	13	6	BERGHEI:4;CHABAUDI:4;FALCIPARUM:1;KNOWLESI:1;VIVAX:1;YOELII:2			hypothetical protein, conserved	MAL13P1.323(falciparum.aa) PB000027.03.0(berghei.aa) PB000762.01.0(berghei.aa) PB000996.03.0(berghei.aa) PB404588.00.0(berghei.aa) PC000217.04.0(chabaudi.aa) PC000237.05.0(chabaudi.aa) PC302149.00.0(chabaudi.aa) PC406039.00.0(chabaudi.aa) PKH_110630(knowlesi.aa) PVX_115180(vivax.aa) PY00834(yoelii.aa) PY03026(yoelii.aa)
ORTHOMCL84	12	6	BERGHEI:4;CHABAUDI:3;FALCIPARUM:1;KNOWLESI:1;VIVAX:1;YOELII:2			conserved hypothetical protein	PB105259.00.0(berghei.aa) PB105705.00.0(berghei.aa) PB107195.00.0(berghei.aa) PB402773.00.0(berghei.aa) PC101262.00.0(chabaudi.aa) PC102645.00.0(chabaudi.aa) PC105035.00.0(chabaudi.aa) PFF1365c(falciparum.aa) PKH_112120(knowlesi.aa) PVX_114510(vivax.aa) PY02710(yoelii.aa) PY02711(yoelii.aa)
ORTHOMCL87	12	6	BERGHEI:2;CHABAUDI:4;FALCIPARUM:1;KNOWLESI:1;VIVAX:1;YOELII:3			hypothetical protein	PB000805.01.0(berghei.aa) PB001139.00.0(berghei.aa) PC000224.03.0(chabaudi.aa) PC000878.02.0(chabaudi.aa) PC301161.00.0(chabaudi.aa) PC302378.00.0(chabaudi.aa) PFB0560w(falciparum.aa) PKH_040770(knowlesi.aa) PVX_002905(vivax.aa) PY02992(yoelii.aa) PY06304(yoelii.aa) PY07005(yoelii.aa)
ORTHOMCL88	12	6	BERGHEI:1;CHABAUDI:1;FALCIPARUM:2;KNOWLESI:2;VIVAX:3;YOELII:3	GO:0005853	eukaryotic translation elongation factor 1 complex	elongation factor 1 alpha	PB000423.03.0(berghei.aa) PC000339.00.0(chabaudi.aa) PF13_0304(falciparum.aa) PF13_0305(falciparum.aa) PKH_111390(knowlesi.aa) PKH_111400(knowlesi.aa) PVX_114830(vivax.aa) PVX_114832(vivax.aa) PVX_138260(vivax.aa) PY00361(yoelii.aa) PY00362(yoelii.aa) PY02338(yoelii.aa)
ORTHOMCL89	12	6	BERGHEI:5;CHABAUDI:3;FALCIPARUM:1;KNOWLESI:1;VIVAX:1;YOELII:1			hypothetical protein	PB000382.00.0(berghei.aa) PB000492.02.0(berghei.aa) PB000936.00.0(berghei.aa) PB001174.01.0(berghei.aa) PB001652.02.0(berghei.aa) PC000328.01.0(chabaudi.aa) PC000344.01.0(chabaudi.aa) PC000820.00.0(chabaudi.aa) PF14_0722(falciparum.aa) PKH_126950(knowlesi.aa) PVX_118648(vivax.aa) PY00150(yoelii.aa)
ORTHOMCL90	12	6	BERGHEI:4;CHABAUDI:2;FALCIPARUM:1;KNOWLESI:2;VIVAX:1;YOELII:2			hypothetical protein	PB000297.02.0(berghei.aa) PB000721.02.0(berghei.aa) PB000722.02.0(berghei.aa) PB001305.00.0(berghei.aa) PC000360.04.0(chabaudi.aa) PC000594.00.0(chabaudi.aa) PF11_0168(falciparum.aa) PKH_091340(knowlesi.aa) PKH_091350(knowlesi.aa) PVX_091435(vivax.aa) PY02157(yoelii.aa) PY02159(yoelii.aa)
ORTHOMCL91	12	6	BERGHEI:4;CHABAUDI:3;FALCIPARUM:1;KNOWLESI:1;VIVAX:1;YOELII:2			hypothetical protein, conserved	PB000285.00.0(berghei.aa) PB000671.02.0(berghei.aa) PB000870.01.0(berghei.aa) PB001157.01.0(berghei.aa) PC000076.05.0(chabaudi.aa) PC301146.00.0(chabaudi.aa) PC301763.00.0(chabaudi.aa) PF11_0049(falciparum.aa) PKH_090100(knowlesi.aa) PVX_090875(vivax.aa) PY01432(yoelii.aa) PY01940(yoelii.aa)
ORTHOMCL92	12	6	BERGHEI:3;CHABAUDI:3;FALCIPARUM:1;KNOWLESI:1;VIVAX:2;YOELII:2	GO:0020011	apicoplast	hypothetical protein, conserved	PB000235.03.0(berghei.aa) PB300625.00.0(berghei.aa) PB301425.00.0(berghei.aa) PC000156.00.0(chabaudi.aa) PC000178.01.0(chabaudi.aa) PC000399.03.0(chabaudi.aa) PFL0115w(falciparum.aa) PKH_130100(knowlesi.aa) PVX_084145(vivax.aa) PVX_084160(vivax.aa) PY00464(yoelii.aa) PY01526(yoelii.aa)
ORTHOMCL93	12	6	BERGHEI:2;CHABAUDI:2;FALCIPARUM:2;KNOWLESI:2;VIVAX:2;YOELII:2	GO:0005792:GO:0051726:GO:0016887	microsome:regulation of cell cycle:ATPase activity	cell division cycle protein 48 homologue, putative	PB000171.02.0(berghei.aa) PB000404.03.0(berghei.aa) PC000038.00.0(chabaudi.aa) PC000445.00.0(chabaudi.aa) PF07_0047(falciparum.aa) PFF0940c(falciparum.aa) PKH_010920(knowlesi.aa) PKH_113000(knowlesi.aa) PVX_088085(vivax.aa) PVX_114095(vivax.aa) PY03639(yoelii.aa) PY05787(yoelii.aa)
ORTHOMCL94	12	6	BERGHEI:5;CHABAUDI:3;FALCIPARUM:1;KNOWLESI:1;VIVAX:1;YOELII:1			conserved hypothetical protein	PB000170.03.0(berghei.aa) PB000616.03.0(berghei.aa) PB000763.01.0(berghei.aa) PB000933.02.0(berghei.aa) PB300391.00.0(berghei.aa) PC000098.02.0(chabaudi.aa) PC000785.03.0(chabaudi.aa) PC000799.01.0(chabaudi.aa) PF14_0326(falciparum.aa) PKH_131480(knowlesi.aa) PVX_084810(vivax.aa) PY00634(yoelii.aa)
ORTHOMCL95	12	6	BERGHEI:4;CHABAUDI:3;FALCIPARUM:1;KNOWLESI:1;VIVAX:1;YOELII:2	GO:0019904	protein domain specific binding	SET-domain protein, putative	PB000129.02.0(berghei.aa) PB000552.01.0(berghei.aa) PB000585.02.0(berghei.aa) PB001280.02.0(berghei.aa) PC000209.05.0(chabaudi.aa) PC000817.03.0(chabaudi.aa) PC000938.02.0(chabaudi.aa) PFF1440w(falciparum.aa) PKH_111920(knowlesi.aa) PVX_114585(vivax.aa) PY00684(yoelii.aa) PY02230(yoelii.aa)
ORTHOMCL96	12	6	BERGHEI:3;CHABAUDI:3;FALCIPARUM:1;KNOWLESI:2;VIVAX:2;YOELII:1			small nucleolar ribonucleoprotein, snoRNP, putative	PB000124.00.0(berghei.aa) PB000392.03.0(berghei.aa) PB101277.00.0(berghei.aa) PC000288.01.0(chabaudi.aa) PC000561.00.0(chabaudi.aa) PC001353.02.0(chabaudi.aa) PF14_0174(falciparum.aa) PKH_133020(knowlesi.aa) PKH_133030(knowlesi.aa) PVX_085570(vivax.aa) PVX_085575(vivax.aa) PY05447(yoelii.aa)
ORTHOMCL97	12	6	BERGHEI:3;CHABAUDI:3;FALCIPARUM:1;KNOWLESI:1;VIVAX:1;YOELII:3			conserved hypothetical protein	PB000081.01.0(berghei.aa) PB000199.00.0(berghei.aa) PB000863.00.0(berghei.aa) PC000677.00.0(chabaudi.aa) PC300152.00.0(chabaudi.aa) PC302272.00.0(chabaudi.aa) PF11_0528(falciparum.aa) PKH_091020(knowlesi.aa) PVX_091300(vivax.aa) PY05563(yoelii.aa) PY05652(yoelii.aa) PY06768(yoelii.aa)
ORTHOMCL98	12	6	BERGHEI:2;CHABAUDI:3;FALCIPARUM:1;KNOWLESI:2;VIVAX:2;YOELII:2	GO:0020011	apicoplast	hypothetical protein	PB000020.02.0(berghei.aa) PB000213.00.0(berghei.aa) PC000624.01.0(chabaudi.aa) PC000778.01.0(chabaudi.aa) PC000997.02.0(chabaudi.aa) PF14_0031(falciparum.aa) PKH_134370(knowlesi.aa) PKH_134380(knowlesi.aa) PVX_086270(vivax.aa) PVX_086275(vivax.aa) PY00128(yoelii.aa) PY00129(yoelii.aa)
ORTHOMCL99	12	6	BERGHEI:3;CHABAUDI:3;FALCIPARUM:1;KNOWLESI:1;VIVAX:1;YOELII:3	GO:0020011	apicoplast	hypothetical protein	PB000020.01.0(berghei.aa) PB000234.00.0(berghei.aa) PB000661.00.0(berghei.aa) PC300421.00.0(chabaudi.aa) PC301456.00.0(chabaudi.aa) PC302016.00.0(chabaudi.aa) PF14_0712(falciparum.aa) PKH_126850(knowlesi.aa) PVX_118600(vivax.aa) PY02633(yoelii.aa) PY02634(yoelii.aa) PY02635(yoelii.aa)
ORTHOMCL100	12	6	BERGHEI:4;CHABAUDI:4;FALCIPARUM:1;KNOWLESI:1;VIVAX:1;YOELII:1			hypothetical protein, conserved	MAL8P1.154(falciparum.aa) PB000759.02.0(berghei.aa) PB000760.02.0(berghei.aa) PB108456.00.0(berghei.aa) PB300784.00.0(berghei.aa) PC000151.04.0(chabaudi.aa) PC000265.02.0(chabaudi.aa) PC000279.01.0(chabaudi.aa) PC000442.00.0(chabaudi.aa) PKH_011650(knowlesi.aa) PVX_093645(vivax.aa) PY02606(yoelii.aa)
ORTHOMCL101	12	6	BERGHEI:2;CHABAUDI:2;FALCIPARUM:1;KNOWLESI:1;VIVAX:1;YOELII:5	GO:0020011	apicoplast	hypothetical protein, conserved	MAL8P1.143(falciparum.aa) PB105865.00.0(berghei.aa) PB300828.00.0(berghei.aa) PC000265.04.0(chabaudi.aa) PC107660.00.0(chabaudi.aa) PKH_011470(knowlesi.aa) PVX_093565(vivax.aa) PY02696(yoelii.aa) PY04434(yoelii.aa) PY05105(yoelii.aa) PY05496(yoelii.aa) PY06961(yoelii.aa)
ORTHOMCL102	12	6	BERGHEI:4;CHABAUDI:4;FALCIPARUM:1;KNOWLESI:1;VIVAX:1;YOELII:1			hypothetical protein, conserved	MAL7P1.22(falciparum.aa) PB000551.02.0(berghei.aa) PB001279.00.0(berghei.aa) PB001540.02.0(berghei.aa) PB300900.00.0(berghei.aa) PC000307.00.0(chabaudi.aa) PC000424.04.0(chabaudi.aa) PC000584.02.0(chabaudi.aa) PC302003.00.0(chabaudi.aa) PKH_010560(knowlesi.aa) PVX_087900(vivax.aa) PY00141(yoelii.aa)
ORTHOMCL103	12	6	BERGHEI:2;CHABAUDI:2;FALCIPARUM:2;KNOWLESI:2;VIVAX:2;YOELII:2			DNA mismatch repair enzyme, putative	MAL7P1.206(falciparum.aa) PB000623.01.0(berghei.aa) PB300947.00.0(berghei.aa) PC000592.00.0(chabaudi.aa) PC301346.00.0(chabaudi.aa) PF14_0254(falciparum.aa) PKH_010510(knowlesi.aa) PKH_132290(knowlesi.aa) PVX_085160(vivax.aa) PVX_087875(vivax.aa) PY01096(yoelii.aa) PY07191(yoelii.aa)
ORTHOMCL104	12	6	BERGHEI:1;CHABAUDI:3;FALCIPARUM:4;KNOWLESI:2;VIVAX:1;YOELII:1	GO:0005488	binding	erythrocyte binding antigen-165	MAL13P1.60(falciparum.aa) MAL7P1.176(falciparum.aa) PB000282.01.0(berghei.aa) PC000721.03.0(chabaudi.aa) PC000774.02.0(chabaudi.aa) PC300204.00.0(chabaudi.aa) PFA0125c(falciparum.aa) PFD1155w(falciparum.aa) PKH_062300(knowlesi.aa) PKH_134580(knowlesi.aa) PVX_110810(vivax.aa) PY04764(yoelii.aa)
ORTHOMCL105	12	6	BERGHEI:3;CHABAUDI:4;FALCIPARUM:1;KNOWLESI:1;VIVAX:1;YOELII:2	GO:0016020	membrane	hypothetical protein, conserved	MAL13P1.351(falciparum.aa) PB000189.03.0(berghei.aa) PB000643.03.0(berghei.aa) PB001285.02.0(berghei.aa) PC000006.05.0(chabaudi.aa) PC000746.02.0(chabaudi.aa) PC301467.00.0(chabaudi.aa) PC301662.00.0(chabaudi.aa) PKH_110110(knowlesi.aa) PVX_115430(vivax.aa) PY00287(yoelii.aa) PY00288(yoelii.aa)
ORTHOMCL106	12	6	BERGHEI:1;CHABAUDI:2;FALCIPARUM:4;KNOWLESI:1;VIVAX:3;YOELII:1	GO:0016020:GO:0020011:GO:0030260	membrane:apicoplast:entry into host cell	Merozoite Surface Protein 7 precursor, MSP7	MAL13P1.173(falciparum.aa) MAL13P1.174(falciparum.aa) PB000442.03.0(berghei.aa) PC000367.04.0(chabaudi.aa) PC401940.00.0(chabaudi.aa) PF13_0191(falciparum.aa) PF13_0197(falciparum.aa) PKH_121830(knowlesi.aa) PVX_082655(vivax.aa) PVX_082665(vivax.aa) PVX_082680(vivax.aa) PY02148(yoelii.aa)
ORTHOMCL108	11	6	BERGHEI:2;CHABAUDI:4;FALCIPARUM:1;KNOWLESI:1;VIVAX:1;YOELII:2			hypothetical protein	PB001061.03.0(berghei.aa) PB001220.00.0(berghei.aa) PC000263.03.0(chabaudi.aa) PC000502.00.0(chabaudi.aa) PC000676.04.0(chabaudi.aa) PC403868.00.0(chabaudi.aa) PF14_0552(falciparum.aa) PKH_124820(knowlesi.aa) PVX_117570(vivax.aa) PY00676(yoelii.aa) PY02830(yoelii.aa)
ORTHOMCL109	11	6	BERGHEI:1;CHABAUDI:2;FALCIPARUM:3;KNOWLESI:2;VIVAX:2;YOELII:1	GO:0020020	food vacuole	falcipain-2 precursor, putative	PB000980.00.0(berghei.aa) PC000068.00.0(chabaudi.aa) PC000617.03.0(chabaudi.aa) PF11_0161(falciparum.aa) PF11_0162(falciparum.aa) PF11_0165(falciparum.aa) PKH_091250(knowlesi.aa) PKH_091260(knowlesi.aa) PVX_091410(vivax.aa) PVX_091415(vivax.aa) PY00783(yoelii.aa)
ORTHOMCL110	11	6	BERGHEI:3;CHABAUDI:4;FALCIPARUM:1;KNOWLESI:1;VIVAX:1;YOELII:1			hypothetical protein	PB000931.02.0(berghei.aa) PB001123.01.0(berghei.aa) PB301480.00.0(berghei.aa) PC000097.02.0(chabaudi.aa) PC000396.04.0(chabaudi.aa) PC000603.03.0(chabaudi.aa) PC000716.03.0(chabaudi.aa) PF11_0240(falciparum.aa) PKH_092040(knowlesi.aa) PVX_091760(vivax.aa) PY00078(yoelii.aa)
ORTHOMCL111	11	6	BERGHEI:2;CHABAUDI:4;FALCIPARUM:1;KNOWLESI:1;VIVAX:1;YOELII:2			Pb-reticulocyte binding protein	PB000896.00.0(berghei.aa) PB001056.02.0(berghei.aa) PC000145.05.0(chabaudi.aa) PC000248.01.0(chabaudi.aa) PC300977.00.0(chabaudi.aa) PC302155.00.0(chabaudi.aa) PF10_0224(falciparum.aa) PKH_060730(knowlesi.aa) PVX_111560(vivax.aa) PY01514(yoelii.aa) PY03506(yoelii.aa)
ORTHOMCL112	11	6	BERGHEI:2;CHABAUDI:1;FALCIPARUM:2;KNOWLESI:2;VIVAX:2;YOELII:2	GO:0006986:GO:0009408	response to unfolded protein:response to heat	heat shock 70 kDa protein	PB000817.02.0(berghei.aa) PB001177.00.0(berghei.aa) PC300345.00.0(chabaudi.aa) PF08_0054(falciparum.aa) PFI0875w(falciparum.aa) PKH_051230(knowlesi.aa) PKH_071520(knowlesi.aa) PVX_089425(vivax.aa) PVX_099315(vivax.aa) PY05001(yoelii.aa) PY06158(yoelii.aa)
ORTHOMCL113	11	6	BERGHEI:3;CHABAUDI:2;FALCIPARUM:1;KNOWLESI:2;VIVAX:1;YOELII:2			hypothetical protein	PB000768.00.0(berghei.aa) PB001030.01.0(berghei.aa) PB001102.01.0(berghei.aa) PC000192.02.0(chabaudi.aa) PC001324.02.0(chabaudi.aa) PF11_0540(falciparum.aa) PKH_090620(knowlesi.aa) PKH_090630(knowlesi.aa) PVX_091135(vivax.aa) PY00698(yoelii.aa) PY06690(yoelii.aa)
ORTHOMCL114	11	6	BERGHEI:2;CHABAUDI:1;FALCIPARUM:2;KNOWLESI:2;VIVAX:2;YOELII:2			hypothetical protein	PB000609.00.0(berghei.aa) PB000857.00.0(berghei.aa) PC301553.00.0(chabaudi.aa) PFD1050w(falciparum.aa) PFI0180w(falciparum.aa) PKH_052580(knowlesi.aa) PKH_070090(knowlesi.aa) PVX_090155(vivax.aa) PVX_098630(vivax.aa) PY01155(yoelii.aa) PY04063(yoelii.aa)
ORTHOMCL115	11	6	BERGHEI:3;CHABAUDI:3;FALCIPARUM:1;KNOWLESI:1;VIVAX:1;YOELII:2	GO:0020011	apicoplast	ABC transporter, (heavy metal transporter family)	PB000574.02.0(berghei.aa) PB106203.00.0(berghei.aa) PB301393.00.0(berghei.aa) PC000500.02.0(chabaudi.aa) PC000727.03.0(chabaudi.aa) PC300362.00.0(chabaudi.aa) PF13_0271(falciparum.aa) PKH_120190(knowlesi.aa) PVX_083495(vivax.aa) PY07088(yoelii.aa) PY07089(yoelii.aa)
ORTHOMCL116	11	6	BERGHEI:2;CHABAUDI:2;FALCIPARUM:2;KNOWLESI:1;VIVAX:1;YOELII:3	GO:0020011	apicoplast	ATP-dependent Clp protease proteolytic subunit, putative	PB000564.01.0(berghei.aa) PB000565.01.0(berghei.aa) PC000189.00.0(chabaudi.aa) PC000190.00.0(chabaudi.aa) PF14_0347(falciparum.aa) PF14_0348(falciparum.aa) PKH_131260(knowlesi.aa) PVX_084700(vivax.aa) PY00556(yoelii.aa) PY00557(yoelii.aa) PY04432(yoelii.aa)
ORTHOMCL117	11	6	BERGHEI:2;CHABAUDI:3;FALCIPARUM:1;KNOWLESI:1;VIVAX:1;YOELII:3			conserved hypothetical protein	PB000542.02.0(berghei.aa) PB301157.00.0(berghei.aa) PC000455.04.0(chabaudi.aa) PC302173.00.0(chabaudi.aa) PC302279.00.0(chabaudi.aa) PF11_0201(falciparum.aa) PKH_091680(knowlesi.aa) PVX_091605(vivax.aa) PY05840(yoelii.aa) PY05841(yoelii.aa) PY05842(yoelii.aa)
ORTHOMCL118	11	6	BERGHEI:3;CHABAUDI:3;FALCIPARUM:1;KNOWLESI:1;VIVAX:1;YOELII:2			hypothetical protein	PB000494.01.0(berghei.aa) PB000584.02.0(berghei.aa) PB001623.02.0(berghei.aa) PC000624.03.0(chabaudi.aa) PC000706.04.0(chabaudi.aa) PC301879.00.0(chabaudi.aa) PFL0975w(falciparum.aa) PKH_143690(knowlesi.aa) PVX_123655(vivax.aa) PY05225(yoelii.aa) PY06624(yoelii.aa)
ORTHOMCL119	11	6	BERGHEI:3;CHABAUDI:2;FALCIPARUM:1;KNOWLESI:1;VIVAX:1;YOELII:3			Pb-fam-1 protein	PB000467.00.0(berghei.aa) PB000468.00.0(berghei.aa) PB000852.01.0(berghei.aa) PC101375.00.0(chabaudi.aa) PC107183.00.0(chabaudi.aa) PF14_0604(falciparum.aa) PKH_124210(knowlesi.aa) PVX_117290(vivax.aa) PY04481(yoelii.aa) PY04482(yoelii.aa) PY04565(yoelii.aa)
ORTHOMCL120	11	6	BERGHEI:3;CHABAUDI:3;FALCIPARUM:1;KNOWLESI:1;VIVAX:1;YOELII:2			hypothetical protein, conserved	PB000411.00.0(berghei.aa) PB001164.00.0(berghei.aa) PB300821.00.0(berghei.aa) PC000140.04.0(chabaudi.aa) PC000376.03.0(chabaudi.aa) PC300130.00.0(chabaudi.aa) PF14_0379(falciparum.aa) PKH_126630(knowlesi.aa) PVX_118490(vivax.aa) PY04304(yoelii.aa) PY04305(yoelii.aa)
ORTHOMCL121	11	6	BERGHEI:2;CHABAUDI:1;FALCIPARUM:2;KNOWLESI:2;VIVAX:2;YOELII:2	GO:0005884:GO:0007010:GO:0000146:GO:0005200	actin filament:cytoskeleton organization:microfilament motor activity:structural constituent of cytoskeleton	actin II	PB000323.01.0(berghei.aa) PB001050.02.0(berghei.aa) PC301589.00.0(chabaudi.aa) PF14_0124(falciparum.aa) PFL2215w(falciparum.aa) PKH_133510(knowlesi.aa) PKH_146350(knowlesi.aa) PVX_085830(vivax.aa) PVX_101200(vivax.aa) PY01545(yoelii.aa) PY02240(yoelii.aa)
ORTHOMCL122	11	6	BERGHEI:2;CHABAUDI:3;FALCIPARUM:1;KNOWLESI:1;VIVAX:1;YOELII:3			conserved hypothetical protein	PB000309.02.0(berghei.aa) PB000809.03.0(berghei.aa) PC000098.05.0(chabaudi.aa) PC000399.01.0(chabaudi.aa) PC301183.00.0(chabaudi.aa) PFD0872w(falciparum.aa) PKH_052210(knowlesi.aa) PVX_089990(vivax.aa) PY03185(yoelii.aa) PY03307(yoelii.aa) PY06699(yoelii.aa)
ORTHOMCL123	11	6	BERGHEI:2;CHABAUDI:3;FALCIPARUM:1;KNOWLESI:2;VIVAX:2;YOELII:1			leucine-rich repeat protein 8, LRR8	PB000286.01.0(berghei.aa) PB300931.00.0(berghei.aa) PC000401.00.0(chabaudi.aa) PC000540.01.0(chabaudi.aa) PC302277.00.0(chabaudi.aa) PF10_0320(falciparum.aa) PKH_061720(knowlesi.aa) PKH_061730(knowlesi.aa) PVX_111080(vivax.aa) PVX_111085(vivax.aa) PY02599(yoelii.aa)
ORTHOMCL124	11	6	BERGHEI:3;CHABAUDI:3;FALCIPARUM:1;KNOWLESI:1;VIVAX:1;YOELII:2			hypothetical protein	PB000160.01.0(berghei.aa) PB000395.03.0(berghei.aa) PB300787.00.0(berghei.aa) PC000116.02.0(chabaudi.aa) PC000303.04.0(chabaudi.aa) PC000863.03.0(chabaudi.aa) PF14_0547(falciparum.aa) PKH_124870(knowlesi.aa) PVX_117595(vivax.aa) PY00671(yoelii.aa) PY04187(yoelii.aa)
ORTHOMCL125	11	6	BERGHEI:2;CHABAUDI:4;FALCIPARUM:1;KNOWLESI:1;VIVAX:1;YOELII:2			hypothetical protein	PB000145.02.0(berghei.aa) PB001651.02.0(berghei.aa) PC000042.03.0(chabaudi.aa) PC000353.03.0(chabaudi.aa) PC000558.03.0(chabaudi.aa) PC300004.00.0(chabaudi.aa) PFI0395w(falciparum.aa) PKH_070560(knowlesi.aa) PVX_098850(vivax.aa) PY05387(yoelii.aa) PY06648(yoelii.aa)
ORTHOMCL126	11	6	BERGHEI:3;CHABAUDI:3;FALCIPARUM:1;KNOWLESI:1;VIVAX:1;YOELII:2			nucleoside diphosphate kinase, putative	PB000105.01.0(berghei.aa) PB000203.01.0(berghei.aa) PB301502.00.0(berghei.aa) PC000245.03.0(chabaudi.aa) PC001228.02.0(chabaudi.aa) PC302443.00.0(chabaudi.aa) PFF0275c(falciparum.aa) PKH_114400(knowlesi.aa) PVX_113450(vivax.aa) PY01721(yoelii.aa) PY01722(yoelii.aa)
ORTHOMCL127	11	6	BERGHEI:3;CHABAUDI:3;FALCIPARUM:1;KNOWLESI:1;VIVAX:1;YOELII:2			hypothetical protein	PB000101.02.0(berghei.aa) PB000926.01.0(berghei.aa) PB301203.00.0(berghei.aa) PC000107.01.0(chabaudi.aa) PC000390.03.0(chabaudi.aa) PC301898.00.0(chabaudi.aa) PFC0820w(falciparum.aa) PKH_082270(knowlesi.aa) PVX_095305(vivax.aa) PY00758(yoelii.aa) PY06069(yoelii.aa)
ORTHOMCL128	11	6	BERGHEI:2;CHABAUDI:2;FALCIPARUM:2;KNOWLESI:2;VIVAX:2;YOELII:1	GO:0020011	apicoplast	arginyl-tRNA synthetase, putative	PB000094.03.0(berghei.aa) PB000406.00.0(berghei.aa) PC000456.04.0(chabaudi.aa) PC000647.00.0(chabaudi.aa) PFL0895c(falciparum.aa) PFL0900c(falciparum.aa) PKH_143560(knowlesi.aa) PKH_143570(knowlesi.aa) PVX_123595(vivax.aa) PVX_123597(vivax.aa) PY01800(yoelii.aa)
ORTHOMCL129	11	6	BERGHEI:3;CHABAUDI:3;FALCIPARUM:1;KNOWLESI:1;VIVAX:1;YOELII:2			hypothetical protein	PB000028.00.0(berghei.aa) PB000094.01.0(berghei.aa) PB300398.00.0(berghei.aa) PC000227.05.0(chabaudi.aa) PC000274.02.0(chabaudi.aa) PC000730.00.0(chabaudi.aa) PFL1620w(falciparum.aa) PKH_145070(knowlesi.aa) PVX_100635(vivax.aa) PY01357(yoelii.aa) PY03832(yoelii.aa)
ORTHOMCL130	11	6	BERGHEI:4;CHABAUDI:2;FALCIPARUM:1;KNOWLESI:1;VIVAX:1;YOELII:2			conserved hypothetical protein	PB000006.02.0(berghei.aa) PB000218.01.0(berghei.aa) PB000474.03.0(berghei.aa) PB000590.00.0(berghei.aa) PC000440.03.0(chabaudi.aa) PC000664.02.0(chabaudi.aa) PF14_0084(falciparum.aa) PKH_133870(knowlesi.aa) PVX_086015(vivax.aa) PY01680(yoelii.aa) PY01681(yoelii.aa)
ORTHOMCL131	11	6	BERGHEI:4;CHABAUDI:3;FALCIPARUM:1;KNOWLESI:1;VIVAX:1;YOELII:1			hypothetical protein	PB000000.02.0(berghei.aa) PB000213.02.0(berghei.aa) PB001506.02.0(berghei.aa) PB300832.00.0(berghei.aa) PC000713.01.0(chabaudi.aa) PC000733.01.0(chabaudi.aa) PC302627.00.0(chabaudi.aa) PFB0630c(falciparum.aa) PKH_040600(knowlesi.aa) PVX_002840(vivax.aa) PY03933(yoelii.aa)
ORTHOMCL132	11	6	BERGHEI:2;CHABAUDI:3;FALCIPARUM:1;KNOWLESI:1;VIVAX:1;YOELII:3			Peptidase family C50, putative	MAL8P1.113(falciparum.aa) PB001191.00.0(berghei.aa) PB001217.00.0(berghei.aa) PC000730.04.0(chabaudi.aa) PC001040.02.0(chabaudi.aa) PC300353.00.0(chabaudi.aa) PKH_142900(knowlesi.aa) PVX_123300(vivax.aa) PY04220(yoelii.aa) PY06347(yoelii.aa) PY07462(yoelii.aa)
ORTHOMCL133	11	6	BERGHEI:4;CHABAUDI:3;FALCIPARUM:1;KNOWLESI:1;VIVAX:1;YOELII:1			chloroquine resistance marker protein, putative	MAL13P1.380(falciparum.aa) PB100489.00.0(berghei.aa) PB103359.00.0(berghei.aa) PB103910.00.0(berghei.aa) PB405890.00.0(berghei.aa) PC107202.00.0(chabaudi.aa) PC108563.00.0(chabaudi.aa) PC404150.00.0(chabaudi.aa) PKH_121070(knowlesi.aa) PVX_083085(vivax.aa) PY02945(yoelii.aa)
ORTHOMCL134	11	6	BERGHEI:2;CHABAUDI:3;FALCIPARUM:1;KNOWLESI:1;VIVAX:1;YOELII:3			protein with aminophospholipid-transporting P-ATPase and guanyl cyclase domains	MAL13P1.301(falciparum.aa) PB001059.02.0(berghei.aa) PB300849.00.0(berghei.aa) PC000136.03.0(chabaudi.aa) PC000541.00.0(chabaudi.aa) PC000625.01.0(chabaudi.aa) PKH_111030(knowlesi.aa) PVX_114990(vivax.aa) PY00951(yoelii.aa) PY00952(yoelii.aa) PY02999(yoelii.aa)
ORTHOMCL138	10	6	BERGHEI:2;CHABAUDI:3;FALCIPARUM:1;KNOWLESI:1;VIVAX:1;YOELII:2	GO:0020011	apicoplast	hypothetical protein, conserved	PB300892.00.0(berghei.aa) PB300913.00.0(berghei.aa) PC000082.03.0(chabaudi.aa) PC000359.03.0(chabaudi.aa) PC300795.00.0(chabaudi.aa) PFI0680c(falciparum.aa) PKH_071110(knowlesi.aa) PVX_099120(vivax.aa) PY02481(yoelii.aa) PY02482(yoelii.aa)
ORTHOMCL139	10	6	BERGHEI:2;CHABAUDI:4;FALCIPARUM:1;KNOWLESI:1;VIVAX:1;YOELII:1			hypothetical protein	PB107098.00.0(berghei.aa) PB301555.00.0(berghei.aa) PC102446.00.0(chabaudi.aa) PC107101.00.0(chabaudi.aa) PC404787.00.0(chabaudi.aa) PC404827.00.0(chabaudi.aa) PFL1600c(falciparum.aa) PKH_145040(knowlesi.aa) PVX_100615(vivax.aa) PY04708(yoelii.aa)
ORTHOMCL140	10	6	BERGHEI:3;CHABAUDI:3;FALCIPARUM:1;KNOWLESI:1;VIVAX:1;YOELII:1			hypothetical protein	PB106560.00.0(berghei.aa) PB301128.00.0(berghei.aa) PB401644.00.0(berghei.aa) PC000018.04.0(chabaudi.aa) PC300246.00.0(chabaudi.aa) PC404748.00.0(chabaudi.aa) PF14_0644(falciparum.aa) PKH_123790(knowlesi.aa) PVX_117085(vivax.aa) PY03681(yoelii.aa)
ORTHOMCL141	10	6	BERGHEI:1;CHABAUDI:3;FALCIPARUM:1;KNOWLESI:1;VIVAX:1;YOELII:3			conserved hypothetical protein	PB001453.02.0(berghei.aa) PC301179.00.0(chabaudi.aa) PC302258.00.0(chabaudi.aa) PC404322.00.0(chabaudi.aa) PF13_0155(falciparum.aa) PKH_122480(knowlesi.aa) PVX_082360(vivax.aa) PY04531(yoelii.aa) PY04955(yoelii.aa) PY04956(yoelii.aa)
ORTHOMCL142	10	6	BERGHEI:2;CHABAUDI:3;FALCIPARUM:1;KNOWLESI:1;VIVAX:1;YOELII:2			conserved hypothetical protein	PB001180.01.0(berghei.aa) PB300399.00.0(berghei.aa) PC000047.00.0(chabaudi.aa) PC000066.05.0(chabaudi.aa) PC300761.00.0(chabaudi.aa) PFF0755c(falciparum.aa) PKH_113340(knowlesi.aa) PVX_113915(vivax.aa) PY05535(yoelii.aa) PY06539(yoelii.aa)
ORTHOMCL143	10	6	BERGHEI:3;CHABAUDI:1;FALCIPARUM:1;KNOWLESI:1;VIVAX:1;YOELII:3			conserved hypothetical protein	PB001109.03.0(berghei.aa) PB001248.00.0(berghei.aa) PB301076.00.0(berghei.aa) PC000634.03.0(chabaudi.aa) PFL1130c(falciparum.aa) PKH_144010(knowlesi.aa) PVX_123805(vivax.aa) PY04212(yoelii.aa) PY05843(yoelii.aa) PY07418(yoelii.aa)
ORTHOMCL144	10	6	BERGHEI:2;CHABAUDI:2;FALCIPARUM:1;KNOWLESI:1;VIVAX:1;YOELII:3			hypothetical protein	PB000959.01.0(berghei.aa) PB001038.02.0(berghei.aa) PC000542.01.0(chabaudi.aa) PC000609.04.0(chabaudi.aa) PFL1930w(falciparum.aa) PKH_145780(knowlesi.aa) PVX_100940(vivax.aa) PY02217(yoelii.aa) PY03361(yoelii.aa) PY05279(yoelii.aa)
ORTHOMCL146	10	6	BERGHEI:2;CHABAUDI:4;FALCIPARUM:1;KNOWLESI:1;VIVAX:1;YOELII:1			NAD(P)H-dependent glutamate synthase, putative	PB000874.03.0(berghei.aa) PB300358.00.0(berghei.aa) PC000148.01.0(chabaudi.aa) PC000551.00.0(chabaudi.aa) PC000662.03.0(chabaudi.aa) PC000809.03.0(chabaudi.aa) PF14_0334(falciparum.aa) PKH_131400(knowlesi.aa) PVX_084770(vivax.aa) PY03719(yoelii.aa)
ORTHOMCL147	10	6	BERGHEI:2;CHABAUDI:4;FALCIPARUM:1;KNOWLESI:1;VIVAX:1;YOELII:1			conserved hypothetical protein	PB000838.00.0(berghei.aa) PB001283.00.0(berghei.aa) PC000069.05.0(chabaudi.aa) PC000095.01.0(chabaudi.aa) PC000811.02.0(chabaudi.aa) PC301880.00.0(chabaudi.aa) PFF0365c(falciparum.aa) PKH_114190(knowlesi.aa) PVX_113535(vivax.aa) PY02530(yoelii.aa)
ORTHOMCL148	10	6	BERGHEI:2;CHABAUDI:3;FALCIPARUM:1;KNOWLESI:1;VIVAX:1;YOELII:2	GO:0020011	apicoplast	hypothetical membrane protein, conserved	PB000791.02.0(berghei.aa) PB000813.03.0(berghei.aa) PC000123.03.0(chabaudi.aa) PC000322.03.0(chabaudi.aa) PC000504.04.0(chabaudi.aa) PFI0210c(falciparum.aa) PKH_070150(knowlesi.aa) PVX_098660(vivax.aa) PY01148(yoelii.aa) PY04819(yoelii.aa)
ORTHOMCL149	10	6	BERGHEI:2;CHABAUDI:3;FALCIPARUM:1;KNOWLESI:1;VIVAX:1;YOELII:2			hypothetical protein	PB000781.02.0(berghei.aa) PB403192.00.0(berghei.aa) PC000099.03.0(chabaudi.aa) PC000519.01.0(chabaudi.aa) PC300379.00.0(chabaudi.aa) PFB0555c(falciparum.aa) PKH_040780(knowlesi.aa) PVX_002910(vivax.aa) PY03353(yoelii.aa) PY05747(yoelii.aa)
ORTHOMCL150	10	6	BERGHEI:2;CHABAUDI:2;FALCIPARUM:1;KNOWLESI:1;VIVAX:1;YOELII:3			hypothetical protein, conserved	PB000703.02.0(berghei.aa) PB001079.02.0(berghei.aa) PC001425.02.0(chabaudi.aa) PC300001.00.0(chabaudi.aa) PFL0880c(falciparum.aa) PKH_143530(knowlesi.aa) PVX_123585(vivax.aa) PY04837(yoelii.aa) PY04838(yoelii.aa) PY06522(yoelii.aa)
ORTHOMCL151	10	6	BERGHEI:2;CHABAUDI:2;FALCIPARUM:2;KNOWLESI:1;VIVAX:1;YOELII:2			hypothetical protein	PB000651.00.0(berghei.aa) PB000652.00.0(berghei.aa) PC000110.02.0(chabaudi.aa) PC000112.02.0(chabaudi.aa) PF14_0444(falciparum.aa) PF14_0445(falciparum.aa) PKH_125970(knowlesi.aa) PVX_118160(vivax.aa) PY01550(yoelii.aa) PY01551(yoelii.aa)
ORTHOMCL152	10	6	BERGHEI:2;CHABAUDI:2;FALCIPARUM:1;KNOWLESI:1;VIVAX:2;YOELII:2			hypothetical protein	PB000637.03.0(berghei.aa) PB300450.00.0(berghei.aa) PC000529.01.0(chabaudi.aa) PC000703.02.0(chabaudi.aa) PF14_0229(falciparum.aa) PKH_132530(knowlesi.aa) PVX_085285(vivax.aa) PVX_085290(vivax.aa) PY06458(yoelii.aa) PY07085(yoelii.aa)
ORTHOMCL153	10	6	BERGHEI:2;CHABAUDI:2;FALCIPARUM:1;KNOWLESI:1;VIVAX:1;YOELII:3			conserved hypothetical protein	PB000580.00.0(berghei.aa) PB000832.02.0(berghei.aa) PC000513.04.0(chabaudi.aa) PC405157.00.0(chabaudi.aa) PFC0960c(falciparum.aa) PKH_081890(knowlesi.aa) PVX_095150(vivax.aa) PY00340(yoelii.aa) PY03753(yoelii.aa) PY03754(yoelii.aa)
ORTHOMCL154	10	6	BERGHEI:1;CHABAUDI:3;FALCIPARUM:1;KNOWLESI:1;VIVAX:1;YOELII:3			hypothetical protein	PB000570.01.0(berghei.aa) PC000016.01.0(chabaudi.aa) PC000482.04.0(chabaudi.aa) PC001006.02.0(chabaudi.aa) PFC0245c(falciparum.aa) PKH_083440(knowlesi.aa) PVX_119400(vivax.aa) PY02646(yoelii.aa) PY02647(yoelii.aa) PY03949(yoelii.aa)
ORTHOMCL155	10	6	BERGHEI:2;CHABAUDI:3;FALCIPARUM:1;KNOWLESI:1;VIVAX:1;YOELII:2			LCCL domain-containing protein CCP2, putative	PB000504.02.0(berghei.aa) PB300255.00.0(berghei.aa) PC000077.05.0(chabaudi.aa) PC000102.00.0(chabaudi.aa) PC000363.04.0(chabaudi.aa) PF14_0532(falciparum.aa) PKH_125030(knowlesi.aa) PVX_117675(vivax.aa) PY01580(yoelii.aa) PY05090(yoelii.aa)
ORTHOMCL156	10	6	BERGHEI:3;CHABAUDI:3;FALCIPARUM:1;KNOWLESI:1;VIVAX:1;YOELII:1	GO:0020011	apicoplast	hypothetical protein	PB000437.01.0(berghei.aa) PB102922.00.0(berghei.aa) PB102923.00.0(berghei.aa) PC000443.00.0(chabaudi.aa) PC100152.00.0(chabaudi.aa) PC300601.00.0(chabaudi.aa) PF14_0625(falciparum.aa) PKH_123990(knowlesi.aa) PVX_117180(vivax.aa) PY02004(yoelii.aa)
ORTHOMCL157	10	6	BERGHEI:2;CHABAUDI:3;FALCIPARUM:1;KNOWLESI:1;VIVAX:1;YOELII:2			conserved hypothetical protein	PB000400.02.0(berghei.aa) PB001211.00.0(berghei.aa) PC000951.01.0(chabaudi.aa) PC000954.01.0(chabaudi.aa) PC300995.00.0(chabaudi.aa) PFF0765c(falciparum.aa) PKH_113320(knowlesi.aa) PVX_113925(vivax.aa) PY03434(yoelii.aa) PY07542(yoelii.aa)
ORTHOMCL158	10	6	BERGHEI:2;CHABAUDI:3;FALCIPARUM:1;KNOWLESI:1;VIVAX:1;YOELII:2			conserved hypothetical protein	PB000398.00.0(berghei.aa) PB301477.00.0(berghei.aa) PC000126.02.0(chabaudi.aa) PC000358.05.0(chabaudi.aa) PC000832.00.0(chabaudi.aa) PFI1060w(falciparum.aa) PKH_071880(knowlesi.aa) PVX_099500(vivax.aa) PY04670(yoelii.aa) PY04710(yoelii.aa)
ORTHOMCL159	10	6	BERGHEI:4;CHABAUDI:2;FALCIPARUM:1;KNOWLESI:1;VIVAX:1;YOELII:1			hypothetical protein	PB000386.01.0(berghei.aa) PB101640.00.0(berghei.aa) PB300899.00.0(berghei.aa) PB301325.00.0(berghei.aa) PC000394.03.0(chabaudi.aa) PC404575.00.0(chabaudi.aa) PFL0350c(falciparum.aa) PKH_130600(knowlesi.aa) PVX_084385(vivax.aa) PY05925(yoelii.aa)
ORTHOMCL160	10	6	BERGHEI:4;CHABAUDI:1;FALCIPARUM:1;KNOWLESI:1;VIVAX:1;YOELII:2			hypothetical protein	PB000369.01.0(berghei.aa) PB000756.03.0(berghei.aa) PB001408.02.0(berghei.aa) PB300440.00.0(berghei.aa) PC000962.01.0(chabaudi.aa) PF07_0082(falciparum.aa) PKH_031370(knowlesi.aa) PVX_096325(vivax.aa) PY00331(yoelii.aa) PY02464(yoelii.aa)
ORTHOMCL161	10	6	BERGHEI:2;CHABAUDI:3;FALCIPARUM:1;KNOWLESI:1;VIVAX:1;YOELII:2			conserved hypothetical protein	PB000315.00.0(berghei.aa) PB100572.00.0(berghei.aa) PC000281.01.0(chabaudi.aa) PC000330.05.0(chabaudi.aa) PC108819.00.0(chabaudi.aa) PFL1025c(falciparum.aa) PKH_143790(knowlesi.aa) PVX_123700(vivax.aa) PY01138(yoelii.aa) PY05400(yoelii.aa)
ORTHOMCL162	10	6	BERGHEI:3;CHABAUDI:2;FALCIPARUM:1;KNOWLESI:1;VIVAX:1;YOELII:2			helicase, belonging to UvrD family, putative	PB000311.03.0(berghei.aa) PB000399.00.0(berghei.aa) PB300937.00.0(berghei.aa) PC000240.04.0(chabaudi.aa) PC000730.01.0(chabaudi.aa) PFE0705c(falciparum.aa) PKH_101840(knowlesi.aa) PVX_080535(vivax.aa) PY01998(yoelii.aa) PY02817(yoelii.aa)
ORTHOMCL163	10	6	BERGHEI:2;CHABAUDI:3;FALCIPARUM:1;KNOWLESI:1;VIVAX:1;YOELII:2	GO:0016585:GO:0003723:GO:0006338:GO:0008026	chromatin remodeling complex:RNA binding:chromatin remodeling:ATP-dependent helicase activity	iswi protein homologue	PB000309.00.0(berghei.aa) PB000978.03.0(berghei.aa) PC000549.02.0(chabaudi.aa) PC001116.02.0(chabaudi.aa) PC302598.00.0(chabaudi.aa) PFF1185w(falciparum.aa) PKH_112490(knowlesi.aa) PVX_114340(vivax.aa) PY05642(yoelii.aa) PY06148(yoelii.aa)
ORTHOMCL164	10	6	BERGHEI:4;CHABAUDI:2;FALCIPARUM:1;KNOWLESI:1;VIVAX:1;YOELII:1			hypothetical protein	PB000294.00.0(berghei.aa) PB001192.02.0(berghei.aa) PB300528.00.0(berghei.aa) PB300703.00.0(berghei.aa) PC000003.03.0(chabaudi.aa) PC000562.02.0(chabaudi.aa) PFI0285w(falciparum.aa) PKH_070300(knowlesi.aa) PVX_098730(vivax.aa) PY03790(yoelii.aa)
ORTHOMCL165	10	6	BERGHEI:3;CHABAUDI:2;FALCIPARUM:1;KNOWLESI:1;VIVAX:1;YOELII:2			hypothetical protein	PB000276.00.0(berghei.aa) PB000568.03.0(berghei.aa) PB301456.00.0(berghei.aa) PC000090.03.0(chabaudi.aa) PC301835.00.0(chabaudi.aa) PFA0320w(falciparum.aa) PKH_020670(knowlesi.aa) PVX_081445(vivax.aa) PY02261(yoelii.aa) PY04549(yoelii.aa)
ORTHOMCL166	10	6	BERGHEI:3;CHABAUDI:3;FALCIPARUM:1;KNOWLESI:1;VIVAX:1;YOELII:1			hypothetical protein	PB000185.03.0(berghei.aa) PB000277.01.0(berghei.aa) PB107196.00.0(berghei.aa) PC000701.00.0(chabaudi.aa) PC102176.00.0(chabaudi.aa) PC302322.00.0(chabaudi.aa) PF11_0371(falciparum.aa) PKH_093390(knowlesi.aa) PVX_092415(vivax.aa) PY01225(yoelii.aa)
ORTHOMCL167	10	6	BERGHEI:3;CHABAUDI:2;FALCIPARUM:1;KNOWLESI:1;VIVAX:1;YOELII:2			hypothetical protein, conserved	PB000159.02.0(berghei.aa) PB000624.02.0(berghei.aa) PB300777.00.0(berghei.aa) PC300322.00.0(chabaudi.aa) PC400823.00.0(chabaudi.aa) PFL1445w(falciparum.aa) PKH_144690(knowlesi.aa) PVX_124140(vivax.aa) PY02512(yoelii.aa) PY07065(yoelii.aa)
ORTHOMCL168	10	6	BERGHEI:2;CHABAUDI:3;FALCIPARUM:1;KNOWLESI:1;VIVAX:1;YOELII:2			hypothetical protein	PB000142.01.0(berghei.aa) PB301567.00.0(berghei.aa) PC000156.02.0(chabaudi.aa) PC000660.03.0(chabaudi.aa) PC000756.04.0(chabaudi.aa) PF10_0251(falciparum.aa) PKH_060980(knowlesi.aa) PVX_111435(vivax.aa) PY03390(yoelii.aa) PY05783(yoelii.aa)
ORTHOMCL169	10	6	BERGHEI:2;CHABAUDI:4;FALCIPARUM:1;KNOWLESI:1;VIVAX:1;YOELII:1			hypothetical protein	PB000118.02.0(berghei.aa) PB000356.02.0(berghei.aa) PC000165.00.0(chabaudi.aa) PC000300.01.0(chabaudi.aa) PC000333.03.0(chabaudi.aa) PC302584.00.0(chabaudi.aa) PF11_0291(falciparum.aa) PKH_092570(knowlesi.aa) PVX_092010(vivax.aa) PY02741(yoelii.aa)
ORTHOMCL170	10	6	BERGHEI:4;CHABAUDI:1;FALCIPARUM:1;KNOWLESI:1;VIVAX:1;YOELII:2			conserved hypothetical protein	PB000094.02.0(berghei.aa) PB000188.02.0(berghei.aa) PB300941.00.0(berghei.aa) PB301428.00.0(berghei.aa) PC300493.00.0(chabaudi.aa) PF14_0419(falciparum.aa) PKH_126220(knowlesi.aa) PVX_118290(vivax.aa) PY01674(yoelii.aa) PY05476(yoelii.aa)
ORTHOMCL171	10	6	BERGHEI:2;CHABAUDI:3;FALCIPARUM:2;KNOWLESI:1;VIVAX:1;YOELII:1	GO:0020011	apicoplast	hypothetical protein	PB000058.00.0(berghei.aa) PB000540.01.0(berghei.aa) PC000335.00.0(chabaudi.aa) PC108120.00.0(chabaudi.aa) PC300953.00.0(chabaudi.aa) PF11_0334(falciparum.aa) PF11_0335(falciparum.aa) PKH_093030(knowlesi.aa) PVX_092230(vivax.aa) PY05954(yoelii.aa)
ORTHOMCL172	10	6	BERGHEI:3;CHABAUDI:3;FALCIPARUM:1;KNOWLESI:1;VIVAX:1;YOELII:1	GO:0004004	ATP-dependent RNA helicase activity	RNA helicase, putative	PB000036.01.0(berghei.aa) PB000885.00.0(berghei.aa) PB001032.01.0(berghei.aa) PC000835.00.0(chabaudi.aa) PC300794.00.0(chabaudi.aa) PC301630.00.0(chabaudi.aa) PF14_0370(falciparum.aa) PKH_126720(knowlesi.aa) PVX_118535(vivax.aa) PY00412(yoelii.aa)
ORTHOMCL173	10	6	BERGHEI:2;CHABAUDI:3;FALCIPARUM:1;KNOWLESI:1;VIVAX:1;YOELII:2			conserved hypothetical protein	PB000011.01.0(berghei.aa) PB000638.01.0(berghei.aa) PC000180.05.0(chabaudi.aa) PC000274.00.0(chabaudi.aa) PC000970.01.0(chabaudi.aa) PF10_0099(falciparum.aa) PKH_080970(knowlesi.aa) PVX_094730(vivax.aa) PY04011(yoelii.aa) PY06189(yoelii.aa)
ORTHOMCL175	10	6	BERGHEI:1;CHABAUDI:3;FALCIPARUM:1;KNOWLESI:1;VIVAX:2;YOELII:2			hypothetical protein, conserved	MAL7P1.29(falciparum.aa) PB000723.03.0(berghei.aa) PC000081.05.0(chabaudi.aa) PC000767.00.0(chabaudi.aa) PC302073.00.0(chabaudi.aa) PKH_010810(knowlesi.aa) PVX_088025(vivax.aa) PVX_088030(vivax.aa) PY02920(yoelii.aa) PY02921(yoelii.aa)
ORTHOMCL176	10	6	BERGHEI:3;CHABAUDI:3;FALCIPARUM:1;KNOWLESI:1;VIVAX:1;YOELII:1			hypothetical membrane protein, conserved	MAL7P1.16(falciparum.aa) PB001319.02.0(berghei.aa) PB300274.00.0(berghei.aa) PB301259.00.0(berghei.aa) PC000041.03.0(chabaudi.aa) PC000715.00.0(chabaudi.aa) PC300136.00.0(chabaudi.aa) PKH_010220(knowlesi.aa) PVX_087740(vivax.aa) PY05498(yoelii.aa)
ORTHOMCL177	10	6	BERGHEI:3;CHABAUDI:3;FALCIPARUM:1;KNOWLESI:1;VIVAX:1;YOELII:1			hypothetical protein, conserved	MAL7P1.146(falciparum.aa) PB000113.00.0(berghei.aa) PB000842.02.0(berghei.aa) PB300451.00.0(berghei.aa) PC000437.01.0(chabaudi.aa) PC000504.01.0(chabaudi.aa) PC000779.01.0(chabaudi.aa) PKH_021080(knowlesi.aa) PVX_081625(vivax.aa) PY01439(yoelii.aa)
ORTHOMCL178	10	6	BERGHEI:3;CHABAUDI:2;FALCIPARUM:1;KNOWLESI:1;VIVAX:1;YOELII:2			hypothetical protein, conserved	MAL7P1.127(falciparum.aa) PB000470.00.0(berghei.aa) PB000471.00.0(berghei.aa) PB300546.00.0(berghei.aa) PC000939.01.0(chabaudi.aa) PC000940.01.0(chabaudi.aa) PKH_031770(knowlesi.aa) PVX_096145(vivax.aa) PY00054(yoelii.aa) PY02673(yoelii.aa)
ORTHOMCL179	10	6	BERGHEI:2;CHABAUDI:3;FALCIPARUM:1;KNOWLESI:1;VIVAX:1;YOELII:2	GO:0020011	apicoplast	hypothetical protein, conserved	MAL13P1.70(falciparum.aa) PB000030.03.0(berghei.aa) PB300076.00.0(berghei.aa) PC300314.00.0(chabaudi.aa) PC300591.00.0(chabaudi.aa) PC300599.00.0(chabaudi.aa) PKH_141290(knowlesi.aa) PVX_122510(vivax.aa) PY01885(yoelii.aa) PY02832(yoelii.aa)
ORTHOMCL180	10	6	BERGHEI:3;CHABAUDI:2;FALCIPARUM:1;KNOWLESI:1;VIVAX:1;YOELII:2	GO:0020011	apicoplast	Patatin-like phospholipase, putative	MAL13P1.285(falciparum.aa) PB000255.00.0(berghei.aa) PB001080.00.0(berghei.aa) PB300124.00.0(berghei.aa) PC302000.00.0(chabaudi.aa) PC302270.00.0(chabaudi.aa) PKH_111300(knowlesi.aa) PVX_114875(vivax.aa) PY02939(yoelii.aa) PY06586(yoelii.aa)
ORTHOMCL181	10	6	BERGHEI:2;CHABAUDI:3;FALCIPARUM:1;KNOWLESI:1;VIVAX:1;YOELII:2			hypothetical protein, conserved	MAL13P1.249(falciparum.aa) PB000099.00.0(berghei.aa) PB001167.01.0(berghei.aa) PC000272.03.0(chabaudi.aa) PC301407.00.0(chabaudi.aa) PC302292.00.0(chabaudi.aa) PKH_120440(knowlesi.aa) PVX_083370(vivax.aa) PY04015(yoelii.aa) PY07392(yoelii.aa)
ORTHOMCL182	10	6	BERGHEI:2;CHABAUDI:4;FALCIPARUM:1;KNOWLESI:1;VIVAX:1;YOELII:1			hypothetical protein, conserved	MAL13P1.234(falciparum.aa) PB000811.02.0(berghei.aa) PB001524.02.0(berghei.aa) PC000259.03.0(chabaudi.aa) PC000752.03.0(chabaudi.aa) PC001011.02.0(chabaudi.aa) PC300242.00.0(chabaudi.aa) PKH_120780(knowlesi.aa) PVX_083220(vivax.aa) PY01329(yoelii.aa)
ORTHOMCL185	9	6	BERGHEI:1;CHABAUDI:3;FALCIPARUM:1;KNOWLESI:1;VIVAX:1;YOELII:2			conserved hypothetical protein	PB403254.00.0(berghei.aa) PC000707.04.0(chabaudi.aa) PC000745.03.0(chabaudi.aa) PC001001.02.0(chabaudi.aa) PFE1060c(falciparum.aa) PKH_101110(knowlesi.aa) PVX_080190(vivax.aa) PY02894(yoelii.aa) PY02895(yoelii.aa)
ORTHOMCL188	9	6	BERGHEI:2;CHABAUDI:3;FALCIPARUM:1;KNOWLESI:1;VIVAX:1;YOELII:1			conserved hypothetical protein	PB301507.00.0(berghei.aa) PB402065.00.0(berghei.aa) PC300067.00.0(chabaudi.aa) PC400152.00.0(chabaudi.aa) PC401226.00.0(chabaudi.aa) PF14_0663(falciparum.aa) PKH_123570(knowlesi.aa) PVX_116990(vivax.aa) PY07221(yoelii.aa)
ORTHOMCL189	9	6	BERGHEI:2;CHABAUDI:3;FALCIPARUM:1;KNOWLESI:1;VIVAX:1;YOELII:1			conserved hypothetical protein	PB300973.00.0(berghei.aa) PB405164.00.0(berghei.aa) PC000553.00.0(chabaudi.aa) PC300299.00.0(chabaudi.aa) PC400948.00.0(chabaudi.aa) PFL0200c(falciparum.aa) PKH_130270(knowlesi.aa) PVX_084245(vivax.aa) PY00981(yoelii.aa)
ORTHOMCL190	9	6	BERGHEI:2;CHABAUDI:2;FALCIPARUM:1;KNOWLESI:1;VIVAX:1;YOELII:2	GO:0000122:GO:0003677	negative regulation of transcription from RNA polymerase II promoter:DNA binding	MYND finger protein, putative	PB300938.00.0(berghei.aa) PB300939.00.0(berghei.aa) PC000664.00.0(chabaudi.aa) PC300643.00.0(chabaudi.aa) PFF0350w(falciparum.aa) PKH_114220(knowlesi.aa) PVX_113520(vivax.aa) PY00650(yoelii.aa) PY00651(yoelii.aa)
ORTHOMCL191	9	6	BERGHEI:1;CHABAUDI:3;FALCIPARUM:2;KNOWLESI:1;VIVAX:1;YOELII:1	GO:0020011	apicoplast	hypothetical protein	PB300263.00.0(berghei.aa) PC000284.05.0(chabaudi.aa) PC301030.00.0(chabaudi.aa) PC401903.00.0(chabaudi.aa) PF11_0277(falciparum.aa) PF11_0278(falciparum.aa) PKH_092430(knowlesi.aa) PVX_091950(vivax.aa) PY04937(yoelii.aa)
ORTHOMCL192	9	6	BERGHEI:2;CHABAUDI:3;FALCIPARUM:1;KNOWLESI:1;VIVAX:1;YOELII:1			Pb-reticulocyte binding protein	PB103894.00.0(berghei.aa) PB301476.00.0(berghei.aa) PC000317.03.0(chabaudi.aa) PC106133.00.0(chabaudi.aa) PC405783.00.0(chabaudi.aa) PF14_0135(falciparum.aa) PKH_133390(knowlesi.aa) PVX_085765(vivax.aa) PY01402(yoelii.aa)
ORTHOMCL193	9	6	BERGHEI:3;CHABAUDI:2;FALCIPARUM:1;KNOWLESI:1;VIVAX:1;YOELII:1			hypothetical protein	PB101619.00.0(berghei.aa) PB103607.00.0(berghei.aa) PB402479.00.0(berghei.aa) PC103794.00.0(chabaudi.aa) PC301514.00.0(chabaudi.aa) PFD0495c(falciparum.aa) PKH_030460(knowlesi.aa) PVX_000745(vivax.aa) PY04086(yoelii.aa)
ORTHOMCL195	9	6	BERGHEI:4;CHABAUDI:1;FALCIPARUM:1;KNOWLESI:1;VIVAX:1;YOELII:1	GO:0020011	apicoplast	hypothetical protein, conserved	PB100034.00.0(berghei.aa) PB105464.00.0(berghei.aa) PB107355.00.0(berghei.aa) PB405690.00.0(berghei.aa) PC000491.03.0(chabaudi.aa) PFE1375c(falciparum.aa) PKH_100440(knowlesi.aa) PVX_079860(vivax.aa) PY00399(yoelii.aa)
ORTHOMCL196	9	6	BERGHEI:1;CHABAUDI:4;FALCIPARUM:1;KNOWLESI:1;VIVAX:1;YOELII:1			haloacid dehalogenase-like hydrolase, putative	PB001420.02.0(berghei.aa) PC000055.04.0(chabaudi.aa) PC000085.05.0(chabaudi.aa) PC000194.00.0(chabaudi.aa) PC000383.00.0(chabaudi.aa) PF10_0325(falciparum.aa) PKH_061780(knowlesi.aa) PVX_111055(vivax.aa) PY03150(yoelii.aa)
ORTHOMCL197	9	6	BERGHEI:3;CHABAUDI:1;FALCIPARUM:1;KNOWLESI:1;VIVAX:1;YOELII:2			hypothetical protein	PB001213.00.0(berghei.aa) PB001264.02.0(berghei.aa) PB300733.00.0(berghei.aa) PC000531.00.0(chabaudi.aa) PFD0445c(falciparum.aa) PKH_030570(knowlesi.aa) PVX_000795(vivax.aa) PY00450(yoelii.aa) PY04498(yoelii.aa)
ORTHOMCL198	9	6	BERGHEI:2;CHABAUDI:2;FALCIPARUM:1;KNOWLESI:1;VIVAX:1;YOELII:2			hypothetical protein	PB001125.01.0(berghei.aa) PB301080.00.0(berghei.aa) PC000112.04.0(chabaudi.aa) PC405679.00.0(chabaudi.aa) PF14_0188(falciparum.aa) PKH_132960(knowlesi.aa) PVX_085510(vivax.aa) PY04019(yoelii.aa) PY05087(yoelii.aa)
ORTHOMCL199	9	6	BERGHEI:2;CHABAUDI:2;FALCIPARUM:1;KNOWLESI:1;VIVAX:1;YOELII:2	GO:0005665:GO:0006366	DNA-directed RNA polymerase II, core complex:transcription from RNA polymerase II promoter	DNA-directed RNA polymerase 2, putative	PB001052.03.0(berghei.aa) PB108754.00.0(berghei.aa) PC000476.03.0(chabaudi.aa) PC302370.00.0(chabaudi.aa) PF13_0341(falciparum.aa) PKH_110590(knowlesi.aa) PVX_115200(vivax.aa) PY02778(yoelii.aa) PY02779(yoelii.aa)
ORTHOMCL200	9	6	BERGHEI:3;CHABAUDI:1;FALCIPARUM:1;KNOWLESI:1;VIVAX:1;YOELII:2			hypothetical protein	PB000952.02.0(berghei.aa) PB105931.00.0(berghei.aa) PB300726.00.0(berghei.aa) PC000011.04.0(chabaudi.aa) PFC0570c(falciparum.aa) PKH_082650(knowlesi.aa) PVX_119775(vivax.aa) PY03664(yoelii.aa) PY03665(yoelii.aa)
ORTHOMCL201	9	6	BERGHEI:2;CHABAUDI:3;FALCIPARUM:1;KNOWLESI:1;VIVAX:1;YOELII:1			Plasmodium falciparum MSP8-like protein, putative	PB000914.02.0(berghei.aa) PB103492.00.0(berghei.aa) PC000566.01.0(chabaudi.aa) PC106761.00.0(chabaudi.aa) PC405980.00.0(chabaudi.aa) PFF0995c(falciparum.aa) PKH_112880(knowlesi.aa) PVX_114145(vivax.aa) PY04226(yoelii.aa)
ORTHOMCL202	9	6	BERGHEI:3;CHABAUDI:2;FALCIPARUM:1;KNOWLESI:1;VIVAX:1;YOELII:1	GO:0020011	apicoplast	hypothetical protein, conserved	PB000828.03.0(berghei.aa) PB300332.00.0(berghei.aa) PB301277.00.0(berghei.aa) PC000900.01.0(chabaudi.aa) PC301883.00.0(chabaudi.aa) PFL2130w(falciparum.aa) PKH_146140(knowlesi.aa) PVX_101115(vivax.aa) PY06408(yoelii.aa)
ORTHOMCL203	9	6	BERGHEI:2;CHABAUDI:2;FALCIPARUM:2;KNOWLESI:1;VIVAX:1;YOELII:1			conserved hypothetical protein	PB000774.00.0(berghei.aa) PB000775.00.0(berghei.aa) PC001199.02.0(chabaudi.aa) PC001200.02.0(chabaudi.aa) PF14_0524(falciparum.aa) PF14_0525(falciparum.aa) PKH_125130(knowlesi.aa) PVX_117715(vivax.aa) PY00863(yoelii.aa)
ORTHOMCL204	9	6	BERGHEI:2;CHABAUDI:2;FALCIPARUM:1;KNOWLESI:1;VIVAX:1;YOELII:2			conserved hypothetical protein	PB000770.03.0(berghei.aa) PB000772.00.0(berghei.aa) PC000292.05.0(chabaudi.aa) PC000319.05.0(chabaudi.aa) PFI1590c(falciparum.aa) PKH_073100(knowlesi.aa) PVX_087065(vivax.aa) PY04917(yoelii.aa) PY07328(yoelii.aa)
ORTHOMCL205	9	6	BERGHEI:3;CHABAUDI:2;FALCIPARUM:1;KNOWLESI:1;VIVAX:1;YOELII:1			hypothetical protein	PB000734.01.0(berghei.aa) PB000760.01.0(berghei.aa) PB000813.01.0(berghei.aa) PC000291.03.0(chabaudi.aa) PC000379.02.0(chabaudi.aa) PF11_0420(falciparum.aa) PKH_093830(knowlesi.aa) PVX_092640(vivax.aa) PY05531(yoelii.aa)
ORTHOMCL206	9	6	BERGHEI:2;CHABAUDI:2;FALCIPARUM:1;KNOWLESI:1;VIVAX:1;YOELII:2			hypothetical protein	PB000724.02.0(berghei.aa) PB000868.01.0(berghei.aa) PC000718.02.0(chabaudi.aa) PC000844.01.0(chabaudi.aa) PF14_0710(falciparum.aa) PKH_126830(knowlesi.aa) PVX_118590(vivax.aa) PY04239(yoelii.aa) PY07020(yoelii.aa)
ORTHOMCL207	9	6	BERGHEI:3;CHABAUDI:2;FALCIPARUM:1;KNOWLESI:1;VIVAX:1;YOELII:1			hypothetical protein	PB000718.00.0(berghei.aa) PB000782.01.0(berghei.aa) PB300007.00.0(berghei.aa) PC000548.01.0(chabaudi.aa) PC400626.00.0(chabaudi.aa) PF11_0319(falciparum.aa) PKH_092850(knowlesi.aa) PVX_092150(vivax.aa) PY01166(yoelii.aa)
ORTHOMCL209	9	6	BERGHEI:2;CHABAUDI:2;FALCIPARUM:1;KNOWLESI:1;VIVAX:1;YOELII:2			hypothetical protein	PB000693.00.0(berghei.aa) PB001630.02.0(berghei.aa) PC000096.05.0(chabaudi.aa) PC000725.00.0(chabaudi.aa) PF14_0059(falciparum.aa) PKH_134070(knowlesi.aa) PVX_086120(vivax.aa) PY03219(yoelii.aa) PY04114(yoelii.aa)
ORTHOMCL210	9	6	BERGHEI:2;CHABAUDI:3;FALCIPARUM:1;KNOWLESI:1;VIVAX:1;YOELII:1	GO:0004407:GO:0005515:GO:0006355:GO:0006325:GO:0000118	histone deacetylase activity:protein binding:regulation of transcription, DNA-dependent:establishment or maintenance of chromatin architecture:histone deacetylase complex	histone deactylase, putative	PB000660.03.0(berghei.aa) PB107988.00.0(berghei.aa) PC000361.03.0(chabaudi.aa) PC000537.01.0(chabaudi.aa) PC000708.01.0(chabaudi.aa) PF14_0690(falciparum.aa) PKH_123310(knowlesi.aa) PVX_116870(vivax.aa) PY05395(yoelii.aa)
ORTHOMCL211	9	6	BERGHEI:3;CHABAUDI:2;FALCIPARUM:1;KNOWLESI:1;VIVAX:1;YOELII:1			conserved hypothetical protein	PB000656.02.0(berghei.aa) PB000720.00.0(berghei.aa) PB001531.02.0(berghei.aa) PC000439.02.0(chabaudi.aa) PC301222.00.0(chabaudi.aa) PF11_0479(falciparum.aa) PKH_094420(knowlesi.aa) PVX_092935(vivax.aa) PY03053(yoelii.aa)
ORTHOMCL212	9	6	BERGHEI:3;CHABAUDI:2;FALCIPARUM:1;KNOWLESI:1;VIVAX:1;YOELII:1			hypothetical protein	PB000626.03.0(berghei.aa) PB301045.00.0(berghei.aa) PB301415.00.0(berghei.aa) PC000574.04.0(chabaudi.aa) PC000582.03.0(chabaudi.aa) PFC0760c(falciparum.aa) PKH_082410(knowlesi.aa) PVX_095365(vivax.aa) PY05757(yoelii.aa)
ORTHOMCL213	9	6	BERGHEI:2;CHABAUDI:2;FALCIPARUM:1;KNOWLESI:1;VIVAX:1;YOELII:2			hypothetical protein	PB000581.03.0(berghei.aa) PB000862.03.0(berghei.aa) PC000170.04.0(chabaudi.aa) PC000470.01.0(chabaudi.aa) PF13_0315(falciparum.aa) PKH_111140(knowlesi.aa) PVX_114940(vivax.aa) PY02887(yoelii.aa) PY04528(yoelii.aa)
ORTHOMCL214	9	6	BERGHEI:3;CHABAUDI:2;FALCIPARUM:1;KNOWLESI:1;VIVAX:1;YOELII:1			conserved hypothetical protein	PB000566.00.0(berghei.aa) PB300688.00.0(berghei.aa) PB300689.00.0(berghei.aa) PC000067.00.0(chabaudi.aa) PC000443.03.0(chabaudi.aa) PFL1495w(falciparum.aa) PKH_144790(knowlesi.aa) PVX_124190(vivax.aa) PY05253(yoelii.aa)
ORTHOMCL215	9	6	BERGHEI:2;CHABAUDI:3;FALCIPARUM:1;KNOWLESI:1;VIVAX:1;YOELII:1			hypothetical protein, conserved	PB000554.01.0(berghei.aa) PB000930.03.0(berghei.aa) PC000208.00.0(chabaudi.aa) PC001175.02.0(chabaudi.aa) PC300673.00.0(chabaudi.aa) PFL1980c(falciparum.aa) PKH_145820(knowlesi.aa) PVX_100960(vivax.aa) PY02222(yoelii.aa)
ORTHOMCL216	9	6	BERGHEI:2;CHABAUDI:2;FALCIPARUM:1;KNOWLESI:1;VIVAX:1;YOELII:2			hypothetical protein, conserved	PB000547.00.0(berghei.aa) PB000768.02.0(berghei.aa) PC000092.05.0(chabaudi.aa) PC000140.05.0(chabaudi.aa) PFL1135c(falciparum.aa) PKH_144020(knowlesi.aa) PVX_123810(vivax.aa) PY06737(yoelii.aa) PY06739(yoelii.aa)
ORTHOMCL217	9	6	BERGHEI:2;CHABAUDI:2;FALCIPARUM:1;KNOWLESI:1;VIVAX:1;YOELII:2			conserved hypothetical protein	PB000546.03.0(berghei.aa) PB001140.01.0(berghei.aa) PC000469.01.0(chabaudi.aa) PC300055.00.0(chabaudi.aa) PF07_0069(falciparum.aa) PKH_030190(knowlesi.aa) PVX_000595(vivax.aa) PY00594(yoelii.aa) PY06106(yoelii.aa)
ORTHOMCL218	9	6	BERGHEI:2;CHABAUDI:2;FALCIPARUM:1;KNOWLESI:1;VIVAX:1;YOELII:2	GO:0005087:GO:0005634:GO:0020011:GO:0006323	Ran guanyl-nucleotide exchange factor activity:nucleus:apicoplast:DNA packaging	guanidine nucleotide exchange factor, putative	PB000545.00.0(berghei.aa) PB000957.00.0(berghei.aa) PC000398.00.0(chabaudi.aa) PC000533.01.0(chabaudi.aa) PFE0420c(falciparum.aa) PKH_102440(knowlesi.aa) PVX_097985(vivax.aa) PY00387(yoelii.aa) PY07101(yoelii.aa)
ORTHOMCL220	9	6	BERGHEI:2;CHABAUDI:2;FALCIPARUM:2;KNOWLESI:1;VIVAX:1;YOELII:1			hypothetical protein	PB000515.03.0(berghei.aa) PB107738.00.0(berghei.aa) PC104903.00.0(chabaudi.aa) PC404798.00.0(chabaudi.aa) PF11_0193(falciparum.aa) PF11_0194(falciparum.aa) PKH_091610(knowlesi.aa) PVX_091570(vivax.aa) PY00910(yoelii.aa)
ORTHOMCL221	9	6	BERGHEI:3;CHABAUDI:2;FALCIPARUM:1;KNOWLESI:1;VIVAX:1;YOELII:1			conserved hypothetical protein	PB000508.01.0(berghei.aa) PB000611.01.0(berghei.aa) PB001649.02.0(berghei.aa) PC000463.04.0(chabaudi.aa) PC302331.00.0(chabaudi.aa) PFC0415c(falciparum.aa) PKH_083030(knowlesi.aa) PVX_119600(vivax.aa) PY05132(yoelii.aa)
ORTHOMCL222	9	6	BERGHEI:3;CHABAUDI:2;FALCIPARUM:1;KNOWLESI:1;VIVAX:1;YOELII:1			conserved hypothetical protein	PB000479.01.0(berghei.aa) PB001060.03.0(berghei.aa) PB001257.00.0(berghei.aa) PC000608.04.0(chabaudi.aa) PC300401.00.0(chabaudi.aa) PF11_0392(falciparum.aa) PKH_093580(knowlesi.aa) PVX_092515(vivax.aa) PY06422(yoelii.aa)
ORTHOMCL223	9	6	BERGHEI:2;CHABAUDI:1;FALCIPARUM:1;KNOWLESI:1;VIVAX:2;YOELII:2			hypothetical protein	PB000475.00.0(berghei.aa) PB404782.00.0(berghei.aa) PC000466.03.0(chabaudi.aa) PFI1335w(falciparum.aa) PKH_072500(knowlesi.aa) PVX_099795(vivax.aa) PVX_099800(vivax.aa) PY02907(yoelii.aa) PY02908(yoelii.aa)
ORTHOMCL224	9	6	BERGHEI:3;CHABAUDI:2;FALCIPARUM:1;KNOWLESI:1;VIVAX:1;YOELII:1			hypothetical protein	PB000469.01.0(berghei.aa) PB000844.00.0(berghei.aa) PB300773.00.0(berghei.aa) PC000222.03.0(chabaudi.aa) PC105950.00.0(chabaudi.aa) PFE1305c(falciparum.aa) PKH_100590(knowlesi.aa) PVX_079935(vivax.aa) PY03864(yoelii.aa)
ORTHOMCL226	9	6	BERGHEI:2;CHABAUDI:3;FALCIPARUM:1;KNOWLESI:1;VIVAX:1;YOELII:1			hypothetical protein	PB000462.03.0(berghei.aa) PB001071.00.0(berghei.aa) PC000356.00.0(chabaudi.aa) PC000817.01.0(chabaudi.aa) PC100812.00.0(chabaudi.aa) PF13_0235(falciparum.aa) PKH_121160(knowlesi.aa) PVX_083040(vivax.aa) PY01234(yoelii.aa)
ORTHOMCL227	9	6	BERGHEI:1;CHABAUDI:3;FALCIPARUM:1;KNOWLESI:1;VIVAX:1;YOELII:2			conserved hypothetical protein	PB000418.00.0(berghei.aa) PC000092.01.0(chabaudi.aa) PC000596.02.0(chabaudi.aa) PC001220.02.0(chabaudi.aa) PFE1320w(falciparum.aa) PKH_100560(knowlesi.aa) PVX_079920(vivax.aa) PY07220(yoelii.aa) PY07355(yoelii.aa)
ORTHOMCL228	9	6	BERGHEI:3;CHABAUDI:2;FALCIPARUM:1;KNOWLESI:1;VIVAX:1;YOELII:1			conserved hypothetical protein	PB000408.01.0(berghei.aa) PB001647.02.0(berghei.aa) PB301129.00.0(berghei.aa) PC000481.02.0(chabaudi.aa) PC000641.04.0(chabaudi.aa) PF10_0292(falciparum.aa) PKH_061420(knowlesi.aa) PVX_111230(vivax.aa) PY04105(yoelii.aa)
ORTHOMCL229	9	6	BERGHEI:3;CHABAUDI:2;FALCIPARUM:1;KNOWLESI:1;VIVAX:1;YOELII:1			conserved hypothetical protein	PB000400.03.0(berghei.aa) PB000639.01.0(berghei.aa) PB001290.00.0(berghei.aa) PC000286.01.0(chabaudi.aa) PC000486.00.0(chabaudi.aa) PF11_0350(falciparum.aa) PKH_093180(knowlesi.aa) PVX_092305(vivax.aa) PY05311(yoelii.aa)
ORTHOMCL230	9	6	BERGHEI:2;CHABAUDI:2;FALCIPARUM:1;KNOWLESI:1;VIVAX:1;YOELII:2			conserved hypothetical protein	PB000393.00.0(berghei.aa) PB001082.01.0(berghei.aa) PC000421.03.0(chabaudi.aa) PC000673.04.0(chabaudi.aa) PF11_0249(falciparum.aa) PKH_092130(knowlesi.aa) PVX_091805(vivax.aa) PY01450(yoelii.aa) PY03135(yoelii.aa)
ORTHOMCL231	9	6	BERGHEI:2;CHABAUDI:3;FALCIPARUM:1;KNOWLESI:1;VIVAX:1;YOELII:1			conserved hypothetical protein	PB000350.00.0(berghei.aa) PB000355.01.0(berghei.aa) PC000235.00.0(chabaudi.aa) PC000382.00.0(chabaudi.aa) PC000441.02.0(chabaudi.aa) PF11_0275(falciparum.aa) PKH_092410(knowlesi.aa) PVX_091940(vivax.aa) PY05911(yoelii.aa)
ORTHOMCL232	9	6	BERGHEI:1;CHABAUDI:4;FALCIPARUM:1;KNOWLESI:1;VIVAX:1;YOELII:1	GO:0020011	apicoplast	hypothetical protein, conserved	PB000345.03.0(berghei.aa) PC000748.02.0(chabaudi.aa) PC104471.00.0(chabaudi.aa) PC300510.00.0(chabaudi.aa) PC301225.00.0(chabaudi.aa) PF13_0265(falciparum.aa) PKH_120340(knowlesi.aa) PVX_083420(vivax.aa) PY06975(yoelii.aa)
ORTHOMCL233	9	6	BERGHEI:3;CHABAUDI:1;FALCIPARUM:1;KNOWLESI:1;VIVAX:1;YOELII:2			conserved hypothetical protein	PB000334.02.0(berghei.aa) PB000677.00.0(berghei.aa) PB001233.00.0(berghei.aa) PC000644.00.0(chabaudi.aa) PF14_0556(falciparum.aa) PKH_124780(knowlesi.aa) PVX_117550(vivax.aa) PY00106(yoelii.aa) PY06027(yoelii.aa)
ORTHOMCL234	9	6	BERGHEI:2;CHABAUDI:3;FALCIPARUM:1;KNOWLESI:1;VIVAX:1;YOELII:1			hypothetical protein	PB000328.01.0(berghei.aa) PB001210.02.0(berghei.aa) PC000005.02.0(chabaudi.aa) PC000441.03.0(chabaudi.aa) PC302638.00.0(chabaudi.aa) PF14_0101(falciparum.aa) PKH_133740(knowlesi.aa) PVX_085935(vivax.aa) PY00623(yoelii.aa)
ORTHOMCL235	9	6	BERGHEI:3;CHABAUDI:2;FALCIPARUM:1;KNOWLESI:1;VIVAX:1;YOELII:1			hypothetical protein	PB000279.02.0(berghei.aa) PB000444.01.0(berghei.aa) PB000655.01.0(berghei.aa) PC000387.00.0(chabaudi.aa) PC000761.02.0(chabaudi.aa) PFF1020c(falciparum.aa) PKH_112830(knowlesi.aa) PVX_114175(vivax.aa) PY04476(yoelii.aa)
ORTHOMCL236	9	6	BERGHEI:2;CHABAUDI:3;FALCIPARUM:1;KNOWLESI:1;VIVAX:1;YOELII:1	GO:0006396	RNA processing	ribonuclease, putative	PB000278.03.0(berghei.aa) PB000279.00.0(berghei.aa) PC000945.01.0(chabaudi.aa) PC300949.00.0(chabaudi.aa) PC302641.00.0(chabaudi.aa) PFF0745c(falciparum.aa) PKH_113360(knowlesi.aa) PVX_113905(vivax.aa) PY03694(yoelii.aa)
ORTHOMCL237	9	6	BERGHEI:3;CHABAUDI:1;FALCIPARUM:1;KNOWLESI:1;VIVAX:1;YOELII:2	GO:0006986:GO:0009408	response to unfolded protein:response to heat	heat shock protein 86	PB000270.03.0(berghei.aa) PB001532.02.0(berghei.aa) PB300823.00.0(berghei.aa) PC000221.01.0(chabaudi.aa) PF07_0029(falciparum.aa) PKH_010650(knowlesi.aa) PVX_087950(vivax.aa) PY00130(yoelii.aa) PY00131(yoelii.aa)
ORTHOMCL238	9	6	BERGHEI:2;CHABAUDI:2;FALCIPARUM:1;KNOWLESI:1;VIVAX:1;YOELII:2			conserved hypothetical protein	PB000269.00.0(berghei.aa) PB300210.00.0(berghei.aa) PC000208.05.0(chabaudi.aa) PC000404.00.0(chabaudi.aa) PF11_0398(falciparum.aa) PKH_093650(knowlesi.aa) PVX_092550(vivax.aa) PY02714(yoelii.aa) PY06843(yoelii.aa)
ORTHOMCL239	9	6	BERGHEI:2;CHABAUDI:3;FALCIPARUM:1;KNOWLESI:1;VIVAX:1;YOELII:1			conserved hypothetical protein	PB000263.00.0(berghei.aa) PB000552.03.0(berghei.aa) PC000158.03.0(chabaudi.aa) PC000601.03.0(chabaudi.aa) PC301502.00.0(chabaudi.aa) PF11_0233(falciparum.aa) PKH_092000(knowlesi.aa) PVX_091745(vivax.aa) PY03232(yoelii.aa)
ORTHOMCL240	9	6	BERGHEI:3;CHABAUDI:2;FALCIPARUM:1;KNOWLESI:1;VIVAX:1;YOELII:1			conserved hypothetical protein	PB000241.00.0(berghei.aa) PB000463.02.0(berghei.aa) PB000698.01.0(berghei.aa) PC000133.03.0(chabaudi.aa) PC000250.01.0(chabaudi.aa) PF10_0133(falciparum.aa) PKH_081310(knowlesi.aa) PVX_094900(vivax.aa) PY04831(yoelii.aa)
ORTHOMCL241	9	6	BERGHEI:2;CHABAUDI:1;FALCIPARUM:1;KNOWLESI:1;VIVAX:1;YOELII:3			conserved hypothetical protein	PB000233.02.0(berghei.aa) PB000423.02.0(berghei.aa) PC000328.04.0(chabaudi.aa) PFL2220w(falciparum.aa) PKH_146370(knowlesi.aa) PVX_101210(vivax.aa) PY02241(yoelii.aa) PY02242(yoelii.aa) PY02243(yoelii.aa)
ORTHOMCL242	9	6	BERGHEI:1;CHABAUDI:3;FALCIPARUM:1;KNOWLESI:1;VIVAX:1;YOELII:2			conserved hypothetical protein	PB000230.02.0(berghei.aa) PC000033.05.0(chabaudi.aa) PC000351.01.0(chabaudi.aa) PC000703.03.0(chabaudi.aa) PF14_0509(falciparum.aa) PKH_125290(knowlesi.aa) PVX_117800(vivax.aa) PY05905(yoelii.aa) PY05906(yoelii.aa)
ORTHOMCL243	9	6	BERGHEI:2;CHABAUDI:3;FALCIPARUM:1;KNOWLESI:1;VIVAX:1;YOELII:1			hypothetical protein	PB000227.03.0(berghei.aa) PB000941.02.0(berghei.aa) PC000476.02.0(chabaudi.aa) PC301539.00.0(chabaudi.aa) PC302312.00.0(chabaudi.aa) PFB0375w(falciparum.aa) PKH_041170(knowlesi.aa) PVX_003865(vivax.aa) PY03493(yoelii.aa)
ORTHOMCL244	9	6	BERGHEI:2;CHABAUDI:3;FALCIPARUM:1;KNOWLESI:1;VIVAX:1;YOELII:1			hypothetical protein	PB000226.03.0(berghei.aa) PB000545.02.0(berghei.aa) PC300202.00.0(chabaudi.aa) PC300228.00.0(chabaudi.aa) PC302313.00.0(chabaudi.aa) PFB0380c(falciparum.aa) PKH_041160(knowlesi.aa) PVX_003870(vivax.aa) PY03492(yoelii.aa)
ORTHOMCL245	9	6	BERGHEI:3;CHABAUDI:2;FALCIPARUM:1;KNOWLESI:1;VIVAX:1;YOELII:1	GO:0007010:GO:0015629:GO:0005200	cytoskeleton organization:actin cytoskeleton:structural constituent of cytoskeleton	actin-related protein, putative	PB000221.00.0(berghei.aa) PB000859.00.0(berghei.aa) PB300320.00.0(berghei.aa) PC000183.00.0(chabaudi.aa) PC000355.05.0(chabaudi.aa) PFE0255w(falciparum.aa) PKH_102780(knowlesi.aa) PVX_097820(vivax.aa) PY00875(yoelii.aa)
ORTHOMCL246	9	6	BERGHEI:3;CHABAUDI:1;FALCIPARUM:1;KNOWLESI:1;VIVAX:1;YOELII:2			Pb-reticulocyte binding protein	PB000188.00.0(berghei.aa) PB000430.03.0(berghei.aa) PB000449.03.0(berghei.aa) PC000991.02.0(chabaudi.aa) PFL1650w(falciparum.aa) PKH_145130(knowlesi.aa) PVX_100660(vivax.aa) PY03751(yoelii.aa) PY06199(yoelii.aa)
ORTHOMCL247	9	6	BERGHEI:2;CHABAUDI:2;FALCIPARUM:1;KNOWLESI:1;VIVAX:1;YOELII:2			hypothetical protein	PB000183.03.0(berghei.aa) PB000924.00.0(berghei.aa) PC000336.05.0(chabaudi.aa) PC301810.00.0(chabaudi.aa) PF14_0322(falciparum.aa) PKH_131520(knowlesi.aa) PVX_084830(vivax.aa) PY06909(yoelii.aa) PY06910(yoelii.aa)
ORTHOMCL248	9	6	BERGHEI:2;CHABAUDI:2;FALCIPARUM:1;KNOWLESI:1;VIVAX:1;YOELII:2	GO:0004004:GO:0005681:GO:0031202	ATP-dependent RNA helicase activity:spliceosome:RNA splicing factor activity, transesterification mechanism	u5 small nuclear ribonucleoprotein-specific protein, putative	PB000180.02.0(berghei.aa) PB000869.02.0(berghei.aa) PC000329.03.0(chabaudi.aa) PC000371.00.0(chabaudi.aa) PFD1060w(falciparum.aa) PKH_052600(knowlesi.aa) PVX_090165(vivax.aa) PY04061(yoelii.aa) PY05116(yoelii.aa)
ORTHOMCL249	9	6	BERGHEI:2;CHABAUDI:2;FALCIPARUM:1;KNOWLESI:1;VIVAX:1;YOELII:2			hypothetical protein	PB000169.01.0(berghei.aa) PB000674.00.0(berghei.aa) PC000238.03.0(chabaudi.aa) PC000919.01.0(chabaudi.aa) PFC0230c(falciparum.aa) PKH_083480(knowlesi.aa) PVX_119380(vivax.aa) PY06751(yoelii.aa) PY07381(yoelii.aa)
ORTHOMCL250	9	6	BERGHEI:2;CHABAUDI:2;FALCIPARUM:1;KNOWLESI:1;VIVAX:1;YOELII:2			hypothetical protein, conserved	PB000166.03.0(berghei.aa) PB106171.00.0(berghei.aa) PC000056.03.0(chabaudi.aa) PC301100.00.0(chabaudi.aa) PFL1330c(falciparum.aa) PKH_144430(knowlesi.aa) PVX_124005(vivax.aa) PY00072(yoelii.aa) PY00533(yoelii.aa)
ORTHOMCL251	9	6	BERGHEI:2;CHABAUDI:3;FALCIPARUM:1;KNOWLESI:1;VIVAX:1;YOELII:1			ATPase, putative	PB000162.02.0(berghei.aa) PB300480.00.0(berghei.aa) PC000676.03.0(chabaudi.aa) PC301336.00.0(chabaudi.aa) PC301949.00.0(chabaudi.aa) PF10_0200(falciparum.aa) PKH_060470(knowlesi.aa) PVX_001895(vivax.aa) PY04574(yoelii.aa)
ORTHOMCL252	9	6	BERGHEI:2;CHABAUDI:3;FALCIPARUM:1;KNOWLESI:1;VIVAX:1;YOELII:1			conserved hypothetical protein	PB000141.00.0(berghei.aa) PB106800.00.0(berghei.aa) PC000084.02.0(chabaudi.aa) PC000392.03.0(chabaudi.aa) PC300292.00.0(chabaudi.aa) PFI0795w(falciparum.aa) PKH_071350(knowlesi.aa) PVX_099240(vivax.aa) PY00222(yoelii.aa)
ORTHOMCL253	9	6	BERGHEI:2;CHABAUDI:2;FALCIPARUM:1;KNOWLESI:1;VIVAX:1;YOELII:2			conserved hypothetical protein	PB000130.02.0(berghei.aa) PB103063.00.0(berghei.aa) PC000322.02.0(chabaudi.aa) PC000562.04.0(chabaudi.aa) PFL0555c(falciparum.aa) PKH_131020(knowlesi.aa) PVX_084590(vivax.aa) PY02429(yoelii.aa) PY02430(yoelii.aa)
ORTHOMCL254	9	6	BERGHEI:1;CHABAUDI:3;FALCIPARUM:1;KNOWLESI:1;VIVAX:1;YOELII:2			conserved hypothetical protein	PB000125.03.0(berghei.aa) PC000048.01.0(chabaudi.aa) PC000065.01.0(chabaudi.aa) PC000684.00.0(chabaudi.aa) PFD0940w(falciparum.aa) PKH_052370(knowlesi.aa) PVX_090060(vivax.aa) PY05933(yoelii.aa) PY06859(yoelii.aa)
ORTHOMCL255	9	6	BERGHEI:2;CHABAUDI:3;FALCIPARUM:1;KNOWLESI:1;VIVAX:1;YOELII:1			conserved hypothetical protein	PB000111.00.0(berghei.aa) PB000180.00.0(berghei.aa) PC000079.03.0(chabaudi.aa) PC000515.04.0(chabaudi.aa) PC000812.04.0(chabaudi.aa) PF07_0116(falciparum.aa) PKH_021230(knowlesi.aa) PVX_081700(vivax.aa) PY00092(yoelii.aa)
ORTHOMCL256	9	6	BERGHEI:2;CHABAUDI:2;FALCIPARUM:1;KNOWLESI:1;VIVAX:1;YOELII:2			hypothetical protein	PB000095.01.0(berghei.aa) PB301281.00.0(berghei.aa) PC000321.04.0(chabaudi.aa) PC000336.04.0(chabaudi.aa) PFL2120w(falciparum.aa) PKH_146120(knowlesi.aa) PVX_101105(vivax.aa) PY01215(yoelii.aa) PY06007(yoelii.aa)
ORTHOMCL257	9	6	BERGHEI:2;CHABAUDI:3;FALCIPARUM:1;KNOWLESI:1;VIVAX:1;YOELII:1			hypothetical protein, conserved	PB000089.00.0(berghei.aa) PB000295.02.0(berghei.aa) PC000629.04.0(chabaudi.aa) PC000682.02.0(chabaudi.aa) PC302203.00.0(chabaudi.aa) PF11_0443(falciparum.aa) PKH_094070(knowlesi.aa) PVX_092765(vivax.aa) PY01970(yoelii.aa)
ORTHOMCL259	9	6	BERGHEI:2;CHABAUDI:2;FALCIPARUM:1;KNOWLESI:1;VIVAX:1;YOELII:2			conserved hypothetical protein	PB000049.00.0(berghei.aa) PB000128.02.0(berghei.aa) PC000659.04.0(chabaudi.aa) PC302053.00.0(chabaudi.aa) PF14_0501(falciparum.aa) PKH_125370(knowlesi.aa) PVX_117850(vivax.aa) PY00071(yoelii.aa) PY04944(yoelii.aa)
ORTHOMCL260	9	6	BERGHEI:3;CHABAUDI:2;FALCIPARUM:1;KNOWLESI:1;VIVAX:1;YOELII:1			conserved hypothetical protein	PB000047.01.0(berghei.aa) PB001092.03.0(berghei.aa) PB301474.00.0(berghei.aa) PC000680.01.0(chabaudi.aa) PC301413.00.0(chabaudi.aa) PF14_0293(falciparum.aa) PKH_131890(knowlesi.aa) PVX_084970(vivax.aa) PY06181(yoelii.aa)
ORTHOMCL261	9	6	BERGHEI:3;CHABAUDI:2;FALCIPARUM:1;KNOWLESI:1;VIVAX:1;YOELII:1			conserved hypothetical protein	PB000025.01.0(berghei.aa) PB000567.02.0(berghei.aa) PB300796.00.0(berghei.aa) PC000249.03.0(chabaudi.aa) PC000492.03.0(chabaudi.aa) PFD0380c(falciparum.aa) PKH_030700(knowlesi.aa) PVX_000860(vivax.aa) PY03395(yoelii.aa)
ORTHOMCL262	9	6	BERGHEI:2;CHABAUDI:3;FALCIPARUM:1;KNOWLESI:1;VIVAX:1;YOELII:1			hypothetical protein	PB000024.01.0(berghei.aa) PB001219.02.0(berghei.aa) PC000187.05.0(chabaudi.aa) PC000654.02.0(chabaudi.aa) PC001013.02.0(chabaudi.aa) PF10_0183(falciparum.aa) PKH_060310(knowlesi.aa) PVX_001810(vivax.aa) PY04040(yoelii.aa)
ORTHOMCL263	9	6	BERGHEI:3;CHABAUDI:2;FALCIPARUM:1;KNOWLESI:1;VIVAX:1;YOELII:1	GO:0020011	apicoplast	hypothetical protein, conserved	PB000017.01.0(berghei.aa) PB000946.01.0(berghei.aa) PB104666.00.0(berghei.aa) PC000206.01.0(chabaudi.aa) PC000215.03.0(chabaudi.aa) PFC0575w(falciparum.aa) PKH_082630(knowlesi.aa) PVX_119785(vivax.aa) PY03103(yoelii.aa)
ORTHOMCL264	9	6	BERGHEI:2;CHABAUDI:2;FALCIPARUM:1;KNOWLESI:1;VIVAX:1;YOELII:2			hypothetical protein	PB000013.03.0(berghei.aa) PB000283.03.0(berghei.aa) PC000058.03.0(chabaudi.aa) PC000857.01.0(chabaudi.aa) PFF0445w(falciparum.aa) PKH_114020(knowlesi.aa) PVX_113610(vivax.aa) PY03633(yoelii.aa) PY07493(yoelii.aa)
ORTHOMCL265	9	6	BERGHEI:2;CHABAUDI:2;FALCIPARUM:1;KNOWLESI:1;VIVAX:1;YOELII:2			GTPase, putative	MAL8P1.99(falciparum.aa) PB001065.00.0(berghei.aa) PB101852.00.0(berghei.aa) PC000603.04.0(chabaudi.aa) PC405052.00.0(chabaudi.aa) PKH_142640(knowlesi.aa) PVX_123160(vivax.aa) PY01797(yoelii.aa) PY03875(yoelii.aa)
ORTHOMCL266	9	6	BERGHEI:2;CHABAUDI:2;FALCIPARUM:1;KNOWLESI:1;VIVAX:1;YOELII:2	GO:0008287:GO:0006470:GO:0004722	protein serine/threonine phosphatase complex:protein amino acid dephosphorylation:protein serine/threonine phosphatase activity	protein phosphatase, putative	MAL8P1.108(falciparum.aa) PB000606.01.0(berghei.aa) PB301258.00.0(berghei.aa) PC000565.00.0(chabaudi.aa) PC001393.02.0(chabaudi.aa) PKH_142810(knowlesi.aa) PVX_123245(vivax.aa) PY06111(yoelii.aa) PY06112(yoelii.aa)
ORTHOMCL268	9	6	BERGHEI:2;CHABAUDI:2;FALCIPARUM:1;KNOWLESI:1;VIVAX:1;YOELII:2			hypothetical protein, conserved	MAL7P1.30(falciparum.aa) PB000344.02.0(berghei.aa) PB001044.03.0(berghei.aa) PC001007.02.0(chabaudi.aa) PC108884.00.0(chabaudi.aa) PKH_010820(knowlesi.aa) PVX_088035(vivax.aa) PY05629(yoelii.aa) PY06572(yoelii.aa)
ORTHOMCL269	9	6	BERGHEI:2;CHABAUDI:2;FALCIPARUM:1;KNOWLESI:1;VIVAX:1;YOELII:2			ubiquitin-transferase, putative	MAL7P1.19(falciparum.aa) PB000678.00.0(berghei.aa) PB000814.00.0(berghei.aa) PC000604.02.0(chabaudi.aa) PC000963.01.0(chabaudi.aa) PKH_010310(knowlesi.aa) PVX_087775(vivax.aa) PY05241(yoelii.aa) PY06762(yoelii.aa)
ORTHOMCL270	9	6	BERGHEI:3;CHABAUDI:1;FALCIPARUM:1;KNOWLESI:1;VIVAX:1;YOELII:2			hypothetical membrane protein, conserved	MAL7P1.17(falciparum.aa) PB000303.01.0(berghei.aa) PB107249.00.0(berghei.aa) PB301339.00.0(berghei.aa) PC103056.00.0(chabaudi.aa) PKH_010230(knowlesi.aa) PVX_087745(vivax.aa) PY01949(yoelii.aa) PY05096(yoelii.aa)
ORTHOMCL271	9	6	BERGHEI:2;CHABAUDI:3;FALCIPARUM:1;KNOWLESI:1;VIVAX:1;YOELII:1			hypothetical protein, conserved	MAL7P1.155(falciparum.aa) PB000587.00.0(berghei.aa) PB000589.00.0(berghei.aa) PC000568.02.0(chabaudi.aa) PC000642.01.0(chabaudi.aa) PC300171.00.0(chabaudi.aa) PKH_021300(knowlesi.aa) PVX_081725(vivax.aa) PY02958(yoelii.aa)
ORTHOMCL272	9	6	BERGHEI:2;CHABAUDI:3;FALCIPARUM:1;KNOWLESI:1;VIVAX:1;YOELII:1			hypothetical protein, conserved	MAL7P1.134(falciparum.aa) PB000706.00.0(berghei.aa) PB001512.02.0(berghei.aa) PC000745.02.0(chabaudi.aa) PC300764.00.0(chabaudi.aa) PC301123.00.0(chabaudi.aa) PKH_031840(knowlesi.aa) PVX_096110(vivax.aa) PY03344(yoelii.aa)
ORTHOMCL273	9	6	BERGHEI:2;CHABAUDI:3;FALCIPARUM:1;KNOWLESI:1;VIVAX:1;YOELII:1			hypothetical protein, conserved	MAL7P1.132(falciparum.aa) PB000113.01.0(berghei.aa) PB001611.02.0(berghei.aa) PC000000.00.0(chabaudi.aa) PC000267.02.0(chabaudi.aa) PC405971.00.0(chabaudi.aa) PKH_031830(knowlesi.aa) PVX_096115(vivax.aa) PY01615(yoelii.aa)
ORTHOMCL274	9	6	BERGHEI:2;CHABAUDI:2;FALCIPARUM:1;KNOWLESI:1;VIVAX:1;YOELII:2			hypothetical protein, conserved	MAL7P1.123(falciparum.aa) PB001092.00.0(berghei.aa) PB405114.00.0(berghei.aa) PC000636.01.0(chabaudi.aa) PC405116.00.0(chabaudi.aa) PKH_031660(knowlesi.aa) PVX_096210(vivax.aa) PY02053(yoelii.aa) PY02054(yoelii.aa)
ORTHOMCL275	9	6	BERGHEI:1;CHABAUDI:3;FALCIPARUM:1;KNOWLESI:1;VIVAX:1;YOELII:2			hypothetical protein, conserved	MAL13P1.39(falciparum.aa) PB000072.03.0(berghei.aa) PC000149.03.0(chabaudi.aa) PC000338.05.0(chabaudi.aa) PC301082.00.0(chabaudi.aa) PKH_140730(knowlesi.aa) PVX_122250(vivax.aa) PY03154(yoelii.aa) PY03155(yoelii.aa)
ORTHOMCL276	9	6	BERGHEI:2;CHABAUDI:3;FALCIPARUM:1;KNOWLESI:1;VIVAX:1;YOELII:1			hypothetical protein, conserved	MAL13P1.370(falciparum.aa) PB106292.00.0(berghei.aa) PB405249.00.0(berghei.aa) PC101964.00.0(chabaudi.aa) PC102448.00.0(chabaudi.aa) PC401415.00.0(chabaudi.aa) PKH_122600(knowlesi.aa) PVX_116535(vivax.aa) PY01315(yoelii.aa)
ORTHOMCL277	9	6	BERGHEI:2;CHABAUDI:2;FALCIPARUM:1;KNOWLESI:1;VIVAX:1;YOELII:2			hypothetical protein, conserved	MAL13P1.293(falciparum.aa) PB000675.03.0(berghei.aa) PB000689.03.0(berghei.aa) PC000077.03.0(chabaudi.aa) PC000094.05.0(chabaudi.aa) PKH_111180(knowlesi.aa) PVX_114922(vivax.aa) PY03927(yoelii.aa) PY06661(yoelii.aa)
ORTHOMCL278	9	6	BERGHEI:3;CHABAUDI:2;FALCIPARUM:1;KNOWLESI:1;VIVAX:1;YOELII:1	GO:0030048:GO:0000146	actin filament-based movement:microfilament motor activity	P. falciparum myosin	MAL13P1.148(falciparum.aa) PB000317.01.0(berghei.aa) PB000450.03.0(berghei.aa) PB301552.00.0(berghei.aa) PC000217.01.0(chabaudi.aa) PC000363.03.0(chabaudi.aa) PKH_122360(knowlesi.aa) PVX_082400(vivax.aa) PY01039(yoelii.aa)
ORTHOMCL279	9	6	BERGHEI:2;CHABAUDI:2;FALCIPARUM:1;KNOWLESI:1;VIVAX:1;YOELII:2			hypothetical protein, conserved	MAL13P1.13(falciparum.aa) PB000574.01.0(berghei.aa) PB001033.03.0(berghei.aa) PC301032.00.0(chabaudi.aa) PC302642.00.0(chabaudi.aa) PKH_140100(knowlesi.aa) PVX_121965(vivax.aa) PY02854(yoelii.aa) PY02855(yoelii.aa)
ORTHOMCL288	8	6	BERGHEI:1;CHABAUDI:3;FALCIPARUM:1;KNOWLESI:1;VIVAX:1;YOELII:1			hypothetical protein	PB400424.00.0(berghei.aa) PC000159.00.0(chabaudi.aa) PC000171.01.0(chabaudi.aa) PC101498.00.0(chabaudi.aa) PFI1210w(falciparum.aa) PKH_072180(knowlesi.aa) PVX_099645(vivax.aa) PY05371(yoelii.aa)
ORTHOMCL289	8	6	BERGHEI:3;CHABAUDI:1;FALCIPARUM:1;KNOWLESI:1;VIVAX:1;YOELII:1			hypothetical protein	PB301486.00.0(berghei.aa) PB401976.00.0(berghei.aa) PB403209.00.0(berghei.aa) PC000029.01.0(chabaudi.aa) PFD1045c(falciparum.aa) PKH_052560(knowlesi.aa) PVX_090150(vivax.aa) PY05565(yoelii.aa)
ORTHOMCL290	8	6	BERGHEI:1;CHABAUDI:2;FALCIPARUM:1;KNOWLESI:1;VIVAX:1;YOELII:2	GO:0003755:GO:0016018	peptidyl-prolyl cis-trans isomerase activity:cyclosporin A binding	cyclophilin, putative	PB301310.00.0(berghei.aa) PC000004.00.0(chabaudi.aa) PC000297.03.0(chabaudi.aa) PFL0120c(falciparum.aa) PKH_130110(knowlesi.aa) PVX_084165(vivax.aa) PY01524(yoelii.aa) PY01525(yoelii.aa)
ORTHOMCL291	8	6	BERGHEI:1;CHABAUDI:2;FALCIPARUM:1;KNOWLESI:1;VIVAX:1;YOELII:2			conserved hypothetical protein	PB301198.00.0(berghei.aa) PC000347.04.0(chabaudi.aa) PC000815.04.0(chabaudi.aa) PFB0495w(falciparum.aa) PKH_040910(knowlesi.aa) PVX_002975(vivax.aa) PY04309(yoelii.aa) PY05091(yoelii.aa)
ORTHOMCL292	8	6	BERGHEI:2;CHABAUDI:2;FALCIPARUM:1;KNOWLESI:1;VIVAX:1;YOELII:1			conserved hypothetical protein	PB301183.00.0(berghei.aa) PB401081.00.0(berghei.aa) PC000570.04.0(chabaudi.aa) PC000805.03.0(chabaudi.aa) PFC0490w(falciparum.aa) PKH_082840(knowlesi.aa) PVX_119685(vivax.aa) PY01717(yoelii.aa)
ORTHOMCL293	8	6	BERGHEI:2;CHABAUDI:2;FALCIPARUM:1;KNOWLESI:1;VIVAX:1;YOELII:1			conserved hypothetical protein	PB300942.00.0(berghei.aa) PB301354.00.0(berghei.aa) PC000247.01.0(chabaudi.aa) PC300594.00.0(chabaudi.aa) PFF0560c(falciparum.aa) PKH_113780(knowlesi.aa) PVX_113710(vivax.aa) PY03119(yoelii.aa)
ORTHOMCL294	8	6	BERGHEI:2;CHABAUDI:1;FALCIPARUM:1;KNOWLESI:1;VIVAX:1;YOELII:2			conserved hypothetical protein	PB300366.00.0(berghei.aa) PB301039.00.0(berghei.aa) PC001380.02.0(chabaudi.aa) PF14_0305(falciparum.aa) PKH_131690(knowlesi.aa) PVX_084925(vivax.aa) PY05963(yoelii.aa) PY05964(yoelii.aa)
ORTHOMCL295	8	6	BERGHEI:2;CHABAUDI:2;FALCIPARUM:1;KNOWLESI:1;VIVAX:1;YOELII:1			hypothetical protein	PB300127.00.0(berghei.aa) PB301161.00.0(berghei.aa) PC301112.00.0(chabaudi.aa) PC301761.00.0(chabaudi.aa) PFL0535c(falciparum.aa) PKH_130980(knowlesi.aa) PVX_084570(vivax.aa) PY02288(yoelii.aa)
ORTHOMCL296	8	6	BERGHEI:2;CHABAUDI:1;FALCIPARUM:1;KNOWLESI:1;VIVAX:1;YOELII:2			hypothetical protein	PB300014.00.0(berghei.aa) PB300207.00.0(berghei.aa) PC300046.00.0(chabaudi.aa) PF11_0226(falciparum.aa) PKH_091920(knowlesi.aa) PVX_091710(vivax.aa) PY06051(yoelii.aa) PY06052(yoelii.aa)
ORTHOMCL297	8	6	BERGHEI:2;CHABAUDI:1;FALCIPARUM:1;KNOWLESI:1;VIVAX:1;YOELII:2	GO:0016021	integral to membrane	merozoite surface protein 4	PB108171.00.0(berghei.aa) PB404024.00.0(berghei.aa) PC103604.00.0(chabaudi.aa) PFB0310c(falciparum.aa) PKH_041300(knowlesi.aa) PVX_003775(vivax.aa) PY05967(yoelii.aa) PY07543(yoelii.aa)
ORTHOMCL298	8	6	BERGHEI:2;CHABAUDI:1;FALCIPARUM:1;KNOWLESI:1;VIVAX:1;YOELII:2			hypothetical protein, conserved	PB105338.00.0(berghei.aa) PB105339.00.0(berghei.aa) PC400614.00.0(chabaudi.aa) PF11_0286(falciparum.aa) PKH_092520(knowlesi.aa) PVX_091990(vivax.aa) PY03554(yoelii.aa) PY03555(yoelii.aa)
ORTHOMCL300	8	6	BERGHEI:2;CHABAUDI:2;FALCIPARUM:1;KNOWLESI:1;VIVAX:1;YOELII:1			hypothetical protein	PB103437.00.0(berghei.aa) PB402155.00.0(berghei.aa) PC405311.00.0(chabaudi.aa) PC405650.00.0(chabaudi.aa) PFD0965W(falciparum.aa) PKH_052430(knowlesi.aa) PVX_090085(vivax.aa) PY06820(yoelii.aa)
ORTHOMCL304	8	6	BERGHEI:2;CHABAUDI:1;FALCIPARUM:1;KNOWLESI:1;VIVAX:1;YOELII:2			hypothetical protein	PB101448.00.0(berghei.aa) PB101449.00.0(berghei.aa) PC103096.00.0(chabaudi.aa) PFF0470w(falciparum.aa) PKH_113970(knowlesi.aa) PVX_113630(vivax.aa) PY04467(yoelii.aa) PY04468(yoelii.aa)
ORTHOMCL305	8	6	BERGHEI:1;CHABAUDI:3;FALCIPARUM:1;KNOWLESI:1;VIVAX:1;YOELII:1			hypothetical protein	PB100656.00.0(berghei.aa) PC101250.00.01(chabaudi.aa) PC101251.00.0(chabaudi.aa) PC404696.00.0(chabaudi.aa) PFF0935c(falciparum.aa) PKH_113010(knowlesi.aa) PVX_114090(vivax.aa) PY02962(yoelii.aa)
ORTHOMCL306	8	6	BERGHEI:1;CHABAUDI:2;FALCIPARUM:1;KNOWLESI:1;VIVAX:1;YOELII:2	GO:0020011	apicoplast	hypothetical protein	PB100371.00.0(berghei.aa) PC100756.00.0(chabaudi.aa) PC100757.00.0(chabaudi.aa) PF14_0030(falciparum.aa) PKH_134400(knowlesi.aa) PVX_086280(vivax.aa) PY00126(yoelii.aa) PY00127(yoelii.aa)
ORTHOMCL307	8	6	BERGHEI:2;CHABAUDI:2;FALCIPARUM:1;KNOWLESI:1;VIVAX:1;YOELII:1			putative protein kinase	PB001650.02.0(berghei.aa) PB105688.00.0(berghei.aa) PC000082.02.0(chabaudi.aa) PC107021.00.0(chabaudi.aa) PFC0485w(falciparum.aa) PKH_082860(knowlesi.aa) PVX_119675(vivax.aa) PY02490(yoelii.aa)
ORTHOMCL308	8	6	BERGHEI:1;CHABAUDI:3;FALCIPARUM:1;KNOWLESI:1;VIVAX:1;YOELII:1	GO:0005739	mitochondrion	ABC transporter, (TAP family)	PB001596.02.0(berghei.aa) PC000741.02.0(chabaudi.aa) PC000837.03.0(chabaudi.aa) PC300840.00.0(chabaudi.aa) PFL0495c(falciparum.aa) PKH_130880(knowlesi.aa) PVX_084520(vivax.aa) PY01826(yoelii.aa)
ORTHOMCL309	8	6	BERGHEI:1;CHABAUDI:2;FALCIPARUM:1;KNOWLESI:1;VIVAX:1;YOELII:2			conserved hypothetical protein	PB001562.02.0(berghei.aa) PC000634.00.0(chabaudi.aa) PC000774.01.0(chabaudi.aa) PFI1445w(falciparum.aa) PKH_072760(knowlesi.aa) PVX_099930(vivax.aa) PY05295(yoelii.aa) PY05296(yoelii.aa)
ORTHOMCL310	8	6	BERGHEI:2;CHABAUDI:2;FALCIPARUM:1;KNOWLESI:1;VIVAX:1;YOELII:1			conserved hypothetical protein	PB001552.02.0(berghei.aa) PB300646.00.0(berghei.aa) PC301262.00.0(chabaudi.aa) PC301646.00.0(chabaudi.aa) PF13_0056(falciparum.aa) PKH_140930(knowlesi.aa) PVX_122350(vivax.aa) PY06125(yoelii.aa)
ORTHOMCL311	8	6	BERGHEI:1;CHABAUDI:1;FALCIPARUM:2;KNOWLESI:2;VIVAX:1;YOELII:1			hypothetical protein	PB001547.02.0(berghei.aa) PC401534.00.0(chabaudi.aa) PF14_0109(falciparum.aa) PF14_0778(falciparum.aa) PKH_133650(knowlesi.aa) PKH_133660(knowlesi.aa) PVX_085895(vivax.aa) PY00166(yoelii.aa)
ORTHOMCL312	8	6	BERGHEI:1;CHABAUDI:3;FALCIPARUM:1;KNOWLESI:1;VIVAX:1;YOELII:1	GO:0020011	apicoplast	hypothetical protein, conserved	PB001518.02.0(berghei.aa) PC000214.04.0(chabaudi.aa) PC101155.00.0(chabaudi.aa) PC301617.00.0(chabaudi.aa) PFF0795w(falciparum.aa) PKH_113260(knowlesi.aa) PVX_113955(vivax.aa) PY01960(yoelii.aa)
ORTHOMCL313	8	6	BERGHEI:2;CHABAUDI:2;FALCIPARUM:1;KNOWLESI:1;VIVAX:1;YOELII:1			conserved hypothetical protein	PB001517.02.0(berghei.aa) PB105732.00.0(berghei.aa) PC000366.04.0(chabaudi.aa) PC000805.00.0(chabaudi.aa) PFF0800w(falciparum.aa) PKH_113250(knowlesi.aa) PVX_113965(vivax.aa) PY01499(yoelii.aa)
ORTHOMCL314	8	6	BERGHEI:1;CHABAUDI:2;FALCIPARUM:1;KNOWLESI:1;VIVAX:1;YOELII:2			26S proteasome regulatory subunit, putative	PB001445.02.0(berghei.aa) PC000291.02.0(chabaudi.aa) PC000902.02.0(chabaudi.aa) PFI0630w(falciparum.aa) PKH_071020(knowlesi.aa) PVX_099080(vivax.aa) PY03442(yoelii.aa) PY05051(yoelii.aa)
ORTHOMCL315	8	6	BERGHEI:1;CHABAUDI:1;FALCIPARUM:1;KNOWLESI:2;VIVAX:1;YOELII:2			conserved hypothetical protein	PB001403.02.0(berghei.aa) PC000137.01.0(chabaudi.aa) PFF0410w(falciparum.aa) PKH_114090(knowlesi.aa) PKH_114100(knowlesi.aa) PVX_113575(vivax.aa) PY03036(yoelii.aa) PY03037(yoelii.aa)
ORTHOMCL316	8	6	BERGHEI:2;CHABAUDI:2;FALCIPARUM:1;KNOWLESI:1;VIVAX:1;YOELII:1	GO:0006099:GO:0005759:GO:0006103	tricarboxylic acid cycle:mitochondrial matrix:2-oxoglutarate metabolic process	2-oxoglutarate dehydrogenase e1 component	PB001367.02.0(berghei.aa) PB300676.00.0(berghei.aa) PC000298.01.0(chabaudi.aa) PC000632.04.0(chabaudi.aa) PF08_0045(falciparum.aa) PKH_051030(knowlesi.aa) PVX_089325(vivax.aa) PY02421(yoelii.aa)
ORTHOMCL317	8	6	BERGHEI:1;CHABAUDI:2;FALCIPARUM:1;KNOWLESI:1;VIVAX:1;YOELII:2			conserved hypothetical protein	PB001362.02.0(berghei.aa) PC000549.04.0(chabaudi.aa) PC000863.02.0(chabaudi.aa) PFA0275c(falciparum.aa) PKH_020780(knowlesi.aa) PVX_081490(vivax.aa) PY04766(yoelii.aa) PY04767(yoelii.aa)
ORTHOMCL318	8	6	BERGHEI:2;CHABAUDI:2;FALCIPARUM:1;KNOWLESI:1;VIVAX:1;YOELII:1			ribosomal RNA methyltransferase, putative	PB001340.02.0(berghei.aa) PB301372.00.0(berghei.aa) PC000488.00.0(chabaudi.aa) PC301269.00.0(chabaudi.aa) PFI0415c(falciparum.aa) PKH_070600(knowlesi.aa) PVX_098870(vivax.aa) PY05388(yoelii.aa)
ORTHOMCL319	8	6	BERGHEI:2;CHABAUDI:2;FALCIPARUM:1;KNOWLESI:1;VIVAX:1;YOELII:1			phosphoglucomutase, putative	PB001302.00.0(berghei.aa) PB300693.00.0(berghei.aa) PC000039.01.0(chabaudi.aa) PC301077.00.0(chabaudi.aa) PF10_0122(falciparum.aa) PKH_081200(knowlesi.aa) PVX_094845(vivax.aa) PY03478(yoelii.aa)
ORTHOMCL320	8	6	BERGHEI:2;CHABAUDI:2;FALCIPARUM:1;KNOWLESI:1;VIVAX:1;YOELII:1	GO:0005681:GO:0008380:GO:0031202	spliceosome:RNA splicing:RNA splicing factor activity, transesterification mechanism	splicing factor 3b, subunit 3, 130kD, putative	PB001292.00.0(berghei.aa) PB301494.00.0(berghei.aa) PC000016.02.0(chabaudi.aa) PC000266.04.0(chabaudi.aa) PFL1680w(falciparum.aa) PKH_145190(knowlesi.aa) PVX_100690(vivax.aa) PY03514(yoelii.aa)
ORTHOMCL321	8	6	BERGHEI:2;CHABAUDI:2;FALCIPARUM:1;KNOWLESI:1;VIVAX:1;YOELII:1			gamma-glutamylcysteine synthetase, putative	PB001283.02.0(berghei.aa) PB301533.00.0(berghei.aa) PC000172.00.0(chabaudi.aa) PC301294.00.0(chabaudi.aa) PFI0925w(falciparum.aa) PKH_071610(knowlesi.aa) PVX_099360(vivax.aa) PY01606(yoelii.aa)
ORTHOMCL322	8	6	BERGHEI:2;CHABAUDI:2;FALCIPARUM:1;KNOWLESI:1;VIVAX:1;YOELII:1			hypothetical protein, conserved	PB001222.00.0(berghei.aa) PB301290.00.0(berghei.aa) PC000216.01.0(chabaudi.aa) PC000871.01.0(chabaudi.aa) PF14_0107(falciparum.aa) PKH_133680(knowlesi.aa) PVX_085905(vivax.aa) PY04031(yoelii.aa)
ORTHOMCL323	8	6	BERGHEI:2;CHABAUDI:2;FALCIPARUM:1;KNOWLESI:1;VIVAX:1;YOELII:1			hypothetical protein	PB001204.02.0(berghei.aa) PB300831.00.0(berghei.aa) PC000098.01.0(chabaudi.aa) PC000714.01.0(chabaudi.aa) PF14_0215(falciparum.aa) PKH_132660(knowlesi.aa) PVX_085355(vivax.aa) PY00025(yoelii.aa)
ORTHOMCL324	8	6	BERGHEI:1;CHABAUDI:3;FALCIPARUM:1;KNOWLESI:1;VIVAX:1;YOELII:1			erythrocyte membrane-associated antigen	PB001168.00.0(berghei.aa) PC000212.04.0(chabaudi.aa) PC000273.03.0(chabaudi.aa) PC302241.00.0(chabaudi.aa) PF10_0177(falciparum.aa) PKH_060230(knowlesi.aa) PVX_001775(vivax.aa) PY02573(yoelii.aa)
ORTHOMCL325	8	6	BERGHEI:1;CHABAUDI:2;FALCIPARUM:1;KNOWLESI:1;VIVAX:1;YOELII:2			conserved hypothetical protein	PB001149.00.0(berghei.aa) PC000100.00.0(chabaudi.aa) PC000613.00.0(chabaudi.aa) PF14_0507(falciparum.aa) PKH_125310(knowlesi.aa) PVX_117810(vivax.aa) PY00259(yoelii.aa) PY05908(yoelii.aa)
ORTHOMCL326	8	6	BERGHEI:1;CHABAUDI:2;FALCIPARUM:1;KNOWLESI:1;VIVAX:1;YOELII:2			conserved hypothetical protein	PB001138.01.0(berghei.aa) PC000279.00.0(chabaudi.aa) PC000349.00.0(chabaudi.aa) PF14_0479(falciparum.aa) PKH_125590(knowlesi.aa) PVX_117965(vivax.aa) PY01986(yoelii.aa) PY04120(yoelii.aa)
ORTHOMCL327	8	6	BERGHEI:2;CHABAUDI:2;FALCIPARUM:1;KNOWLESI:1;VIVAX:1;YOELII:1			conserved hypothetical protein	PB001117.00.0(berghei.aa) PB300771.00.0(berghei.aa) PC000629.00.0(chabaudi.aa) PC000820.04.0(chabaudi.aa) PF10_0129(falciparum.aa) PKH_081270(knowlesi.aa) PVX_094880(vivax.aa) PY05155(yoelii.aa)
ORTHOMCL328	8	6	BERGHEI:2;CHABAUDI:2;FALCIPARUM:1;KNOWLESI:1;VIVAX:1;YOELII:1	GO:0020011	apicoplast	hypothetical protein, conserved	PB001112.01.0(berghei.aa) PB001261.00.0(berghei.aa) PC000464.00.0(chabaudi.aa) PC000704.04.0(chabaudi.aa) PFI0670w(falciparum.aa) PKH_071100(knowlesi.aa) PVX_099115(vivax.aa) PY02480(yoelii.aa)
ORTHOMCL329	8	6	BERGHEI:2;CHABAUDI:2;FALCIPARUM:1;KNOWLESI:1;VIVAX:1;YOELII:1			Pfemp3-like protein, putative	PB001108.00.0(berghei.aa) PB300743.00.0(berghei.aa) PC000052.05.0(chabaudi.aa) PC000140.00.0(chabaudi.aa) PF10_0361(falciparum.aa) PKH_062110(knowlesi.aa) PVX_110915(vivax.aa) PY01008(yoelii.aa)
ORTHOMCL330	8	6	BERGHEI:2;CHABAUDI:2;FALCIPARUM:1;KNOWLESI:1;VIVAX:1;YOELII:1			conserved hypothetical protein	PB001106.01.0(berghei.aa) PB301192.00.0(berghei.aa) PC000120.05.0(chabaudi.aa) PC102157.00.0(chabaudi.aa) PF10_0237(falciparum.aa) PKH_060860(knowlesi.aa) PVX_111490(vivax.aa) PY04991(yoelii.aa)
ORTHOMCL331	8	6	BERGHEI:2;CHABAUDI:1;FALCIPARUM:1;KNOWLESI:1;VIVAX:1;YOELII:2			Ser/Thr protein kinase, putative	PB001104.02.0(berghei.aa) PB300778.00.0(berghei.aa) PC000765.01.0(chabaudi.aa) PF14_0392(falciparum.aa) PKH_126500(knowlesi.aa) PVX_118425(vivax.aa) PY05330(yoelii.aa) PY05864(yoelii.aa)
ORTHOMCL332	8	6	BERGHEI:1;CHABAUDI:2;FALCIPARUM:1;KNOWLESI:1;VIVAX:1;YOELII:2			hypothetical protein	PB001097.02.0(berghei.aa) PC000229.03.0(chabaudi.aa) PC000420.03.0(chabaudi.aa) PF11_0368(falciparum.aa) PKH_093350(knowlesi.aa) PVX_092395(vivax.aa) PY03006(yoelii.aa) PY03007(yoelii.aa)
ORTHOMCL333	8	6	BERGHEI:1;CHABAUDI:3;FALCIPARUM:1;KNOWLESI:1;VIVAX:1;YOELII:1			conserved hypothetical protein	PB001093.03.0(berghei.aa) PC000138.05.0(chabaudi.aa) PC000533.02.0(chabaudi.aa) PC000827.02.0(chabaudi.aa) PF13_0080(falciparum.aa) PKH_141330(knowlesi.aa) PVX_122530(vivax.aa) PY00479(yoelii.aa)
ORTHOMCL334	8	6	BERGHEI:1;CHABAUDI:3;FALCIPARUM:1;KNOWLESI:1;VIVAX:1;YOELII:1			hypothetical protein	PB001090.01.0(berghei.aa) PC000369.02.0(chabaudi.aa) PC000499.00.0(chabaudi.aa) PC000503.00.0(chabaudi.aa) PFL1375w(falciparum.aa) PKH_144520(knowlesi.aa) PVX_124050(vivax.aa) PY05683(yoelii.aa)
ORTHOMCL335	8	6	BERGHEI:1;CHABAUDI:3;FALCIPARUM:1;KNOWLESI:1;VIVAX:1;YOELII:1			conserved hypothetical protein	PB001081.02.0(berghei.aa) PC000292.00.0(chabaudi.aa) PC300739.00.0(chabaudi.aa) PC302248.00.0(chabaudi.aa) PFL0855c(falciparum.aa) PKH_143480(knowlesi.aa) PVX_123560(vivax.aa) PY04729(yoelii.aa)
ORTHOMCL336	8	6	BERGHEI:1;CHABAUDI:1;FALCIPARUM:1;KNOWLESI:2;VIVAX:1;YOELII:2			hypothetical protein	PB001078.02.0(berghei.aa) PC000072.04.0(chabaudi.aa) PF10_0195(falciparum.aa) PKH_060410(knowlesi.aa) PKH_060420(knowlesi.aa) PVX_001870(vivax.aa) PY00603(yoelii.aa) PY00604(yoelii.aa)
ORTHOMCL337	8	6	BERGHEI:2;CHABAUDI:2;FALCIPARUM:1;KNOWLESI:1;VIVAX:1;YOELII:1			conserved hypothetical protein	PB001077.03.0(berghei.aa) PB301301.00.0(berghei.aa) PC300738.00.0(chabaudi.aa) PC301128.00.0(chabaudi.aa) PF13_0357(falciparum.aa) PKH_110200(knowlesi.aa) PVX_115385(vivax.aa) PY05706(yoelii.aa)
ORTHOMCL338	8	6	BERGHEI:2;CHABAUDI:2;FALCIPARUM:1;KNOWLESI:1;VIVAX:1;YOELII:1			hypothetical protein, conserved	PB001049.02.0(berghei.aa) PB300347.00.0(berghei.aa) PC300803.00.0(chabaudi.aa) PC300823.00.0(chabaudi.aa) PF14_0126(falciparum.aa) PKH_133490(knowlesi.aa) PVX_085820(vivax.aa) PY01547(yoelii.aa)
ORTHOMCL339	8	6	BERGHEI:2;CHABAUDI:2;FALCIPARUM:1;KNOWLESI:1;VIVAX:1;YOELII:1			conserved hypothetical protein	PB001040.03.0(berghei.aa) PB300512.00.0(berghei.aa) PC000794.03.0(chabaudi.aa) PC400010.00.0(chabaudi.aa) PF07_0012(falciparum.aa) PKH_010140(knowlesi.aa) PVX_087700(vivax.aa) PY02320(yoelii.aa)
ORTHOMCL340	8	6	BERGHEI:1;CHABAUDI:2;FALCIPARUM:1;KNOWLESI:2;VIVAX:1;YOELII:1			conserved hypothetical protein	PB001039.00.0(berghei.aa) PC000025.00.0(chabaudi.aa) PC300198.00.0(chabaudi.aa) PF14_0360(falciparum.aa) PKH_083510(knowlesi.aa) PKH_131130(knowlesi.aa) PVX_084645(vivax.aa) PY02477(yoelii.aa)
ORTHOMCL341	8	6	BERGHEI:1;CHABAUDI:2;FALCIPARUM:1;KNOWLESI:1;VIVAX:2;YOELII:1			conserved hypothetical protein	PB001038.00.0(berghei.aa) PC000739.01.0(chabaudi.aa) PC301915.00.0(chabaudi.aa) PFI1315c(falciparum.aa) PKH_072440(knowlesi.aa) PVX_099770(vivax.aa) PVX_099775(vivax.aa) PY00253(yoelii.aa)
ORTHOMCL342	8	6	BERGHEI:1;CHABAUDI:2;FALCIPARUM:1;KNOWLESI:1;VIVAX:1;YOELII:2	GO:0004004:GO:0008380	ATP-dependent RNA helicase activity:RNA splicing	RNA helicase, putative	PB001029.02.0(berghei.aa) PC000099.05.0(chabaudi.aa) PC000480.02.0(chabaudi.aa) PF10_0294(falciparum.aa) PKH_061440(knowlesi.aa) PVX_111220(vivax.aa) PY04107(yoelii.aa) PY04108(yoelii.aa)
ORTHOMCL343	8	6	BERGHEI:2;CHABAUDI:2;FALCIPARUM:1;KNOWLESI:1;VIVAX:1;YOELII:1			hypothetical protein	PB001015.01.0(berghei.aa) PB300810.00.0(berghei.aa) PC000168.00.0(chabaudi.aa) PC000474.03.0(chabaudi.aa) PF10_0312(falciparum.aa) PKH_061610(knowlesi.aa) PVX_111135(vivax.aa) PY06322(yoelii.aa)
ORTHOMCL344	8	6	BERGHEI:2;CHABAUDI:2;FALCIPARUM:1;KNOWLESI:1;VIVAX:1;YOELII:1			hypothetical protein	PB001013.00.0(berghei.aa) PB300797.00.0(berghei.aa) PC000436.00.0(chabaudi.aa) PC302148.00.0(chabaudi.aa) PF10_0231(falciparum.aa) PKH_060800(knowlesi.aa) PVX_111525(vivax.aa) PY02296(yoelii.aa)
ORTHOMCL345	8	6	BERGHEI:2;CHABAUDI:2;FALCIPARUM:1;KNOWLESI:1;VIVAX:1;YOELII:1			conserved hypothetical protein	PB001003.00.0(berghei.aa) PB104069.00.0(berghei.aa) PC000588.01.0(chabaudi.aa) PC302181.00.0(chabaudi.aa) PFD0340c(falciparum.aa) PKH_030780(knowlesi.aa) PVX_000900(vivax.aa) PY03013(yoelii.aa)
ORTHOMCL346	8	6	BERGHEI:2;CHABAUDI:2;FALCIPARUM:1;KNOWLESI:1;VIVAX:1;YOELII:1	GO:0006366	transcription from RNA polymerase II promoter	DNA-directed RNA polymerase II 16 kDa subunit, putative	PB000968.03.0(berghei.aa) PB300401.00.0(berghei.aa) PC000412.01.0(chabaudi.aa) PC302134.00.0(chabaudi.aa) PFB0245c(falciparum.aa) PKH_041430(knowlesi.aa) PVX_003705(vivax.aa) PY02525(yoelii.aa)
ORTHOMCL347	8	6	BERGHEI:2;CHABAUDI:2;FALCIPARUM:1;KNOWLESI:1;VIVAX:1;YOELII:1			conserved hypothetical protein	PB000964.01.0(berghei.aa) PB105834.00.0(berghei.aa) PC000590.04.0(chabaudi.aa) PC000746.04.0(chabaudi.aa) PFD0235c(falciparum.aa) PKH_030980(knowlesi.aa) PVX_001000(vivax.aa) PY01067(yoelii.aa)
ORTHOMCL348	8	6	BERGHEI:2;CHABAUDI:2;FALCIPARUM:1;KNOWLESI:1;VIVAX:1;YOELII:1			hypothetical protein	PB000960.01.0(berghei.aa) PB300712.00.0(berghei.aa) PC000078.03.0(chabaudi.aa) PC000144.01.0(chabaudi.aa) PF14_0569(falciparum.aa) PKH_124650(knowlesi.aa) PVX_117480(vivax.aa) PY05521(yoelii.aa)
ORTHOMCL349	8	6	BERGHEI:2;CHABAUDI:2;FALCIPARUM:1;KNOWLESI:1;VIVAX:1;YOELII:1	GO:0006810:GO:0042626	transport:ATPase activity, coupled to transmembrane movement of substances	protein kinase,putative	PB000944.02.0(berghei.aa) PB300747.00.0(berghei.aa) PC000432.01.0(chabaudi.aa) PC405239.00.0(chabaudi.aa) PF08_0098(falciparum.aa) PKH_142840(knowlesi.aa) PVX_123265(vivax.aa) PY01655(yoelii.aa)
ORTHOMCL350	8	6	BERGHEI:2;CHABAUDI:2;FALCIPARUM:1;KNOWLESI:1;VIVAX:1;YOELII:1	GO:0003746:GO:0006414	translation elongation factor activity:translational elongation	GTP-binding translation elongation factor tu family protein, putative	PB000941.00.0(berghei.aa) PB001202.02.0(berghei.aa) PC000295.04.0(chabaudi.aa) PC000601.04.0(chabaudi.aa) PF07_0062(falciparum.aa) PKH_142270(knowlesi.aa) PVX_122985(vivax.aa) PY02880(yoelii.aa)
ORTHOMCL351	8	6	BERGHEI:1;CHABAUDI:2;FALCIPARUM:1;KNOWLESI:1;VIVAX:1;YOELII:2			conserved hypothetical protein	PB000932.02.0(berghei.aa) PC000604.04.0(chabaudi.aa) PC000717.03.0(chabaudi.aa) PF11_0241(falciparum.aa) PKH_092050(knowlesi.aa) PVX_091765(vivax.aa) PY00077(yoelii.aa) PY07419(yoelii.aa)
ORTHOMCL352	8	6	BERGHEI:2;CHABAUDI:2;FALCIPARUM:1;KNOWLESI:1;VIVAX:1;YOELII:1	GO:0016579	protein deubiquitination	ubiquitin carboxyl-terminal hydrolase 2, putative	PB000920.01.0(berghei.aa) PB000975.01.0(berghei.aa) PC000383.03.0(chabaudi.aa) PC000952.01.0(chabaudi.aa) PFE0835w(falciparum.aa) PKH_101610(knowlesi.aa) PVX_080415(vivax.aa) PY03802(yoelii.aa)
ORTHOMCL353	8	6	BERGHEI:1;CHABAUDI:2;FALCIPARUM:1;KNOWLESI:1;VIVAX:1;YOELII:2	GO:0006102:GO:0005739	isocitrate metabolic process:mitochondrion	isocitrate dehydrogenase (NADP), mitochondrial precursor	PB000917.03.0(berghei.aa) PC000412.00.0(chabaudi.aa) PC302184.00.0(chabaudi.aa) PF13_0242(falciparum.aa) PKH_120870(knowlesi.aa) PVX_083185(vivax.aa) PY00592(yoelii.aa) PY02505(yoelii.aa)
ORTHOMCL354	8	6	BERGHEI:2;CHABAUDI:2;FALCIPARUM:1;KNOWLESI:1;VIVAX:1;YOELII:1	GO:0020011	apicoplast	i-AAA protease, putative	PB000912.02.0(berghei.aa) PB001012.01.0(berghei.aa) PC302098.00.0(chabaudi.aa) PC302647.00.0(chabaudi.aa) PF14_0616(falciparum.aa) PKH_124070(knowlesi.aa) PVX_117215(vivax.aa) PY04402(yoelii.aa)
ORTHOMCL355	8	6	BERGHEI:2;CHABAUDI:2;FALCIPARUM:1;KNOWLESI:1;VIVAX:1;YOELII:1	GO:0016070:GO:0004004	RNA metabolic process:ATP-dependent RNA helicase activity	RNA helicase, putative	PB000888.00.0(berghei.aa) PB000982.01.0(berghei.aa) PC300083.00.0(chabaudi.aa) PC300524.00.0(chabaudi.aa) PFD0565c(falciparum.aa) PKH_030340(knowlesi.aa) PVX_000680(vivax.aa) PY04868(yoelii.aa)
ORTHOMCL356	8	6	BERGHEI:1;CHABAUDI:3;FALCIPARUM:1;KNOWLESI:1;VIVAX:1;YOELII:1			conserved hypothetical protein	PB000881.00.0(berghei.aa) PC101920.00.0(chabaudi.aa) PC104860.00.0(chabaudi.aa) PC300505.00.0(chabaudi.aa) PFC0940c(falciparum.aa) PKH_081930(knowlesi.aa) PVX_095170(vivax.aa) PY00431(yoelii.aa)
ORTHOMCL357	8	6	BERGHEI:1;CHABAUDI:2;FALCIPARUM:1;KNOWLESI:1;VIVAX:1;YOELII:2			conserved hypothetical protein	PB000876.02.0(berghei.aa) PC000211.05.0(chabaudi.aa) PC001258.02.0(chabaudi.aa) PF08_0124(falciparum.aa) PKH_011440(knowlesi.aa) PVX_093550(vivax.aa) PY00804(yoelii.aa) PY00805(yoelii.aa)
ORTHOMCL358	8	6	BERGHEI:1;CHABAUDI:3;FALCIPARUM:1;KNOWLESI:1;VIVAX:1;YOELII:1	GO:0020011	apicoplast	leucine aminopeptidase, putative	PB000863.03.0(berghei.aa) PC000352.05.0(chabaudi.aa) PC000418.00.0(chabaudi.aa) PC000869.01.0(chabaudi.aa) PF14_0439(falciparum.aa) PKH_126020(knowlesi.aa) PVX_118180(vivax.aa) PY01898(yoelii.aa)
ORTHOMCL359	8	6	BERGHEI:1;CHABAUDI:2;FALCIPARUM:1;KNOWLESI:1;VIVAX:1;YOELII:2	GO:0020011	apicoplast	tyrosine --tRNA ligase, putative	PB000856.01.0(berghei.aa) PC000340.03.0(chabaudi.aa) PC000802.01.0(chabaudi.aa) PF11_0181(falciparum.aa) PKH_091490(knowlesi.aa) PVX_091505(vivax.aa) PY04254(yoelii.aa) PY06291(yoelii.aa)
ORTHOMCL360	8	6	BERGHEI:2;CHABAUDI:2;FALCIPARUM:1;KNOWLESI:1;VIVAX:1;YOELII:1			conserved hypothetical protein	PB000851.03.0(berghei.aa) PB000852.03.0(berghei.aa) PC101587.00.0(chabaudi.aa) PC102167.00.0(chabaudi.aa) PF11_0418(falciparum.aa) PKH_093810(knowlesi.aa) PVX_092630(vivax.aa) PY04446(yoelii.aa)
ORTHOMCL361	8	6	BERGHEI:2;CHABAUDI:2;FALCIPARUM:1;KNOWLESI:1;VIVAX:1;YOELII:1	GO:0020035:GO:0050839:GO:0005886	cytoadherence to microvasculature, mediated by parasite protein:cell adhesion molecule binding:plasma membrane	sequestrin	PB000838.03.0(berghei.aa) PB108337.00.0(berghei.aa) PC000195.03.0(chabaudi.aa) PC102787.00.0(chabaudi.aa) PFD0260c(falciparum.aa) PKH_030930(knowlesi.aa) PVX_000975(vivax.aa) PY04387(yoelii.aa)
ORTHOMCL362	8	6	BERGHEI:2;CHABAUDI:2;FALCIPARUM:1;KNOWLESI:1;VIVAX:1;YOELII:1	GO:0020011	apicoplast	hypothetical protein	PB000829.02.0(berghei.aa) PB105739.00.0(berghei.aa) PC000293.04.0(chabaudi.aa) PC000348.02.0(chabaudi.aa) PF14_0435(falciparum.aa) PKH_126050(knowlesi.aa) PVX_118195(vivax.aa) PY05937(yoelii.aa)
ORTHOMCL363	8	6	BERGHEI:1;CHABAUDI:3;FALCIPARUM:1;KNOWLESI:1;VIVAX:1;YOELII:1	GO:0006468	protein amino acid phosphorylation	dual-specificity protein phosphatase, putative	PB000827.00.0(berghei.aa) PC000086.01.0(chabaudi.aa) PC000342.05.0(chabaudi.aa) PC300890.00.0(chabaudi.aa) PFC0380w(falciparum.aa) PKH_083110(knowlesi.aa) PVX_119565(vivax.aa) PY03455(yoelii.aa)
ORTHOMCL364	8	6	BERGHEI:2;CHABAUDI:2;FALCIPARUM:1;KNOWLESI:1;VIVAX:1;YOELII:1			conserved hypothetical protein	PB000826.01.0(berghei.aa) PB001415.02.0(berghei.aa) PC000078.05.0(chabaudi.aa) PC000440.01.0(chabaudi.aa) PF14_0647(falciparum.aa) PKH_123750(knowlesi.aa) PVX_117065(vivax.aa) PY03684(yoelii.aa)
ORTHOMCL365	8	6	BERGHEI:2;CHABAUDI:1;FALCIPARUM:1;KNOWLESI:1;VIVAX:1;YOELII:2			conserved hypothetical protein	PB000810.03.0(berghei.aa) PB300911.00.0(berghei.aa) PC300274.00.0(chabaudi.aa) PF13_0333(falciparum.aa) PKH_110760(knowlesi.aa) PVX_115110(vivax.aa) PY04591(yoelii.aa) PY05804(yoelii.aa)
ORTHOMCL366	8	6	BERGHEI:2;CHABAUDI:2;FALCIPARUM:1;KNOWLESI:1;VIVAX:1;YOELII:1			ferlin like protein, putative	PB000807.01.0(berghei.aa) PB001266.02.0(berghei.aa) PC301065.00.0(chabaudi.aa) PC301230.00.0(chabaudi.aa) PFD0485w(falciparum.aa) PKH_030480(knowlesi.aa) PVX_000755(vivax.aa) PY04088(yoelii.aa)
ORTHOMCL367	8	6	BERGHEI:2;CHABAUDI:1;FALCIPARUM:1;KNOWLESI:1;VIVAX:1;YOELII:2			transporter, putative	PB000802.01.0(berghei.aa) PB001074.03.0(berghei.aa) PC000914.02.0(chabaudi.aa) PFC0875w(falciparum.aa) PKH_082130(knowlesi.aa) PVX_095250(vivax.aa) PY00170(yoelii.aa) PY03033(yoelii.aa)
ORTHOMCL368	8	6	BERGHEI:1;CHABAUDI:2;FALCIPARUM:1;KNOWLESI:1;VIVAX:1;YOELII:2			conserved hypothetical protein	PB000797.02.0(berghei.aa) PC000272.02.0(chabaudi.aa) PC001165.02.0(chabaudi.aa) PF11_0488(falciparum.aa) PKH_094520(knowlesi.aa) PVX_092985(vivax.aa) PY04928(yoelii.aa) PY05975(yoelii.aa)
ORTHOMCL369	8	6	BERGHEI:2;CHABAUDI:2;FALCIPARUM:1;KNOWLESI:1;VIVAX:1;YOELII:1			E1-E2_ATPase/hydrolase, putative	PB000787.02.0(berghei.aa) PB105643.00.0(berghei.aa) PC000083.00.0(chabaudi.aa) PC001297.02.0(chabaudi.aa) PFI0240c(falciparum.aa) PKH_070210(knowlesi.aa) PVX_098690(vivax.aa) PY00066(yoelii.aa)
ORTHOMCL370	8	6	BERGHEI:2;CHABAUDI:2;FALCIPARUM:1;KNOWLESI:1;VIVAX:1;YOELII:1	GO:0008026	ATP-dependent helicase activity	ATP-dependent helicase, putative	PB000779.01.0(berghei.aa) PB300611.00.0(berghei.aa) PC000118.02.0(chabaudi.aa) PC000147.01.0(chabaudi.aa) PF08_0048(falciparum.aa) PKH_051120(knowlesi.aa) PVX_089365(vivax.aa) PY01180(yoelii.aa)
ORTHOMCL371	8	6	BERGHEI:2;CHABAUDI:2;FALCIPARUM:1;KNOWLESI:1;VIVAX:1;YOELII:1			conserved hypothetical protein	PB000771.03.0(berghei.aa) PB403540.00.0(berghei.aa) PC100006.00.0(chabaudi.aa) PC404285.00.0(chabaudi.aa) PFE1200w(falciparum.aa) PKH_100810(knowlesi.aa) PVX_080045(vivax.aa) PY00156(yoelii.aa)
ORTHOMCL372	8	6	BERGHEI:2;CHABAUDI:2;FALCIPARUM:1;KNOWLESI:1;VIVAX:1;YOELII:1	GO:0020011	apicoplast	hypothetical protein, conserved	PB000768.01.0(berghei.aa) PB001199.02.0(berghei.aa) PC300052.00.0(chabaudi.aa) PC302586.00.0(chabaudi.aa) PFL0655w(falciparum.aa) PKH_143080(knowlesi.aa) PVX_123365(vivax.aa) PY02015(yoelii.aa)
ORTHOMCL373	8	6	BERGHEI:2;CHABAUDI:2;FALCIPARUM:1;KNOWLESI:1;VIVAX:1;YOELII:1			hypothetical protein	PB000764.03.0(berghei.aa) PB000971.03.0(berghei.aa) PC000198.03.0(chabaudi.aa) PC000402.00.0(chabaudi.aa) PF11_0296(falciparum.aa) PKH_092640(knowlesi.aa) PVX_092045(vivax.aa) PY03468(yoelii.aa)
ORTHOMCL374	8	6	BERGHEI:2;CHABAUDI:2;FALCIPARUM:1;KNOWLESI:1;VIVAX:1;YOELII:1			hypothetical protein	PB000757.03.0(berghei.aa) PB001000.00.0(berghei.aa) PC103490.00.0(chabaudi.aa) PC302142.00.0(chabaudi.aa) PF11_0455(falciparum.aa) PKH_094170(knowlesi.aa) PVX_092815(vivax.aa) PY06955(yoelii.aa)
ORTHOMCL375	8	6	BERGHEI:2;CHABAUDI:2;FALCIPARUM:1;KNOWLESI:1;VIVAX:1;YOELII:1	GO:0004003	ATP-dependent DNA helicase activity	ATP-dependent DNA helicase, putative	PB000753.02.0(berghei.aa) PB000877.01.0(berghei.aa) PC000286.04.0(chabaudi.aa) PC000398.03.0(chabaudi.aa) PF13_0330(falciparum.aa) PKH_110850(knowlesi.aa) PVX_115065(vivax.aa) PY05342(yoelii.aa)
ORTHOMCL376	8	6	BERGHEI:2;CHABAUDI:2;FALCIPARUM:1;KNOWLESI:1;VIVAX:1;YOELII:1			protein kinase, putative	PB000740.00.0(berghei.aa) PB000789.01.0(berghei.aa) PC000083.03.0(chabaudi.aa) PC300100.00.0(chabaudi.aa) PFF1145c(falciparum.aa) PKH_112570(knowlesi.aa) PVX_114305(vivax.aa) PY04198(yoelii.aa)
ORTHOMCL377	8	6	BERGHEI:2;CHABAUDI:2;FALCIPARUM:1;KNOWLESI:1;VIVAX:1;YOELII:1	GO:0020027:GO:0020020:GO:0004222	hemoglobin metabolic process:food vacuole:metalloendopeptidase activity	falcilysin	PB000738.02.0(berghei.aa) PB300569.00.0(berghei.aa) PC000079.01.0(chabaudi.aa) PC000103.05.0(chabaudi.aa) PF13_0322(falciparum.aa) PKH_111000(knowlesi.aa) PVX_115000(vivax.aa) PY07032(yoelii.aa)
ORTHOMCL378	8	6	BERGHEI:2;CHABAUDI:2;FALCIPARUM:1;KNOWLESI:1;VIVAX:1;YOELII:1			conserved hypothetical protein	PB000734.00.0(berghei.aa) PB300753.00.0(berghei.aa) PC000024.01.0(chabaudi.aa) PC301056.00.0(chabaudi.aa) PFI0170w(falciparum.aa) PKH_070070(knowlesi.aa) PVX_098620(vivax.aa) PY01157(yoelii.aa)
ORTHOMCL380	8	6	BERGHEI:2;CHABAUDI:1;FALCIPARUM:1;KNOWLESI:1;VIVAX:1;YOELII:2			hypothetical protein	PB000686.03.0(berghei.aa) PB300803.00.0(berghei.aa) PC000148.02.0(chabaudi.aa) PF14_0682(falciparum.aa) PKH_123380(knowlesi.aa) PVX_116895(vivax.aa) PY06357(yoelii.aa) PY06358(yoelii.aa)
ORTHOMCL382	8	6	BERGHEI:2;CHABAUDI:2;FALCIPARUM:1;KNOWLESI:1;VIVAX:1;YOELII:1	GO:0020026:GO:0016020:GO:0016021	merozoite dense granule:membrane:integral to membrane	subtilisin-like protease 2	PB000680.03.0(berghei.aa) PB300857.00.0(berghei.aa) PC000550.00.0(chabaudi.aa) PC000778.00.0(chabaudi.aa) PF11_0381(falciparum.aa) PKH_093480(knowlesi.aa) PVX_092460(vivax.aa) PY01222(yoelii.aa)
ORTHOMCL383	8	6	BERGHEI:1;CHABAUDI:1;FALCIPARUM:1;KNOWLESI:1;VIVAX:3;YOELII:1	GO:0042540	hemoglobin catabolic process	cysteine proteinase falcipain-1	PB000676.00.0(berghei.aa) PC000637.04.0(chabaudi.aa) PF14_0553(falciparum.aa) PKH_124810(knowlesi.aa) PVX_117565(vivax.aa) PVX_195290(vivax.aa) PVX_240290(vivax.aa) PY00109(yoelii.aa)
ORTHOMCL384	8	6	BERGHEI:2;CHABAUDI:2;FALCIPARUM:1;KNOWLESI:1;VIVAX:1;YOELII:1			DNA topoisomerase II, putative	PB000671.01.0(berghei.aa) PB300551.00.0(berghei.aa) PC000063.00.0(chabaudi.aa) PC302631.00.0(chabaudi.aa) PF14_0316(falciparum.aa) PKH_131580(knowlesi.aa) PVX_084855(vivax.aa) PY03394(yoelii.aa)
ORTHOMCL385	8	6	BERGHEI:2;CHABAUDI:2;FALCIPARUM:1;KNOWLESI:1;VIVAX:1;YOELII:1			hypothetical protein	PB000670.03.0(berghei.aa) PB001045.00.0(berghei.aa) PC300325.00.0(chabaudi.aa) PC301503.00.0(chabaudi.aa) PFI0165c(falciparum.aa) PKH_070060(knowlesi.aa) PVX_098615(vivax.aa) PY01108(yoelii.aa)
ORTHOMCL386	8	6	BERGHEI:1;CHABAUDI:2;FALCIPARUM:1;KNOWLESI:1;VIVAX:1;YOELII:2	GO:0020011	apicoplast	hypothetical protein, conserved	PB000666.01.0(berghei.aa) PC000241.05.0(chabaudi.aa) PC000533.04.0(chabaudi.aa) PFL1390w(falciparum.aa) PKH_144550(knowlesi.aa) PVX_124065(vivax.aa) PY01984(yoelii.aa) PY02884(yoelii.aa)
ORTHOMCL387	8	6	BERGHEI:2;CHABAUDI:2;FALCIPARUM:1;KNOWLESI:1;VIVAX:1;YOELII:1			hypothetical protein	PB000653.01.0(berghei.aa) PB001549.02.0(berghei.aa) PC000457.01.0(chabaudi.aa) PC108589.00.0(chabaudi.aa) PFL0290w(falciparum.aa) PKH_130440(knowlesi.aa) PVX_084325(vivax.aa) PY06049(yoelii.aa)
ORTHOMCL388	8	6	BERGHEI:1;CHABAUDI:3;FALCIPARUM:1;KNOWLESI:1;VIVAX:1;YOELII:1			conserved hypothetical protein	PB000648.01.0(berghei.aa) PC000058.04.0(chabaudi.aa) PC000468.00.0(chabaudi.aa) PC001146.02.0(chabaudi.aa) PFD0815c(falciparum.aa) PKH_052100(knowlesi.aa) PVX_089935(vivax.aa) PY04368(yoelii.aa)
ORTHOMCL389	8	6	BERGHEI:2;CHABAUDI:2;FALCIPARUM:1;KNOWLESI:1;VIVAX:1;YOELII:1			hypothetical protein	PB000635.02.0(berghei.aa) PB001172.01.0(berghei.aa) PC000399.04.0(chabaudi.aa) PC000479.01.0(chabaudi.aa) PFA0445w(falciparum.aa) PKH_020440(knowlesi.aa) PVX_081330(vivax.aa) PY06758(yoelii.aa)
ORTHOMCL390	8	6	BERGHEI:1;CHABAUDI:2;FALCIPARUM:1;KNOWLESI:1;VIVAX:1;YOELII:2			conserved hypothetical protein	PB000616.02.0(berghei.aa) PC301615.00.0(chabaudi.aa) PC301756.00.0(chabaudi.aa) PF13_0078(falciparum.aa) PKH_141260(knowlesi.aa) PVX_122495(vivax.aa) PY02836(yoelii.aa) PY03766(yoelii.aa)
ORTHOMCL391	8	6	BERGHEI:3;CHABAUDI:1;FALCIPARUM:1;KNOWLESI:1;VIVAX:1;YOELII:1			hypothetical protein	PB000604.00.0(berghei.aa) PB102130.00.0(berghei.aa) PB405461.00.0(berghei.aa) PC301339.00.0(chabaudi.aa) PF10_0307(falciparum.aa) PKH_061560(knowlesi.aa) PVX_111160(vivax.aa) PY05982(yoelii.aa)
ORTHOMCL392	8	6	BERGHEI:2;CHABAUDI:2;FALCIPARUM:1;KNOWLESI:1;VIVAX:1;YOELII:1			hypothetical protein	PB000602.03.0(berghei.aa) PB300786.00.0(berghei.aa) PC000875.02.0(chabaudi.aa) PC302334.00.0(chabaudi.aa) PF10_0057(falciparum.aa) PKH_080410(knowlesi.aa) PVX_094465(vivax.aa) PY01287(yoelii.aa)
ORTHOMCL393	8	6	BERGHEI:2;CHABAUDI:2;FALCIPARUM:1;KNOWLESI:1;VIVAX:1;YOELII:1			hypothetical protein, conserved	PB000598.01.0(berghei.aa) PB000610.02.0(berghei.aa) PC000225.00.0(chabaudi.aa) PC000552.04.0(chabaudi.aa) PFL2390c(falciparum.aa) PKH_146710(knowlesi.aa) PVX_101385(vivax.aa) PY01809(yoelii.aa)
ORTHOMCL394	8	6	BERGHEI:1;CHABAUDI:3;FALCIPARUM:1;KNOWLESI:1;VIVAX:1;YOELII:1	GO:0020011:GO:0030135:GO:0016192	apicoplast:coated vesicle:vesicle-mediated transport	adapter-related protein, putative	PB000595.03.0(berghei.aa) PC000027.02.0(chabaudi.aa) PC000072.02.0(chabaudi.aa) PC300810.00.0(chabaudi.aa) PFF0655c(falciparum.aa) PKH_113550(knowlesi.aa) PVX_113810(vivax.aa) PY01672(yoelii.aa)
ORTHOMCL395	8	6	BERGHEI:2;CHABAUDI:1;FALCIPARUM:1;KNOWLESI:1;VIVAX:1;YOELII:2			conserved hypothetical protein	PB000594.00.0(berghei.aa) PB102048.00.0(berghei.aa) PC000573.01.0(chabaudi.aa) PF14_0544(falciparum.aa) PKH_124900(knowlesi.aa) PVX_117610(vivax.aa) PY00931(yoelii.aa) PY04184(yoelii.aa)
ORTHOMCL396	8	6	BERGHEI:2;CHABAUDI:2;FALCIPARUM:1;KNOWLESI:1;VIVAX:1;YOELII:1			conserved hypothetical protein	PB000587.03.0(berghei.aa) PB107514.00.0(berghei.aa) PC000246.05.0(chabaudi.aa) PC108998.00.0(chabaudi.aa) PFL1335w(falciparum.aa) PKH_144440(knowlesi.aa) PVX_124010(vivax.aa) PY00535(yoelii.aa)
ORTHOMCL397	8	6	BERGHEI:2;CHABAUDI:2;FALCIPARUM:1;KNOWLESI:1;VIVAX:1;YOELII:1			hypothetical protein	PB000583.03.0(berghei.aa) PB000773.03.0(berghei.aa) PC000845.03.0(chabaudi.aa) PC301608.00.0(chabaudi.aa) PF11_0127(falciparum.aa) PKH_090940(knowlesi.aa) PVX_091255(vivax.aa) PY05034(yoelii.aa)
ORTHOMCL398	8	6	BERGHEI:2;CHABAUDI:2;FALCIPARUM:1;KNOWLESI:1;VIVAX:1;YOELII:1			hypothetical protein	PB000561.01.0(berghei.aa) PB000853.02.0(berghei.aa) PC000093.01.0(chabaudi.aa) PC301085.00.0(chabaudi.aa) PFA0510w(falciparum.aa) PKH_020310(knowlesi.aa) PVX_081275(vivax.aa) PY00423(yoelii.aa)
ORTHOMCL399	8	6	BERGHEI:1;CHABAUDI:2;FALCIPARUM:1;KNOWLESI:1;VIVAX:1;YOELII:2	GO:0020011:GO:0006400	apicoplast:tRNA modification	N2,N2-dimethylguanosine tRNA methyltransferase, putative	PB000555.02.0(berghei.aa) PC000082.01.0(chabaudi.aa) PC301619.00.0(chabaudi.aa) PF13_0109(falciparum.aa) PKH_141850(knowlesi.aa) PVX_122780(vivax.aa) PY04503(yoelii.aa) PY07448(yoelii.aa)
ORTHOMCL400	8	6	BERGHEI:2;CHABAUDI:1;FALCIPARUM:1;KNOWLESI:1;VIVAX:1;YOELII:2			hypothetical protein	PB000544.03.0(berghei.aa) PB000866.01.0(berghei.aa) PC000891.02.0(chabaudi.aa) PFB0280w(falciparum.aa) PKH_041350(knowlesi.aa) PVX_003750(vivax.aa) PY00069(yoelii.aa) PY05041(yoelii.aa)
ORTHOMCL401	8	6	BERGHEI:1;CHABAUDI:3;FALCIPARUM:1;KNOWLESI:1;VIVAX:1;YOELII:1	GO:0020011	apicoplast	acyl carrier protein, putative	PB000543.03.0(berghei.aa) PC000204.01.0(chabaudi.aa) PC301686.00.0(chabaudi.aa) PC302256.00.0(chabaudi.aa) PFB0385w(falciparum.aa) PKH_041150(knowlesi.aa) PVX_003880(vivax.aa) PY04779(yoelii.aa)
ORTHOMCL402	8	6	BERGHEI:2;CHABAUDI:1;FALCIPARUM:1;KNOWLESI:1;VIVAX:1;YOELII:2			hypothetical protein	PB000538.03.0(berghei.aa) PB000700.01.0(berghei.aa) PC403940.00.0(chabaudi.aa) PFE1555c(falciparum.aa) PKH_100090(knowlesi.aa) PVX_079710(vivax.aa) PY02969(yoelii.aa) PY07113(yoelii.aa)
ORTHOMCL403	8	6	BERGHEI:1;CHABAUDI:3;FALCIPARUM:1;KNOWLESI:1;VIVAX:1;YOELII:1			conserved hypothetical protein	PB000536.02.0(berghei.aa) PC000291.05.0(chabaudi.aa) PC000374.02.0(chabaudi.aa) PC301604.00.0(chabaudi.aa) PFA0420w(falciparum.aa) PKH_020490(knowlesi.aa) PVX_081355(vivax.aa) PY00631(yoelii.aa)
ORTHOMCL404	8	6	BERGHEI:2;CHABAUDI:2;FALCIPARUM:1;KNOWLESI:1;VIVAX:1;YOELII:1	GO:0020011	apicoplast	hypothetical protein, conserved	PB000528.03.0(berghei.aa) PB000945.01.0(berghei.aa) PC000171.04.0(chabaudi.aa) PC000374.01.0(chabaudi.aa) PFC0580c(falciparum.aa) PKH_082620(knowlesi.aa) PVX_119790(vivax.aa) PY05686(yoelii.aa)
ORTHOMCL405	8	6	BERGHEI:1;CHABAUDI:2;FALCIPARUM:1;KNOWLESI:1;VIVAX:1;YOELII:2			conserved hypothetical protein	PB000527.02.0(berghei.aa) PC000070.05.0(chabaudi.aa) PC000933.01.0(chabaudi.aa) PFE0240c(falciparum.aa) PKH_102820(knowlesi.aa) PVX_097800(vivax.aa) PY02792(yoelii.aa) PY03845(yoelii.aa)
ORTHOMCL406	8	6	BERGHEI:3;CHABAUDI:1;FALCIPARUM:1;KNOWLESI:1;VIVAX:1;YOELII:1			asparagine synthetase, putative	PB000521.01.0(berghei.aa) PB000699.00.0(berghei.aa) PB300687.00.0(berghei.aa) PC000916.01.0(chabaudi.aa) PFC0395w(falciparum.aa) PKH_083070(knowlesi.aa) PVX_119585(vivax.aa) PY02906(yoelii.aa)
ORTHOMCL407	8	6	BERGHEI:2;CHABAUDI:2;FALCIPARUM:1;KNOWLESI:1;VIVAX:1;YOELII:1			6-phosphofructokinase, putative	PB000520.00.0(berghei.aa) PB301550.00.0(berghei.aa) PC000906.02.0(chabaudi.aa) PC301031.00.0(chabaudi.aa) PFI0755c(falciparum.aa) PKH_071270(knowlesi.aa) PVX_099200(vivax.aa) PY01321(yoelii.aa)
ORTHOMCL408	8	6	BERGHEI:2;CHABAUDI:2;FALCIPARUM:1;KNOWLESI:1;VIVAX:1;YOELII:1			conserved hypothetical protein	PB000514.03.0(berghei.aa) PB300679.00.0(berghei.aa) PC001069.02.0(chabaudi.aa) PC302515.00.0(chabaudi.aa) PF11_0192(falciparum.aa) PKH_091600(knowlesi.aa) PVX_091565(vivax.aa) PY00909(yoelii.aa)
ORTHOMCL409	8	6	BERGHEI:3;CHABAUDI:1;FALCIPARUM:1;KNOWLESI:1;VIVAX:1;YOELII:1			hypothetical protein	PB000512.01.0(berghei.aa) PB000670.00.0(berghei.aa) PB300181.00.0(berghei.aa) PC001340.02.0(chabaudi.aa) PFB0195c(falciparum.aa) PKH_041550(knowlesi.aa) PVX_003645(vivax.aa) PY00896(yoelii.aa)
ORTHOMCL410	8	6	BERGHEI:2;CHABAUDI:2;FALCIPARUM:1;KNOWLESI:1;VIVAX:1;YOELII:1			hypothetical protein	PB000512.00.0(berghei.aa) PB300460.00.0(berghei.aa) PC000028.00.0(chabaudi.aa) PC300980.00.0(chabaudi.aa) PF13_0267(falciparum.aa) PKH_125850(knowlesi.aa) PVX_083440(vivax.aa) PY06979(yoelii.aa)
ORTHOMCL411	8	6	BERGHEI:1;CHABAUDI:3;FALCIPARUM:1;KNOWLESI:1;VIVAX:1;YOELII:1			hypothetical protein	PB000509.00.0(berghei.aa) PC000507.02.0(chabaudi.aa) PC300915.00.0(chabaudi.aa) PC302327.00.0(chabaudi.aa) PF10_0049(falciparum.aa) PKH_080320(knowlesi.aa) PVX_094425(vivax.aa) PY06618(yoelii.aa)
ORTHOMCL412	8	6	BERGHEI:2;CHABAUDI:2;FALCIPARUM:1;KNOWLESI:1;VIVAX:1;YOELII:1	GO:0006898:GO:0008565	receptor-mediated endocytosis:protein transporter activity	clathrin heavy chain, putative	PB000498.02.0(berghei.aa) PB001126.00.0(berghei.aa) PC001155.02.0(chabaudi.aa) PC302037.00.0(chabaudi.aa) PFL0930w(falciparum.aa) PKH_143620(knowlesi.aa) PVX_123620(vivax.aa) PY01854(yoelii.aa)
ORTHOMCL413	8	6	BERGHEI:2;CHABAUDI:2;FALCIPARUM:1;KNOWLESI:1;VIVAX:1;YOELII:1	GO:0003989:GO:0004075:GO:0020011:GO:0009317:GO:0006633:GO:0009343	acetyl-CoA carboxylase activity:biotin carboxylase activity:apicoplast:acetyl-CoA carboxylase complex:fatty acid biosynthetic process:biotin carboxylase complex	biotin carboxylase subunit of acetyl CoA carboxylase, putative	PB000494.02.0(berghei.aa) PB300172.00.0(berghei.aa) PC000014.02.0(chabaudi.aa) PC000605.02.0(chabaudi.aa) PF14_0664(falciparum.aa) PKH_123560(knowlesi.aa) PVX_116985(vivax.aa) PY01695(yoelii.aa)
ORTHOMCL414	8	6	BERGHEI:2;CHABAUDI:2;FALCIPARUM:1;KNOWLESI:1;VIVAX:1;YOELII:1			Ser/Thr protein kinase, putative	PB000491.01.0(berghei.aa) PB000872.01.0(berghei.aa) PC000530.02.0(chabaudi.aa) PC000532.01.0(chabaudi.aa) PF14_0408(falciparum.aa) PKH_126330(knowlesi.aa) PVX_118340(vivax.aa) PY00095(yoelii.aa)
ORTHOMCL415	8	6	BERGHEI:2;CHABAUDI:2;FALCIPARUM:1;KNOWLESI:1;VIVAX:1;YOELII:1	GO:0020011	apicoplast	hypothetical protein	PB000490.03.0(berghei.aa) PB000534.00.0(berghei.aa) PC000339.05.0(chabaudi.aa) PC001067.02.0(chabaudi.aa) PF11_0333(falciparum.aa) PKH_093020(knowlesi.aa) PVX_092225(vivax.aa) PY07196(yoelii.aa)
ORTHOMCL416	8	6	BERGHEI:2;CHABAUDI:1;FALCIPARUM:1;KNOWLESI:1;VIVAX:1;YOELII:2			conserved hypothetical protein	PB000489.01.0(berghei.aa) PB300316.00.0(berghei.aa) PC001321.02.0(chabaudi.aa) PF11_0079(falciparum.aa) PKH_090400(knowlesi.aa) PVX_091015(vivax.aa) PY02790(yoelii.aa) PY02791(yoelii.aa)
ORTHOMCL417	8	6	BERGHEI:2;CHABAUDI:2;FALCIPARUM:1;KNOWLESI:1;VIVAX:1;YOELII:1			conserved hypothetical protein	PB000488.00.0(berghei.aa) PB000984.02.0(berghei.aa) PC000108.05.0(chabaudi.aa) PC000133.02.0(chabaudi.aa) PF14_0149(falciparum.aa) PKH_133210(knowlesi.aa) PVX_085695(vivax.aa) PY04456(yoelii.aa)
ORTHOMCL418	8	6	BERGHEI:2;CHABAUDI:2;FALCIPARUM:1;KNOWLESI:1;VIVAX:1;YOELII:1			metacaspase-like protein, putative	PB000485.03.2(berghei.aa) PB405863.00.0(berghei.aa) PC000188.05.0(chabaudi.aa) PC102990.00.0(chabaudi.aa) PF14_0363(falciparum.aa) PKH_126800(knowlesi.aa) PVX_118575(vivax.aa) PY00663(yoelii.aa)
ORTHOMCL419	8	6	BERGHEI:2;CHABAUDI:2;FALCIPARUM:1;KNOWLESI:1;VIVAX:1;YOELII:1			hypothetical protein	PB000478.03.0(berghei.aa) PB106165.00.0(berghei.aa) PC104716.00.0(chabaudi.aa) PC301836.00.0(chabaudi.aa) PFB0755w(falciparum.aa) PKH_040360(knowlesi.aa) PVX_002715(vivax.aa) PY01250(yoelii.aa)
ORTHOMCL420	8	6	BERGHEI:2;CHABAUDI:2;FALCIPARUM:1;KNOWLESI:1;VIVAX:1;YOELII:1			hypothetical protein	PB000477.01.0(berghei.aa) PB000663.02.0(berghei.aa) PC000018.01.0(chabaudi.aa) PC000541.04.0(chabaudi.aa) PF08_0026(falciparum.aa) PKH_050550(knowlesi.aa) PVX_089085(vivax.aa) PY01886(yoelii.aa)
ORTHOMCL421	8	6	BERGHEI:2;CHABAUDI:2;FALCIPARUM:1;KNOWLESI:1;VIVAX:1;YOELII:1			hypothetical protein	PB000464.02.0(berghei.aa) PB000684.01.0(berghei.aa) PC000617.01.0(chabaudi.aa) PC301750.00.0(chabaudi.aa) PFD0970c(falciparum.aa) PKH_052420(knowlesi.aa) PVX_090090(vivax.aa) PY05484(yoelii.aa)
ORTHOMCL422	8	6	BERGHEI:2;CHABAUDI:2;FALCIPARUM:1;KNOWLESI:1;VIVAX:1;YOELII:1			hypothetical protein	PB000459.02.0(berghei.aa) PB000577.03.0(berghei.aa) PC300499.00.0(chabaudi.aa) PC302480.00.0(chabaudi.aa) PF14_0217(falciparum.aa) PKH_132640(knowlesi.aa) PVX_085345(vivax.aa) PY00022(yoelii.aa)
ORTHOMCL423	8	6	BERGHEI:2;CHABAUDI:2;FALCIPARUM:1;KNOWLESI:1;VIVAX:1;YOELII:1			conserved hypothetical protein	PB000457.00.0(berghei.aa) PB000907.03.0(berghei.aa) PC000252.04.0(chabaudi.aa) PC001269.02.0(chabaudi.aa) PF14_0264(falciparum.aa) PKH_113740(knowlesi.aa) PVX_085120(vivax.aa) PY04471(yoelii.aa)
ORTHOMCL424	8	6	BERGHEI:2;CHABAUDI:2;FALCIPARUM:1;KNOWLESI:1;VIVAX:1;YOELII:1			hypothetical protein	PB000441.01.0(berghei.aa) PB000819.01.0(berghei.aa) PC000465.03.0(chabaudi.aa) PC105779.00.0(chabaudi.aa) PF11_0468(falciparum.aa) PKH_094330(knowlesi.aa) PVX_092890(vivax.aa) PY02594(yoelii.aa)
ORTHOMCL425	8	6	BERGHEI:2;CHABAUDI:2;FALCIPARUM:1;KNOWLESI:1;VIVAX:1;YOELII:1	GO:0004004	ATP-dependent RNA helicase activity	ATP-dependent RNA helicase, putative	PB000428.03.0(berghei.aa) PB001045.03.0(berghei.aa) PC000688.03.0(chabaudi.aa) PC000921.02.0(chabaudi.aa) PF14_0185(falciparum.aa) PKH_132990(knowlesi.aa) PVX_085525(vivax.aa) PY03573(yoelii.aa)
ORTHOMCL426	8	6	BERGHEI:2;CHABAUDI:2;FALCIPARUM:1;KNOWLESI:1;VIVAX:1;YOELII:1			conserved hypothetical protein	PB000428.00.0(berghei.aa) PB001182.02.0(berghei.aa) PC000141.00.0(chabaudi.aa) PC000141.04.0(chabaudi.aa) PFD0795w(falciparum.aa) PKH_052050(knowlesi.aa) PVX_089910(vivax.aa) PY02860(yoelii.aa)
ORTHOMCL427	8	6	BERGHEI:2;CHABAUDI:2;FALCIPARUM:1;KNOWLESI:1;VIVAX:1;YOELII:1			hypothetical protein	PB000426.02.0(berghei.aa) PB300059.00.0(berghei.aa) PC000460.01.0(chabaudi.aa) PC000929.01.0(chabaudi.aa) PF11_0356(falciparum.aa) PKH_093240(knowlesi.aa) PVX_092335(vivax.aa) PY05742(yoelii.aa)
ORTHOMCL428	8	6	BERGHEI:2;CHABAUDI:2;FALCIPARUM:1;KNOWLESI:1;VIVAX:1;YOELII:1	GO:0030048:GO:0007015:GO:0000146	actin filament-based movement:actin filament organization:microfilament motor activity	myosin d	PB000419.02.0(berghei.aa) PB000458.01.0(berghei.aa) PC300247.00.0(chabaudi.aa) PC302159.00.0(chabaudi.aa) PFL1435c(falciparum.aa) PKH_144660(knowlesi.aa) PVX_124120(vivax.aa) PY02134(yoelii.aa)
ORTHOMCL429	8	6	BERGHEI:1;CHABAUDI:2;FALCIPARUM:1;KNOWLESI:1;VIVAX:1;YOELII:2			conserved hypothetical protein	PB000407.03.0(berghei.aa) PC000507.01.0(chabaudi.aa) PC000508.01.0(chabaudi.aa) PFB0177c(falciparum.aa) PKH_041620(knowlesi.aa) PVX_003620(vivax.aa) PY06779(yoelii.aa) PY06780(yoelii.aa)
ORTHOMCL430	8	6	BERGHEI:1;CHABAUDI:2;FALCIPARUM:1;KNOWLESI:1;VIVAX:1;YOELII:2			conserved hypothetical protein	PB000401.03.0(berghei.aa) PC000477.04.0(chabaudi.aa) PC101841.00.0(chabaudi.aa) PF14_0506(falciparum.aa) PKH_125320(knowlesi.aa) PVX_117815(vivax.aa) PY00256(yoelii.aa) PY00257(yoelii.aa)
ORTHOMCL431	8	6	BERGHEI:1;CHABAUDI:1;FALCIPARUM:1;KNOWLESI:1;VIVAX:3;YOELII:1			developmentally regulated GTP-binding protein 1, putative	PB000397.02.0(berghei.aa) PC302403.00.0(chabaudi.aa) PFE1215c(falciparum.aa) PKH_100780(knowlesi.aa) PVX_080030(vivax.aa) PVX_196290(vivax.aa) PVX_222290(vivax.aa) PY06396(yoelii.aa)
ORTHOMCL432	8	6	BERGHEI:2;CHABAUDI:2;FALCIPARUM:1;KNOWLESI:1;VIVAX:1;YOELII:1			hypothetical protein	PB000397.01.0(berghei.aa) PB000629.03.0(berghei.aa) PC000497.01.0(chabaudi.aa) PC000719.03.0(chabaudi.aa) PFC0335c(falciparum.aa) PKH_083210(knowlesi.aa) PVX_119515(vivax.aa) PY01937(yoelii.aa)
ORTHOMCL433	8	6	BERGHEI:3;CHABAUDI:1;FALCIPARUM:1;KNOWLESI:1;VIVAX:1;YOELII:1			hypothetical protein	PB000396.03.0(berghei.aa) PB000871.01.0(berghei.aa) PB300692.00.0(berghei.aa) PC001241.02.0(chabaudi.aa) PF13_0199(falciparum.aa) PKH_121790(knowlesi.aa) PVX_082725(vivax.aa) PY03050(yoelii.aa)
ORTHOMCL434	8	6	BERGHEI:3;CHABAUDI:1;FALCIPARUM:1;KNOWLESI:1;VIVAX:1;YOELII:1	GO:0020011	apicoplast	hypothetical protein	PB000385.03.0(berghei.aa) PB000894.03.0(berghei.aa) PB301069.00.0(berghei.aa) PC301603.00.0(chabaudi.aa) PF14_0404(falciparum.aa) PKH_126370(knowlesi.aa) PVX_118360(vivax.aa) PY04986(yoelii.aa)
ORTHOMCL435	8	6	BERGHEI:2;CHABAUDI:1;FALCIPARUM:1;KNOWLESI:1;VIVAX:1;YOELII:2			hypothetical protein	PB000383.01.0(berghei.aa) PB000496.02.0(berghei.aa) PC000440.04.0(chabaudi.aa) PF14_0668(falciparum.aa) PKH_123520(knowlesi.aa) PVX_116965(vivax.aa) PY01699(yoelii.aa) PY06655(yoelii.aa)
ORTHOMCL436	8	6	BERGHEI:2;CHABAUDI:2;FALCIPARUM:1;KNOWLESI:1;VIVAX:1;YOELII:1	GO:0005665:GO:0006366	DNA-directed RNA polymerase II, core complex:transcription from RNA polymerase II promoter	DNA-directed RNA polymerase II second largest subunit, putative	PB000382.02.0(berghei.aa) PB000818.03.0(berghei.aa) PC000741.00.0(chabaudi.aa) PC302107.00.0(chabaudi.aa) PFB0715w(falciparum.aa) PKH_040430(knowlesi.aa) PVX_002755(vivax.aa) PY01115(yoelii.aa)
ORTHOMCL437	8	6	BERGHEI:2;CHABAUDI:2;FALCIPARUM:1;KNOWLESI:1;VIVAX:1;YOELII:1			hypothetical protein	PB000378.02.0(berghei.aa) PB000677.01.0(berghei.aa) PC000044.04.0(chabaudi.aa) PC000835.02.0(chabaudi.aa) PF11_0094(falciparum.aa) PKH_090540(knowlesi.aa) PVX_091085(vivax.aa) PY00918(yoelii.aa)
ORTHOMCL438	8	6	BERGHEI:2;CHABAUDI:2;FALCIPARUM:1;KNOWLESI:1;VIVAX:1;YOELII:1			conserved hypothetical protein	PB000374.01.0(berghei.aa) PB001262.00.0(berghei.aa) PC000382.02.0(chabaudi.aa) PC000508.04.0(chabaudi.aa) PFI0665w(falciparum.aa) PKH_071090(knowlesi.aa) PVX_099110(vivax.aa) PY02478(yoelii.aa)
ORTHOMCL439	8	6	BERGHEI:2;CHABAUDI:2;FALCIPARUM:1;KNOWLESI:1;VIVAX:1;YOELII:1			hypothetical protein, conserved	PB000373.03.0(berghei.aa) PB000946.03.0(berghei.aa) PC000789.00.0(chabaudi.aa) PC404384.00.0(chabaudi.aa) PFL1415w(falciparum.aa) PKH_144600(knowlesi.aa) PVX_124090(vivax.aa) PY00677(yoelii.aa)
ORTHOMCL440	8	6	BERGHEI:2;CHABAUDI:2;FALCIPARUM:1;KNOWLESI:1;VIVAX:1;YOELII:1			conserved hypothetical protein	PB000361.02.0(berghei.aa) PB103531.00.0(berghei.aa) PC000252.05.0(chabaudi.aa) PC105044.00.0(chabaudi.aa) PF13_0339(falciparum.aa) PKH_110650(knowlesi.aa) PVX_115170(vivax.aa) PY00836(yoelii.aa)
ORTHOMCL441	8	6	BERGHEI:2;CHABAUDI:1;FALCIPARUM:1;KNOWLESI:1;VIVAX:1;YOELII:2	GO:0020011	apicoplast	hypothetical protein, conserved	PB000361.01.0(berghei.aa) PB000730.03.0(berghei.aa) PC000464.04.0(chabaudi.aa) PFI0900w(falciparum.aa) PKH_071570(knowlesi.aa) PVX_099340(vivax.aa) PY02656(yoelii.aa) PY02658(yoelii.aa)
ORTHOMCL442	8	6	BERGHEI:2;CHABAUDI:2;FALCIPARUM:1;KNOWLESI:1;VIVAX:1;YOELII:1			conserved hypothetical protein	PB000357.02.0(berghei.aa) PB300763.00.0(berghei.aa) PC000956.01.0(chabaudi.aa) PC300848.00.0(chabaudi.aa) PF13_0210(falciparum.aa) PKH_121620(knowlesi.aa) PVX_082810(vivax.aa) PY03086(yoelii.aa)
ORTHOMCL443	8	6	BERGHEI:2;CHABAUDI:2;FALCIPARUM:1;KNOWLESI:1;VIVAX:1;YOELII:1	GO:0005663:GO:0006260	DNA replication factor C complex:DNA replication	replication factor c protein, putative	PB000352.03.0(berghei.aa) PB000834.03.0(berghei.aa) PC000678.03.0(chabaudi.aa) PC300351.00.0(chabaudi.aa) PFA0545c(falciparum.aa) PKH_020190(knowlesi.aa) PVX_081240(vivax.aa) PY04378(yoelii.aa)
ORTHOMCL444	8	6	BERGHEI:1;CHABAUDI:2;FALCIPARUM:1;KNOWLESI:1;VIVAX:1;YOELII:2	GO:0000108:GO:0008026:GO:0006289	repairosome:ATP-dependent helicase activity:nucleotide-excision repair	DNA repair protein rhp16, putative	PB000352.02.0(berghei.aa) PC000344.03.0(chabaudi.aa) PC000546.04.0(chabaudi.aa) PFL2440w(falciparum.aa) PKH_146850(knowlesi.aa) PVX_101435(vivax.aa) PY00648(yoelii.aa) PY01231(yoelii.aa)
ORTHOMCL445	8	6	BERGHEI:2;CHABAUDI:2;FALCIPARUM:1;KNOWLESI:1;VIVAX:1;YOELII:1			Pb-fam-5 protein	PB000347.00.0(berghei.aa) PB001563.02.0(berghei.aa) PC000409.00.0(chabaudi.aa) PC000906.01.0(chabaudi.aa) PF14_0056(falciparum.aa) PKH_134100(knowlesi.aa) PVX_086140(vivax.aa) PY05280(yoelii.aa)
ORTHOMCL446	8	6	BERGHEI:2;CHABAUDI:2;FALCIPARUM:1;KNOWLESI:1;VIVAX:1;YOELII:1			hypothetical protein	PB000338.03.0(berghei.aa) PB000875.01.0(berghei.aa) PC000635.01.0(chabaudi.aa) PC300475.00.0(chabaudi.aa) PF14_0674(falciparum.aa) PKH_123460(knowlesi.aa) PVX_116935(vivax.aa) PY03617(yoelii.aa)
ORTHOMCL447	8	6	BERGHEI:2;CHABAUDI:2;FALCIPARUM:1;KNOWLESI:1;VIVAX:1;YOELII:1			reticulocyte binding protein 2 homolog B, putative	PB000337.03.0(berghei.aa) PB000370.03.0(berghei.aa) PC000085.04.0(chabaudi.aa) PC300473.00.0(chabaudi.aa) PF14_0675(falciparum.aa) PKH_123450(knowlesi.aa) PVX_116930(vivax.aa) PY03616(yoelii.aa)
ORTHOMCL448	8	6	BERGHEI:2;CHABAUDI:2;FALCIPARUM:1;KNOWLESI:1;VIVAX:1;YOELII:1	GO:0008412:GO:0006743	4-hydroxybenzoate octaprenyltransferase activity:ubiquinone metabolic process	para-hydroxybenzoate--polyprenyltransferase (4-hydroxybenzoate octaprenyltransferase), putative	PB000333.02.0(berghei.aa) PB000492.03.0(berghei.aa) PC000068.05.0(chabaudi.aa) PC300737.00.0(chabaudi.aa) PFF0370w(falciparum.aa) PKH_114180(knowlesi.aa) PVX_113540(vivax.aa) PY01399(yoelii.aa)
ORTHOMCL449	8	6	BERGHEI:2;CHABAUDI:1;FALCIPARUM:1;KNOWLESI:1;VIVAX:1;YOELII:2			hypothetical protein, conserved	PB000324.02.0(berghei.aa) PB000671.03.0(berghei.aa) PC000007.04.0(chabaudi.aa) PFL1795c(falciparum.aa) PKH_145570(knowlesi.aa) PVX_100805(vivax.aa) PY05538(yoelii.aa) PY07449(yoelii.aa)
ORTHOMCL450	8	6	BERGHEI:2;CHABAUDI:2;FALCIPARUM:1;KNOWLESI:1;VIVAX:1;YOELII:1			conserved hypothetical protein	PB000320.01.0(berghei.aa) PB000577.02.0(berghei.aa) PC000026.02.0(chabaudi.aa) PC300578.00.0(chabaudi.aa) PFE0250w(falciparum.aa) PKH_102790(knowlesi.aa) PVX_097815(vivax.aa) PY02194(yoelii.aa)
ORTHOMCL451	8	6	BERGHEI:2;CHABAUDI:2;FALCIPARUM:1;KNOWLESI:1;VIVAX:1;YOELII:1	GO:0020011	apicoplast	hypothetical protein, conserved	PB000304.01.0(berghei.aa) PB000909.00.0(berghei.aa) PC000025.04.0(chabaudi.aa) PC302125.00.0(chabaudi.aa) PFL2505c(falciparum.aa) PKH_146960(knowlesi.aa) PVX_101485(vivax.aa) PY01808(yoelii.aa)
ORTHOMCL452	8	6	BERGHEI:2;CHABAUDI:2;FALCIPARUM:1;KNOWLESI:1;VIVAX:1;YOELII:1			hypothetical protein	PB000297.03.0(berghei.aa) PB000812.03.0(berghei.aa) PC000403.00.0(chabaudi.aa) PC302396.00.0(chabaudi.aa) PFI0200c(falciparum.aa) PKH_070130(knowlesi.aa) PVX_098650(vivax.aa) PY01150(yoelii.aa)
ORTHOMCL453	8	6	BERGHEI:2;CHABAUDI:2;FALCIPARUM:1;KNOWLESI:1;VIVAX:1;YOELII:1			conserved hypothetical protein	PB000291.01.0(berghei.aa) PB300775.00.0(berghei.aa) PC000376.00.0(chabaudi.aa) PC000467.00.0(chabaudi.aa) PFF0095c(falciparum.aa) PKH_114790(knowlesi.aa) PVX_113265(vivax.aa) PY02270(yoelii.aa)
ORTHOMCL454	8	6	BERGHEI:2;CHABAUDI:2;FALCIPARUM:1;KNOWLESI:1;VIVAX:1;YOELII:1			conserved hypothetical protein	PB000287.03.0(berghei.aa) PB000989.02.0(berghei.aa) PC300869.00.0(chabaudi.aa) PC301335.00.0(chabaudi.aa) PF13_0027(falciparum.aa) PKH_140400(knowlesi.aa) PVX_122110(vivax.aa) PY00561(yoelii.aa)
ORTHOMCL455	8	6	BERGHEI:2;CHABAUDI:2;FALCIPARUM:1;KNOWLESI:1;VIVAX:1;YOELII:1			conserved hypothetical protein	PB000282.00.0(berghei.aa) PB001266.00.0(berghei.aa) PC000524.02.0(chabaudi.aa) PC301536.00.0(chabaudi.aa) PF13_0123(falciparum.aa) PKH_142000(knowlesi.aa) PVX_122860(vivax.aa) PY01632(yoelii.aa)
ORTHOMCL456	8	6	BERGHEI:2;CHABAUDI:2;FALCIPARUM:1;KNOWLESI:1;VIVAX:1;YOELII:1			hypothetical protein	PB000275.00.0(berghei.aa) PB000786.02.0(berghei.aa) PC300215.00.0(chabaudi.aa) PC301651.00.0(chabaudi.aa) PFI0250c(falciparum.aa) PKH_070230(knowlesi.aa) PVX_098700(vivax.aa) PY00064(yoelii.aa)
ORTHOMCL457	8	6	BERGHEI:2;CHABAUDI:2;FALCIPARUM:1;KNOWLESI:1;VIVAX:1;YOELII:1			hypothetical protein	PB000274.02.0(berghei.aa) PB000460.02.0(berghei.aa) PC000090.02.0(chabaudi.aa) PC300194.00.0(chabaudi.aa) PF14_0220(falciparum.aa) PKH_132620(knowlesi.aa) PVX_085335(vivax.aa) PY00020(yoelii.aa)
ORTHOMCL458	8	6	BERGHEI:2;CHABAUDI:1;FALCIPARUM:1;KNOWLESI:1;VIVAX:1;YOELII:2			41 kDa antigen, putative	PB000270.00.0(berghei.aa) PB000650.01.0(berghei.aa) PC000666.00.0(chabaudi.aa) PFB0315w(falciparum.aa) PKH_041290(knowlesi.aa) PVX_003780(vivax.aa) PY02065(yoelii.aa) PY04357(yoelii.aa)
ORTHOMCL459	8	6	BERGHEI:2;CHABAUDI:2;FALCIPARUM:1;KNOWLESI:1;VIVAX:1;YOELII:1			conserved hypothetical protein	PB000265.02.0(berghei.aa) PB000422.03.0(berghei.aa) PC001240.02.0(chabaudi.aa) PC300014.00.0(chabaudi.aa) PFL0610w(falciparum.aa) PKH_142950(knowlesi.aa) PVX_123320(vivax.aa) PY06589(yoelii.aa)
ORTHOMCL460	8	6	BERGHEI:1;CHABAUDI:2;FALCIPARUM:1;KNOWLESI:1;VIVAX:1;YOELII:2			conserved hypothetical protein	PB000265.00.0(berghei.aa) PC300333.00.0(chabaudi.aa) PC302289.00.0(chabaudi.aa) PF14_0611(falciparum.aa) PKH_124130(knowlesi.aa) PVX_117250(vivax.aa) PY04486(yoelii.aa) PY07144(yoelii.aa)
ORTHOMCL461	8	6	BERGHEI:2;CHABAUDI:2;FALCIPARUM:1;KNOWLESI:1;VIVAX:1;YOELII:1			hypothetical protein	PB000261.02.0(berghei.aa) PB000507.03.0(berghei.aa) PC000588.00.0(chabaudi.aa) PC300547.00.0(chabaudi.aa) PF08_0118(falciparum.aa) PKH_011330(knowlesi.aa) PVX_093495(vivax.aa) PY05558(yoelii.aa)
ORTHOMCL462	8	6	BERGHEI:2;CHABAUDI:2;FALCIPARUM:1;KNOWLESI:1;VIVAX:1;YOELII:1			conserved hypothetical protein	PB000255.02.0(berghei.aa) PB100982.00.0(berghei.aa) PC000849.03.0(chabaudi.aa) PC301432.00.0(chabaudi.aa) PFB0800c(falciparum.aa) PKH_040290(knowlesi.aa) PVX_002680(vivax.aa) PY05970(yoelii.aa)
ORTHOMCL463	8	6	BERGHEI:2;CHABAUDI:2;FALCIPARUM:1;KNOWLESI:1;VIVAX:1;YOELII:1			hypothetical protein	PB000253.03.0(berghei.aa) PB000699.02.0(berghei.aa) PC000713.02.0(chabaudi.aa) PC300696.00.0(chabaudi.aa) PF14_0649(falciparum.aa) PKH_123730(knowlesi.aa) PVX_117060(vivax.aa) PY01412(yoelii.aa)
ORTHOMCL464	8	6	BERGHEI:2;CHABAUDI:2;FALCIPARUM:1;KNOWLESI:1;VIVAX:1;YOELII:1	GO:0020011	apicoplast	hypothetical protein	PB000252.03.0(berghei.aa) PB107314.00.0(berghei.aa) PC403811.00.0(chabaudi.aa) PC404582.00.0(chabaudi.aa) PF11_0230(falciparum.aa) PKH_091960(knowlesi.aa) PVX_091730(vivax.aa) PY05603(yoelii.aa)
ORTHOMCL465	8	6	BERGHEI:2;CHABAUDI:2;FALCIPARUM:1;KNOWLESI:1;VIVAX:1;YOELII:1			hypothetical protein	PB000248.01.0(berghei.aa) PB000290.00.0(berghei.aa) PC001307.02.0(chabaudi.aa) PC300800.00.0(chabaudi.aa) PFC0515c(falciparum.aa) PKH_082780(knowlesi.aa) PVX_119715(vivax.aa) PY01708(yoelii.aa)
ORTHOMCL466	8	6	BERGHEI:2;CHABAUDI:2;FALCIPARUM:1;KNOWLESI:1;VIVAX:1;YOELII:1			conserved hypothetical protein	PB000246.00.0(berghei.aa) PB000474.00.0(berghei.aa) PC000704.00.0(chabaudi.aa) PC301321.00.0(chabaudi.aa) PFB0250w(falciparum.aa) PKH_041420(knowlesi.aa) PVX_003715(vivax.aa) PY01127(yoelii.aa)
ORTHOMCL467	8	6	BERGHEI:2;CHABAUDI:1;FALCIPARUM:1;KNOWLESI:1;VIVAX:1;YOELII:2			hypothetical protein	PB000245.03.0(berghei.aa) PB000972.01.0(berghei.aa) PC000563.03.0(chabaudi.aa) PFE1570c(falciparum.aa) PKH_100060(knowlesi.aa) PVX_079695(vivax.aa) PY02965(yoelii.aa) PY02966(yoelii.aa)
ORTHOMCL468	8	6	BERGHEI:2;CHABAUDI:2;FALCIPARUM:1;KNOWLESI:1;VIVAX:1;YOELII:1	GO:0020011:GO:0008026	apicoplast:ATP-dependent helicase activity	ATP-dependent helicase, putative	PB000237.03.0(berghei.aa) PB000491.00.0(berghei.aa) PC300907.00.0(chabaudi.aa) PC301174.00.0(chabaudi.aa) PFE0205w(falciparum.aa) PKH_102880(knowlesi.aa) PVX_097775(vivax.aa) PY03782(yoelii.aa)
ORTHOMCL469	8	6	BERGHEI:1;CHABAUDI:3;FALCIPARUM:1;KNOWLESI:1;VIVAX:1;YOELII:1	GO:0020011	apicoplast	hypothetical protein	PB000236.03.0(berghei.aa) PC301442.00.0(chabaudi.aa) PC301655.00.0(chabaudi.aa) PC302034.00.0(chabaudi.aa) PF14_0249(falciparum.aa) PKH_132340(knowlesi.aa) PVX_085185(vivax.aa) PY03329(yoelii.aa)
ORTHOMCL470	8	6	BERGHEI:2;CHABAUDI:2;FALCIPARUM:1;KNOWLESI:1;VIVAX:1;YOELII:1	GO:0006761	dihydrofolate biosynthetic process	dihydropteroate synthetase	PB000230.00.0(berghei.aa) PB000486.02.0(berghei.aa) PC300051.00.0(chabaudi.aa) PC300066.00.0(chabaudi.aa) PF08_0095(falciparum.aa) PKH_142780(knowlesi.aa) PVX_123230(vivax.aa) PY02226(yoelii.aa)
ORTHOMCL471	8	6	BERGHEI:2;CHABAUDI:2;FALCIPARUM:1;KNOWLESI:1;VIVAX:1;YOELII:1	GO:0020011	apicoplast	hypothetical protein, conserved	PB000211.01.0(berghei.aa) PB000290.03.0(berghei.aa) PC000040.03.0(chabaudi.aa) PC105721.00.0(chabaudi.aa) PF08_0047(falciparum.aa) PKH_051090(knowlesi.aa) PVX_089345(vivax.aa) PY06142(yoelii.aa)
ORTHOMCL472	8	6	BERGHEI:2;CHABAUDI:2;FALCIPARUM:1;KNOWLESI:1;VIVAX:1;YOELII:1	GO:0003755:GO:0016018	peptidyl-prolyl cis-trans isomerase activity:cyclosporin A binding	cyclophilin	PB000210.01.0(berghei.aa) PB000732.01.0(berghei.aa) PC301451.00.0(chabaudi.aa) PC301644.00.0(chabaudi.aa) PFL0735w(falciparum.aa) PKH_143240(knowlesi.aa) PVX_123445(vivax.aa) PY02749(yoelii.aa)
ORTHOMCL473	8	6	BERGHEI:2;CHABAUDI:2;FALCIPARUM:1;KNOWLESI:1;VIVAX:1;YOELII:1	GO:0020011	apicoplast	hypothetical protein, conserved	PB000210.00.0(berghei.aa) PB001127.01.0(berghei.aa) PC300885.00.0(chabaudi.aa) PC301292.00.0(chabaudi.aa) PFL1405w(falciparum.aa) PKH_144580(knowlesi.aa) PVX_124080(vivax.aa) PY01279(yoelii.aa)
ORTHOMCL474	8	6	BERGHEI:1;CHABAUDI:2;FALCIPARUM:1;KNOWLESI:1;VIVAX:1;YOELII:2	GO:0020011	apicoplast	hypothetical protein, conserved	PB000209.03.0(berghei.aa) PC302281.00.0(chabaudi.aa) PC302434.00.0(chabaudi.aa) PFE1295c(falciparum.aa) PKH_100610(knowlesi.aa) PVX_079945(vivax.aa) PY03866(yoelii.aa) PY06723(yoelii.aa)
ORTHOMCL475	8	6	BERGHEI:2;CHABAUDI:1;FALCIPARUM:1;KNOWLESI:2;VIVAX:1;YOELII:1			conserved hypothetical protein	PB000203.02.0(berghei.aa) PB301074.00.0(berghei.aa) PC000510.01.0(chabaudi.aa) PFE0955w(falciparum.aa) PKH_082050(knowlesi.aa) PKH_094570(knowlesi.aa) PVX_080295(vivax.aa) PY06064(yoelii.aa)
ORTHOMCL476	8	6	BERGHEI:2;CHABAUDI:2;FALCIPARUM:1;KNOWLESI:1;VIVAX:1;YOELII:1	GO:0005829:GO:0016192	cytosol:vesicle-mediated transport	coat protein, gamma subunit, putative	PB000200.00.0(berghei.aa) PB001644.02.0(berghei.aa) PC000430.03.0(chabaudi.aa) PC000708.02.0(chabaudi.aa) PF11_0463(falciparum.aa) PKH_094270(knowlesi.aa) PVX_092860(vivax.aa) PY00718(yoelii.aa)
ORTHOMCL477	8	6	BERGHEI:1;CHABAUDI:2;FALCIPARUM:1;KNOWLESI:1;VIVAX:1;YOELII:2			hypothetical protein, conserved	PB000192.03.0(berghei.aa) PC000025.03.0(chabaudi.aa) PC000704.02.0(chabaudi.aa) PFL2230c(falciparum.aa) PKH_146390(knowlesi.aa) PVX_101220(vivax.aa) PY00407(yoelii.aa) PY00408(yoelii.aa)
ORTHOMCL478	8	6	BERGHEI:1;CHABAUDI:3;FALCIPARUM:1;KNOWLESI:1;VIVAX:1;YOELII:1			bromodomain protein, putative	PB000190.02.0(berghei.aa) PC000050.03.0(chabaudi.aa) PC000327.00.0(chabaudi.aa) PC300805.00.0(chabaudi.aa) PFL0635c(falciparum.aa) PKH_143020(knowlesi.aa) PVX_123350(vivax.aa) PY04922(yoelii.aa)
ORTHOMCL479	8	6	BERGHEI:2;CHABAUDI:2;FALCIPARUM:1;KNOWLESI:1;VIVAX:1;YOELII:1			conserved hypothetical protein	PB000175.01.0(berghei.aa) PB001300.02.0(berghei.aa) PC000650.02.0(chabaudi.aa) PC000877.01.0(chabaudi.aa) PF07_0120(falciparum.aa) PKH_021350(knowlesi.aa) PVX_081755(vivax.aa) PY01476(yoelii.aa)
ORTHOMCL480	8	6	BERGHEI:2;CHABAUDI:2;FALCIPARUM:1;KNOWLESI:1;VIVAX:1;YOELII:1			conserved hypothetical protein	PB000169.02.0(berghei.aa) PB301362.00.0(berghei.aa) PC000113.00.0(chabaudi.aa) PC000713.04.0(chabaudi.aa) PFI1205c(falciparum.aa) PKH_072170(knowlesi.aa) PVX_099640(vivax.aa) PY05199(yoelii.aa)
ORTHOMCL481	8	6	BERGHEI:1;CHABAUDI:2;FALCIPARUM:1;KNOWLESI:1;VIVAX:2;YOELII:1			hypothetical protein	PB000163.01.0(berghei.aa) PC000711.00.0(chabaudi.aa) PC000888.01.0(chabaudi.aa) PFI1280c(falciparum.aa) PKH_072320(knowlesi.aa) PVX_099725(vivax.aa) PVX_099730(vivax.aa) PY00761(yoelii.aa)
ORTHOMCL482	8	6	BERGHEI:2;CHABAUDI:2;FALCIPARUM:1;KNOWLESI:1;VIVAX:1;YOELII:1	GO:0020011	apicoplast	hypothetical protein	PB000157.00.0(berghei.aa) PB000330.02.0(berghei.aa) PC000688.00.0(chabaudi.aa) PC001075.02.0(chabaudi.aa) PF11_0218(falciparum.aa) PKH_091850(knowlesi.aa) PVX_091675(vivax.aa) PY03578(yoelii.aa)
ORTHOMCL483	8	6	BERGHEI:2;CHABAUDI:2;FALCIPARUM:1;KNOWLESI:1;VIVAX:1;YOELII:1			hypothetical protein	PB000155.03.0(berghei.aa) PB107464.00.0(berghei.aa) PC000238.02.0(chabaudi.aa) PC101921.00.0(chabaudi.aa) PFF0220w(falciparum.aa) PKH_114510(knowlesi.aa) PVX_113390(vivax.aa) PY04822(yoelii.aa)
ORTHOMCL484	8	6	BERGHEI:2;CHABAUDI:1;FALCIPARUM:2;KNOWLESI:1;VIVAX:1;YOELII:1			Pb-fam-4 protein	PB000154.02.0(berghei.aa) PB000502.01.0(berghei.aa) PC001351.02.0(chabaudi.aa) PFC1011c(falciparum.aa) PFC1015c(falciparum.aa) PKH_081760(knowlesi.aa) PVX_095095(vivax.aa) PY00639(yoelii.aa)
ORTHOMCL485	8	6	BERGHEI:2;CHABAUDI:1;FALCIPARUM:1;KNOWLESI:1;VIVAX:1;YOELII:2			hypothetical protein	PB000150.01.0(berghei.aa) PB000608.02.0(berghei.aa) PC000008.00.0(chabaudi.aa) PFD0590c(falciparum.aa) PKH_030300(knowlesi.aa) PVX_000650(vivax.aa) PY04863(yoelii.aa) PY06115(yoelii.aa)
ORTHOMCL486	8	6	BERGHEI:2;CHABAUDI:1;FALCIPARUM:1;KNOWLESI:1;VIVAX:1;YOELII:2			hypothetical protein	PB000146.01.0(berghei.aa) PB000754.00.0(berghei.aa) PC000261.02.0(chabaudi.aa) PF11_0408(falciparum.aa) PKH_093730(knowlesi.aa) PVX_092590(vivax.aa) PY02071(yoelii.aa) PY05434(yoelii.aa)
ORTHOMCL487	8	6	BERGHEI:2;CHABAUDI:2;FALCIPARUM:1;KNOWLESI:1;VIVAX:1;YOELII:1	GO:0020011	apicoplast	hypothetical protein	PB000140.00.0(berghei.aa) PB001091.01.0(berghei.aa) PC000630.03.0(chabaudi.aa) PC302092.00.0(chabaudi.aa) PFB0675w(falciparum.aa) PKH_040510(knowlesi.aa) PVX_002795(vivax.aa) PY05194(yoelii.aa)
ORTHOMCL488	8	6	BERGHEI:2;CHABAUDI:2;FALCIPARUM:1;KNOWLESI:1;VIVAX:1;YOELII:1			hypothetical protein	PB000133.02.0(berghei.aa) PB000337.02.0(berghei.aa) PC000576.00.0(chabaudi.aa) PC000848.01.0(chabaudi.aa) PF14_0442(falciparum.aa) PKH_125990(knowlesi.aa) PVX_118165(vivax.aa) PY04610(yoelii.aa)
ORTHOMCL489	8	6	BERGHEI:2;CHABAUDI:2;FALCIPARUM:1;KNOWLESI:1;VIVAX:1;YOELII:1	GO:0020011:GO:0019288:GO:0030604	apicoplast:isopentenyl diphosphate biosynthetic process, mevalonate-independent pathway:1-deoxy-D-xylulose-5-phosphate reductoisomerase activity	1-deoxy-D-xylulose 5-phosphate reductoisomerase	PB000130.00.0(berghei.aa) PB000946.02.0(berghei.aa) PC000189.01.0(chabaudi.aa) PC301429.00.0(chabaudi.aa) PF14_0641(falciparum.aa) PKH_123820(knowlesi.aa) PVX_117100(vivax.aa) PY05578(yoelii.aa)
ORTHOMCL490	8	6	BERGHEI:2;CHABAUDI:2;FALCIPARUM:1;KNOWLESI:1;VIVAX:1;YOELII:1	GO:0005886	plasma membrane	pfAARP2 protein	PB000123.00.0(berghei.aa) PB000222.00.0(berghei.aa) PC000089.03.0(chabaudi.aa) PC000828.01.0(chabaudi.aa) PFA0330w(falciparum.aa) PKH_020650(knowlesi.aa) PVX_081435(vivax.aa) PY04551(yoelii.aa)
ORTHOMCL491	8	6	BERGHEI:3;CHABAUDI:1;FALCIPARUM:1;KNOWLESI:1;VIVAX:1;YOELII:1			conserved hypothetical protein	PB000119.02.0(berghei.aa) PB300808.00.0(berghei.aa) PB300845.00.0(berghei.aa) PC000925.02.0(chabaudi.aa) PFD0190w(falciparum.aa) PKH_031080(knowlesi.aa) PVX_001050(vivax.aa) PY01349(yoelii.aa)
ORTHOMCL492	8	6	BERGHEI:3;CHABAUDI:1;FALCIPARUM:1;KNOWLESI:1;VIVAX:1;YOELII:1			hypothetical protein	PB000111.02.0(berghei.aa) PB000903.00.0(berghei.aa) PB001046.00.0(berghei.aa) PC000583.04.0(chabaudi.aa) PFI0160w(falciparum.aa) PKH_070050(knowlesi.aa) PVX_098610(vivax.aa) PY01109(yoelii.aa)
ORTHOMCL493	8	6	BERGHEI:2;CHABAUDI:2;FALCIPARUM:1;KNOWLESI:1;VIVAX:1;YOELII:1	GO:0005666:GO:0006383	DNA-directed RNA polymerase III complex:transcription from RNA polymerase III promoter	DNA-directed RNA polymerase III subunit, putative	PB000108.01.0(berghei.aa) PB001119.03.0(berghei.aa) PC000036.03.0(chabaudi.aa) PC301400.00.0(chabaudi.aa) PFL0330c(falciparum.aa) PKH_130560(knowlesi.aa) PVX_084365(vivax.aa) PY01847(yoelii.aa)
ORTHOMCL494	8	6	BERGHEI:2;CHABAUDI:2;FALCIPARUM:1;KNOWLESI:1;VIVAX:1;YOELII:1	GO:0020011:GO:0016021	apicoplast:integral to membrane	cation transporting ATPase, cation transporter	PB000099.03.0(berghei.aa) PB000826.00.0(berghei.aa) PC000746.03.0(chabaudi.aa) PC302260.00.0(chabaudi.aa) PF07_0115(falciparum.aa) PKH_021220(knowlesi.aa) PVX_081695(vivax.aa) PY01447(yoelii.aa)
ORTHOMCL495	8	6	BERGHEI:3;CHABAUDI:1;FALCIPARUM:1;KNOWLESI:1;VIVAX:1;YOELII:1			hypothetical protein	PB000091.03.0(berghei.aa) PB300481.00.0(berghei.aa) PB301358.00.0(berghei.aa) PC301817.00.0(chabaudi.aa) PFB0745w(falciparum.aa) PKH_040380(knowlesi.aa) PVX_002725(vivax.aa) PY01252(yoelii.aa)
ORTHOMCL496	8	6	BERGHEI:1;CHABAUDI:2;FALCIPARUM:1;KNOWLESI:1;VIVAX:2;YOELII:1			conserved hypothetical protein	PB000080.02.0(berghei.aa) PC000242.03.0(chabaudi.aa) PC000375.00.0(chabaudi.aa) PF11_0421(falciparum.aa) PKH_093840(knowlesi.aa) PVX_092645(vivax.aa) PVX_092650(vivax.aa) PY02872(yoelii.aa)
ORTHOMCL497	8	6	BERGHEI:2;CHABAUDI:2;FALCIPARUM:1;KNOWLESI:1;VIVAX:1;YOELII:1	GO:0020011	apicoplast	hypothetical protein	PB000079.03.0(berghei.aa) PB301300.00.0(berghei.aa) PC300127.00.0(chabaudi.aa) PC301003.00.0(chabaudi.aa) PF11_0435(falciparum.aa) PKH_093970(knowlesi.aa) PVX_092720(vivax.aa) PY05500(yoelii.aa)
ORTHOMCL498	8	6	BERGHEI:2;CHABAUDI:2;FALCIPARUM:1;KNOWLESI:1;VIVAX:1;YOELII:1			hypothetical protein	PB000078.03.0(berghei.aa) PB000213.01.0(berghei.aa) PC000433.02.0(chabaudi.aa) PC000486.01.0(chabaudi.aa) PF14_0315(falciparum.aa) PKH_131590(knowlesi.aa) PVX_084865(vivax.aa) PY05680(yoelii.aa)
ORTHOMCL499	8	6	BERGHEI:2;CHABAUDI:2;FALCIPARUM:1;KNOWLESI:1;VIVAX:1;YOELII:1			hypothetical protein, conserved	PB000075.03.0(berghei.aa) PB000122.03.0(berghei.aa) PC000431.00.0(chabaudi.aa) PC300122.00.0(chabaudi.aa) PFL1240c(falciparum.aa) PKH_144250(knowlesi.aa) PVX_123915(vivax.aa) PY05852(yoelii.aa)
ORTHOMCL500	8	6	BERGHEI:2;CHABAUDI:1;FALCIPARUM:1;KNOWLESI:1;VIVAX:1;YOELII:2			vesicle transport protein, putative	PB000073.02.0(berghei.aa) PB001096.03.0(berghei.aa) PC302007.00.0(chabaudi.aa) PFC0890w(falciparum.aa) PKH_082090(knowlesi.aa) PVX_095230(vivax.aa) PY01819(yoelii.aa) PY01820(yoelii.aa)
ORTHOMCL501	8	6	BERGHEI:2;CHABAUDI:1;FALCIPARUM:1;KNOWLESI:1;VIVAX:1;YOELII:2			hypothetical protein	PB000073.01.0(berghei.aa) PB000804.00.0(berghei.aa) PC000769.04.0(chabaudi.aa) PFA0410w(falciparum.aa) PKH_020510(knowlesi.aa) PVX_081365(vivax.aa) PY00628(yoelii.aa) PY00629(yoelii.aa)
ORTHOMCL502	8	6	BERGHEI:2;CHABAUDI:2;FALCIPARUM:1;KNOWLESI:1;VIVAX:1;YOELII:1			conserved hypothetical protein	PB000068.01.0(berghei.aa) PB000381.01.0(berghei.aa) PC301558.00.0(chabaudi.aa) PC302634.00.0(chabaudi.aa) PFF1315w(falciparum.aa) PKH_112220(knowlesi.aa) PVX_114460(vivax.aa) PY04642(yoelii.aa)
ORTHOMCL503	8	6	BERGHEI:1;CHABAUDI:1;FALCIPARUM:1;KNOWLESI:1;VIVAX:3;YOELII:1			conserved hypothetical protein	PB000063.02.0(berghei.aa) PC001189.02.0(chabaudi.aa) PF10_0220(falciparum.aa) PKH_060680(knowlesi.aa) PVX_111580(vivax.aa) PVX_214290(vivax.aa) PVX_215290(vivax.aa) PY01663(yoelii.aa)
ORTHOMCL504	8	6	BERGHEI:2;CHABAUDI:2;FALCIPARUM:1;KNOWLESI:1;VIVAX:1;YOELII:1			hypothetical protein	PB000062.00.0(berghei.aa) PB000187.00.0(berghei.aa) PC001068.02.0(chabaudi.aa) PC300881.00.0(chabaudi.aa) PF14_0538(falciparum.aa) PKH_124960(knowlesi.aa) PVX_117640(vivax.aa) PY02373(yoelii.aa)
ORTHOMCL505	8	6	BERGHEI:2;CHABAUDI:1;FALCIPARUM:1;KNOWLESI:1;VIVAX:1;YOELII:2			peptidase, putative	PB000059.03.0(berghei.aa) PB000494.00.0(berghei.aa) PC301718.00.0(chabaudi.aa) PFC0950c(falciparum.aa) PKH_081910(knowlesi.aa) PVX_095160(vivax.aa) PY02677(yoelii.aa) PY03756(yoelii.aa)
ORTHOMCL506	8	6	BERGHEI:1;CHABAUDI:2;FALCIPARUM:1;KNOWLESI:1;VIVAX:1;YOELII:2			conserved hypothetical protein	PB000059.02.0(berghei.aa) PC000077.01.0(chabaudi.aa) PC301275.00.0(chabaudi.aa) PF11_0433(falciparum.aa) PKH_093950(knowlesi.aa) PVX_092710(vivax.aa) PY02756(yoelii.aa) PY03538(yoelii.aa)
ORTHOMCL507	8	6	BERGHEI:1;CHABAUDI:3;FALCIPARUM:1;KNOWLESI:1;VIVAX:1;YOELII:1			protein kinase, putative	PB000053.03.0(berghei.aa) PC000080.01.0(chabaudi.aa) PC000574.02.0(chabaudi.aa) PC302573.00.0(chabaudi.aa) PFI1290w(falciparum.aa) PKH_072340(knowlesi.aa) PVX_099740(vivax.aa) PY04354(yoelii.aa)
ORTHOMCL508	8	6	BERGHEI:2;CHABAUDI:2;FALCIPARUM:1;KNOWLESI:1;VIVAX:1;YOELII:1	GO:0005656:GO:0006271:GO:0004003	pre-replicative complex:DNA strand elongation during DNA replication:ATP-dependent DNA helicase activity	minichromosome maintenance protein, putative	PB000046.02.0(berghei.aa) PB300405.00.0(berghei.aa) PC000251.04.0(chabaudi.aa) PC000297.01.0(chabaudi.aa) PFL0560c(falciparum.aa) PKH_131030(knowlesi.aa) PVX_084595(vivax.aa) PY02431(yoelii.aa)
ORTHOMCL509	8	6	BERGHEI:2;CHABAUDI:2;FALCIPARUM:1;KNOWLESI:1;VIVAX:1;YOELII:1	GO:0020011	apicoplast	hypothetical protein, conserved	PB000045.01.0(berghei.aa) PB000329.00.0(berghei.aa) PC000830.03.0(chabaudi.aa) PC300272.00.0(chabaudi.aa) PFE1525w(falciparum.aa) PKH_100150(knowlesi.aa) PVX_079740(vivax.aa) PY06814(yoelii.aa)
ORTHOMCL510	8	6	BERGHEI:2;CHABAUDI:2;FALCIPARUM:1;KNOWLESI:1;VIVAX:1;YOELII:1			conserved hypothetical protein	PB000044.01.0(berghei.aa) PB001278.00.0(berghei.aa) PC000130.03.0(chabaudi.aa) PC300118.00.0(chabaudi.aa) PFE1515w(falciparum.aa) PKH_100170(knowlesi.aa) PVX_079750(vivax.aa) PY01813(yoelii.aa)
ORTHOMCL511	8	6	BERGHEI:1;CHABAUDI:3;FALCIPARUM:1;KNOWLESI:1;VIVAX:1;YOELII:1			conserved hypothetical protein	PB000043.01.0(berghei.aa) PC000131.03.0(chabaudi.aa) PC302071.00.0(chabaudi.aa) PC302502.00.0(chabaudi.aa) PFE1520c(falciparum.aa) PKH_100160(knowlesi.aa) PVX_079745(vivax.aa) PY01814(yoelii.aa)
ORTHOMCL512	8	6	BERGHEI:2;CHABAUDI:2;FALCIPARUM:1;KNOWLESI:1;VIVAX:1;YOELII:1			hypothetical protein	PB000043.00.0(berghei.aa) PB001221.02.0(berghei.aa) PC000672.03.0(chabaudi.aa) PC300464.00.0(chabaudi.aa) PF13_0239(falciparum.aa) PKH_120970(knowlesi.aa) PVX_083130(vivax.aa) PY06209(yoelii.aa)
ORTHOMCL513	8	6	BERGHEI:1;CHABAUDI:1;FALCIPARUM:1;KNOWLESI:3;VIVAX:1;YOELII:1	GO:0005663:GO:0006260	DNA replication factor C complex:DNA replication	replication factor c subunit 4	PB000038.03.0(berghei.aa) PC001091.02.0(chabaudi.aa) PFL2005w(falciparum.aa) PKH_052270(knowlesi.aa) PKH_123880(knowlesi.aa) PKH_145890(knowlesi.aa) PVX_100985(vivax.aa) PY01493(yoelii.aa)
ORTHOMCL514	8	6	BERGHEI:2;CHABAUDI:2;FALCIPARUM:1;KNOWLESI:1;VIVAX:1;YOELII:1	GO:0016887	ATPase activity	DNA mismatch repair protein MLH1, putative	PB000037.02.0(berghei.aa) PB000184.03.0(berghei.aa) PC000722.03.0(chabaudi.aa) PC000800.01.0(chabaudi.aa) PF11_0184(falciparum.aa) PKH_091520(knowlesi.aa) PVX_091525(vivax.aa) PY05214(yoelii.aa)
ORTHOMCL515	8	6	BERGHEI:2;CHABAUDI:2;FALCIPARUM:1;KNOWLESI:1;VIVAX:1;YOELII:1			conserved hypothetical protein	PB000033.00.0(berghei.aa) PB001433.02.0(berghei.aa) PC000022.03.0(chabaudi.aa) PC000320.01.0(chabaudi.aa) PFE0335w(falciparum.aa) PKH_102610(knowlesi.aa) PVX_097900(vivax.aa) PY04352(yoelii.aa)
ORTHOMCL516	8	6	BERGHEI:2;CHABAUDI:1;FALCIPARUM:1;KNOWLESI:1;VIVAX:1;YOELII:2	GO:0020011:GO:0003746:GO:0006414	apicoplast:translation elongation factor activity:translational elongation	tetQ family GTPase, putative	PB000024.02.0(berghei.aa) PB001163.01.0(berghei.aa) PC000206.02.0(chabaudi.aa) PFL1710c(falciparum.aa) PKH_145390(knowlesi.aa) PVX_100720(vivax.aa) PY00511(yoelii.aa) PY00960(yoelii.aa)
ORTHOMCL517	8	6	BERGHEI:2;CHABAUDI:2;FALCIPARUM:1;KNOWLESI:1;VIVAX:1;YOELII:1			conserved hypothetical protein	PB000023.03.0(berghei.aa) PB000997.01.0(berghei.aa) PC000881.02.0(chabaudi.aa) PC300332.00.0(chabaudi.aa) PFD1115c(falciparum.aa) PKH_052710(knowlesi.aa) PVX_090220(vivax.aa) PY06456(yoelii.aa)
ORTHOMCL518	8	6	BERGHEI:2;CHABAUDI:1;FALCIPARUM:1;KNOWLESI:1;VIVAX:1;YOELII:2	GO:0004175:GO:0006508:GO:0005838	endopeptidase activity:proteolysis:proteasome regulatory particle	proteosome subunit, putative	PB000023.00.0(berghei.aa) PB001568.02.0(berghei.aa) PC000542.04.0(chabaudi.aa) PF14_0025(falciparum.aa) PKH_134470(knowlesi.aa) PVX_086315(vivax.aa) PY00119(yoelii.aa) PY00120(yoelii.aa)
ORTHOMCL519	8	6	BERGHEI:2;CHABAUDI:2;FALCIPARUM:1;KNOWLESI:1;VIVAX:1;YOELII:1			conserved hypothetical protein	PB000016.03.0(berghei.aa) PB300770.00.0(berghei.aa) PC000118.00.0(chabaudi.aa) PC000517.02.0(chabaudi.aa) PF11_0108(falciparum.aa) PKH_090750(knowlesi.aa) PVX_091160(vivax.aa) PY03704(yoelii.aa)
ORTHOMCL520	8	6	BERGHEI:2;CHABAUDI:2;FALCIPARUM:1;KNOWLESI:1;VIVAX:1;YOELII:1			hypothetical protein, conserved	PB000014.03.0(berghei.aa) PB301034.00.0(berghei.aa) PC000504.00.0(chabaudi.aa) PC000709.04.0(chabaudi.aa) PF14_0606(falciparum.aa) PKH_124180(knowlesi.aa) PVX_117275(vivax.aa) PY06777(yoelii.aa)
ORTHOMCL521	8	6	BERGHEI:2;CHABAUDI:2;FALCIPARUM:1;KNOWLESI:1;VIVAX:1;YOELII:1			hypothetical protein	PB000007.03.0(berghei.aa) PB000275.03.0(berghei.aa) PC000281.04.0(chabaudi.aa) PC000685.01.0(chabaudi.aa) PFL1190c(falciparum.aa) PKH_144140(knowlesi.aa) PVX_123865(vivax.aa) PY02470(yoelii.aa)
ORTHOMCL522	8	6	BERGHEI:2;CHABAUDI:2;FALCIPARUM:1;KNOWLESI:1;VIVAX:1;YOELII:1			conserved hypothetical protein	PB000005.03.0(berghei.aa) PB001151.01.0(berghei.aa) PC000548.03.0(chabaudi.aa) PC001303.02.0(chabaudi.aa) PFL1990c(falciparum.aa) PKH_145840(knowlesi.aa) PVX_100970(vivax.aa) PY03466(yoelii.aa)
ORTHOMCL523	8	6	BERGHEI:2;CHABAUDI:2;FALCIPARUM:1;KNOWLESI:1;VIVAX:1;YOELII:1			hypothetical protein	PB000004.02.0(berghei.aa) PB001035.01.0(berghei.aa) PC000809.04.0(chabaudi.aa) PC300049.00.0(chabaudi.aa) PF14_0199(falciparum.aa) PKH_132850(knowlesi.aa) PVX_085455(vivax.aa) PY01197(yoelii.aa)
ORTHOMCL524	8	6	BERGHEI:2;CHABAUDI:2;FALCIPARUM:1;KNOWLESI:1;VIVAX:1;YOELII:1	GO:0020011	apicoplast	glycine --tRNA ligase, putative	PB000003.02.0(berghei.aa) PB000666.02.0(berghei.aa) PC000655.01.0(chabaudi.aa) PC000808.04.0(chabaudi.aa) PF14_0198(falciparum.aa) PKH_132860(knowlesi.aa) PVX_085460(vivax.aa) PY01198(yoelii.aa)
ORTHOMCL525	8	6	BERGHEI:2;CHABAUDI:2;FALCIPARUM:1;KNOWLESI:1;VIVAX:1;YOELII:1			hypothetical protein, conserved	MAL8P1.80(falciparum.aa) PB000333.03.0(berghei.aa) PB000457.01.0(berghei.aa) PC301050.00.0(chabaudi.aa) PC302349.00.0(chabaudi.aa) PKH_051620(knowlesi.aa) PVX_089592(vivax.aa) PY00568(yoelii.aa)
ORTHOMCL526	8	6	BERGHEI:1;CHABAUDI:2;FALCIPARUM:1;KNOWLESI:1;VIVAX:1;YOELII:2			hypothetical protein, conserved	MAL8P1.60(falciparum.aa) PB000048.00.0(berghei.aa) PC000012.00.0(chabaudi.aa) PC000237.00.0(chabaudi.aa) PKH_051140(knowlesi.aa) PVX_089375(vivax.aa) PY03071(yoelii.aa) PY03072(yoelii.aa)
ORTHOMCL527	8	6	BERGHEI:2;CHABAUDI:2;FALCIPARUM:1;KNOWLESI:1;VIVAX:1;YOELII:1			hypothetical protein, conserved	MAL8P1.54(falciparum.aa) PB001055.01.0(berghei.aa) PB401125.00.0(berghei.aa) PC001156.02.0(chabaudi.aa) PC301240.00.0(chabaudi.aa) PKH_051010(knowlesi.aa) PVX_089315(vivax.aa) PY03028(yoelii.aa)
ORTHOMCL528	8	6	BERGHEI:2;CHABAUDI:1;FALCIPARUM:1;KNOWLESI:1;VIVAX:1;YOELII:2			hypothetical membrane protein, conserved	MAL8P1.49(falciparum.aa) PB000078.02.0(berghei.aa) PB000419.03.0(berghei.aa) PC001426.02.0(chabaudi.aa) PKH_050880(knowlesi.aa) PVX_089255(vivax.aa) PY04241(yoelii.aa) PY07228(yoelii.aa)
ORTHOMCL529	8	6	BERGHEI:2;CHABAUDI:2;FALCIPARUM:1;KNOWLESI:1;VIVAX:1;YOELII:1			hypothetical protein, conserved	MAL8P1.24(falciparum.aa) PB000646.02.0(berghei.aa) PB001509.02.0(berghei.aa) PC301504.00.0(chabaudi.aa) PC302069.00.0(chabaudi.aa) PKH_050480(knowlesi.aa) PVX_089060(vivax.aa) PY01031(yoelii.aa)
ORTHOMCL530	8	6	BERGHEI:2;CHABAUDI:2;FALCIPARUM:1;KNOWLESI:1;VIVAX:1;YOELII:1			mannose-6-phosphate isomerase, putative	MAL8P1.156(falciparum.aa) PB000597.02.0(berghei.aa) PB000906.01.0(berghei.aa) PC000142.03.0(chabaudi.aa) PC000941.01.0(chabaudi.aa) PKH_011660(knowlesi.aa) PVX_093650(vivax.aa) PY03463(yoelii.aa)
ORTHOMCL532	8	6	BERGHEI:1;CHABAUDI:2;FALCIPARUM:1;KNOWLESI:1;VIVAX:1;YOELII:2	GO:0016020	membrane	exported serine/threonine protein kinase	MAL7P1.91(falciparum.aa) PB001163.02.0(berghei.aa) PC000188.03.0(chabaudi.aa) PC000691.03.0(chabaudi.aa) PKH_030020(knowlesi.aa) PVX_000525(vivax.aa) PY02763(yoelii.aa) PY02993(yoelii.aa)
ORTHOMCL533	8	6	BERGHEI:1;CHABAUDI:3;FALCIPARUM:1;KNOWLESI:1;VIVAX:1;YOELII:1			thioredoxin-like protein	MAL7P1.88(falciparum.aa) PB000711.02.0(berghei.aa) PC000348.03.0(chabaudi.aa) PC000690.03.0(chabaudi.aa) PC301219.00.0(chabaudi.aa) PKH_030040(knowlesi.aa) PVX_000535(vivax.aa) PY03292(yoelii.aa)
ORTHOMCL535	8	6	BERGHEI:1;CHABAUDI:3;FALCIPARUM:1;KNOWLESI:1;VIVAX:1;YOELII:1			hypothetical protein, conserved	MAL7P1.102(falciparum.aa) PB300959.00.0(berghei.aa) PC000103.03.0(chabaudi.aa) PC000215.02.0(chabaudi.aa) PC000247.02.0(chabaudi.aa) PKH_031320(knowlesi.aa) PVX_096350(vivax.aa) PY02458(yoelii.aa)
ORTHOMCL536	8	6	BERGHEI:2;CHABAUDI:2;FALCIPARUM:1;KNOWLESI:1;VIVAX:1;YOELII:1	GO:0000070	mitotic sister chromatid segregation	chromosome segregation protein, putative	MAL13P1.96(falciparum.aa) PB000269.01.0(berghei.aa) PB001653.02.0(berghei.aa) PC000798.00.0(chabaudi.aa) PC301935.00.0(chabaudi.aa) PKH_141770(knowlesi.aa) PVX_122740(vivax.aa) PY01780(yoelii.aa)
ORTHOMCL537	8	6	BERGHEI:1;CHABAUDI:2;FALCIPARUM:1;KNOWLESI:1;VIVAX:1;YOELII:2			karyopherin	MAL13P1.83(falciparum.aa) PB000389.01.0(berghei.aa) PC000376.01.0(chabaudi.aa) PC000817.02.0(chabaudi.aa) PKH_141520(knowlesi.aa) PVX_122620(vivax.aa) PY06555(yoelii.aa) PY06952(yoelii.aa)
ORTHOMCL538	8	6	BERGHEI:1;CHABAUDI:3;FALCIPARUM:1;KNOWLESI:1;VIVAX:1;YOELII:1	GO:0020011	apicoplast	hypothetical protein, conserved	MAL13P1.75(falciparum.aa) PB000050.02.0(berghei.aa) PC000223.03.0(chabaudi.aa) PC000428.00.0(chabaudi.aa) PC300471.00.0(chabaudi.aa) PKH_141380(knowlesi.aa) PVX_122555(vivax.aa) PY00474(yoelii.aa)
ORTHOMCL539	8	6	BERGHEI:2;CHABAUDI:2;FALCIPARUM:1;KNOWLESI:1;VIVAX:1;YOELII:1			putative hsp protein	MAL13P1.540(falciparum.aa) PB000882.00.0(berghei.aa) PB000883.00.0(berghei.aa) PC000924.02.0(chabaudi.aa) PC404076.00.0(chabaudi.aa) PKH_121030(knowlesi.aa) PVX_083105(vivax.aa) PY05402(yoelii.aa)
ORTHOMCL540	8	6	BERGHEI:2;CHABAUDI:2;FALCIPARUM:1;KNOWLESI:1;VIVAX:1;YOELII:1			hypothetical protein, conserved	MAL13P1.48(falciparum.aa) PB000410.01.0(berghei.aa) PB001152.00.0(berghei.aa) PC000033.00.0(chabaudi.aa) PC000243.05.0(chabaudi.aa) PKH_140900(knowlesi.aa) PVX_122335(vivax.aa) PY05346(yoelii.aa)
ORTHOMCL541	8	6	BERGHEI:1;CHABAUDI:3;FALCIPARUM:1;KNOWLESI:1;VIVAX:1;YOELII:1			hypothetical protein	MAL13P1.390(falciparum.aa) PB000720.02.0(berghei.aa) PC000453.00.0(chabaudi.aa) PC107700.00.0(chabaudi.aa) PC302049.00.0(chabaudi.aa) PKH_121050(knowlesi.aa) PVX_083095(vivax.aa) PY05620(yoelii.aa)
ORTHOMCL542	8	6	BERGHEI:1;CHABAUDI:2;FALCIPARUM:1;KNOWLESI:1;VIVAX:1;YOELII:2			hypothetical protein	MAL13P1.349(falciparum.aa) PB000938.03.0(berghei.aa) PC301560.00.0(chabaudi.aa) PC403363.00.0(chabaudi.aa) PKH_110130(knowlesi.aa) PVX_115420(vivax.aa) PY04540(yoelii.aa) PY06440(yoelii.aa)
ORTHOMCL543	8	6	BERGHEI:2;CHABAUDI:2;FALCIPARUM:1;KNOWLESI:1;VIVAX:1;YOELII:1	GO:0006281	DNA repair	DNA repair endonuclease	MAL13P1.346(falciparum.aa) PB000548.01.0(berghei.aa) PB000810.02.0(berghei.aa) PC000902.01.0(chabaudi.aa) PC300336.00.0(chabaudi.aa) PKH_110170(knowlesi.aa) PVX_115400(vivax.aa) PY04288(yoelii.aa)
ORTHOMCL544	8	6	BERGHEI:2;CHABAUDI:2;FALCIPARUM:1;KNOWLESI:1;VIVAX:1;YOELII:1	GO:0016020:GO:0016780	membrane:phosphotransferase activity, for other substituted phosphate groups	phosphatidylserine synthase i; putative	MAL13P1.335(falciparum.aa) PB403205.00.0(berghei.aa) PB405143.00.0(berghei.aa) PC000559.02.0(chabaudi.aa) PC403978.00.0(chabaudi.aa) PKH_110380(knowlesi.aa) PVX_115300(vivax.aa) PY06104(yoelii.aa)
ORTHOMCL545	8	6	BERGHEI:1;CHABAUDI:2;FALCIPARUM:1;KNOWLESI:1;VIVAX:1;YOELII:2			hypothetical protein, conserved	MAL13P1.333(falciparum.aa) PB000186.01.0(berghei.aa) PC000196.04.0(chabaudi.aa) PC000622.00.0(chabaudi.aa) PKH_110440(knowlesi.aa) PVX_115275(vivax.aa) PY05031(yoelii.aa) PY05219(yoelii.aa)
ORTHOMCL546	8	6	BERGHEI:2;CHABAUDI:2;FALCIPARUM:1;KNOWLESI:1;VIVAX:1;YOELII:1			hypothetical protein, conserved	MAL13P1.33(falciparum.aa) PB000642.02.0(berghei.aa) PB300721.00.0(berghei.aa) PC000028.01.0(chabaudi.aa) PC300485.00.0(chabaudi.aa) PKH_140520(knowlesi.aa) PVX_122170(vivax.aa) PY02593(yoelii.aa)
ORTHOMCL547	8	6	BERGHEI:1;CHABAUDI:3;FALCIPARUM:1;KNOWLESI:1;VIVAX:1;YOELII:1			hypothetical protein, conserved	MAL13P1.308(falciparum.aa) PB108442.00.0(berghei.aa) PC104862.00.0(chabaudi.aa) PC104863.00.0(chabaudi.aa) PC402074.00.0(chabaudi.aa) PKH_110890(knowlesi.aa) PVX_115050(vivax.aa) PY01759(yoelii.aa)
ORTHOMCL548	8	6	BERGHEI:1;CHABAUDI:2;FALCIPARUM:1;KNOWLESI:1;VIVAX:1;YOELII:2			malaria antigen	MAL13P1.304(falciparum.aa) PB001374.02.0(berghei.aa) PC000600.01.0(chabaudi.aa) PC000706.01.0(chabaudi.aa) PKH_110950(knowlesi.aa) PVX_115020(vivax.aa) PY01092(yoelii.aa) PY01093(yoelii.aa)
ORTHOMCL549	8	6	BERGHEI:1;CHABAUDI:2;FALCIPARUM:1;KNOWLESI:1;VIVAX:1;YOELII:2	GO:0004527:GO:0000178	exonuclease activity:exosome (RNase complex)	mitotic control protein dis3 homologue, putative	MAL13P1.289(falciparum.aa) PB000861.03.0(berghei.aa) PC000066.01.0(chabaudi.aa) PC000169.04.0(chabaudi.aa) PKH_111150(knowlesi.aa) PVX_114935(vivax.aa) PY02885(yoelii.aa) PY06658(yoelii.aa)
ORTHOMCL550	8	6	BERGHEI:3;CHABAUDI:1;FALCIPARUM:1;KNOWLESI:1;VIVAX:1;YOELII:1			hypothetical protein, conserved	MAL13P1.286(falciparum.aa) PB300018.00.0(berghei.aa) PB300048.00.0(berghei.aa) PB301022.00.0(berghei.aa) PC102052.00.0(chabaudi.aa) PKH_111280(knowlesi.aa) PVX_114885(vivax.aa) PY01567(yoelii.aa)
ORTHOMCL551	8	6	BERGHEI:2;CHABAUDI:2;FALCIPARUM:1;KNOWLESI:1;VIVAX:1;YOELII:1	GO:0005952	cAMP-dependent protein kinase complex	Ser/Thr protein kinase	MAL13P1.278(falciparum.aa) PB000513.02.0(berghei.aa) PB100542.00.0(berghei.aa) PC000195.00.0(chabaudi.aa) PC000375.01.0(chabaudi.aa) PKH_111420(knowlesi.aa) PVX_114820(vivax.aa) PY02340(yoelii.aa)
ORTHOMCL552	8	6	BERGHEI:2;CHABAUDI:2;FALCIPARUM:1;KNOWLESI:1;VIVAX:1;YOELII:1	GO:0008287:GO:0006470:GO:0004722	protein serine/threonine phosphatase complex:protein amino acid dephosphorylation:protein serine/threonine phosphatase activity	serine/threonine protein phosphatase pfPp5	MAL13P1.274(falciparum.aa) PB000597.03.0(berghei.aa) PB001029.01.0(berghei.aa) PC000194.04.0(chabaudi.aa) PC104684.00.0(chabaudi.aa) PKH_111550(knowlesi.aa) PVX_114750(vivax.aa) PY04697(yoelii.aa)
ORTHOMCL553	8	6	BERGHEI:2;CHABAUDI:2;FALCIPARUM:1;KNOWLESI:1;VIVAX:1;YOELII:1			hypothetical protein, conserved	MAL13P1.266(falciparum.aa) PB000263.01.0(berghei.aa) PB000542.03.0(berghei.aa) PC000681.03.0(chabaudi.aa) PC301499.00.0(chabaudi.aa) PKH_120160(knowlesi.aa) PVX_083510(vivax.aa) PY06241(yoelii.aa)
ORTHOMCL554	8	6	BERGHEI:2;CHABAUDI:2;FALCIPARUM:1;KNOWLESI:1;VIVAX:1;YOELII:1			hypothetical protein, conserved	MAL13P1.26(falciparum.aa) PB000115.03.0(berghei.aa) PB000972.00.0(berghei.aa) PC300126.00.0(chabaudi.aa) PC300225.00.0(chabaudi.aa) PKH_140380(knowlesi.aa) PVX_122100(vivax.aa) PY02189(yoelii.aa)
ORTHOMCL555	8	6	BERGHEI:1;CHABAUDI:2;FALCIPARUM:1;KNOWLESI:1;VIVAX:1;YOELII:2			hypothetical protein, conserved	MAL13P1.245(falciparum.aa) PB000754.03.0(berghei.aa) PC000694.02.0(chabaudi.aa) PC300959.00.0(chabaudi.aa) PKH_120520(knowlesi.aa) PVX_083330(vivax.aa) PY05113(yoelii.aa) PY05114(yoelii.aa)
ORTHOMCL556	8	6	BERGHEI:1;CHABAUDI:3;FALCIPARUM:1;KNOWLESI:1;VIVAX:1;YOELII:1			hypothetical protein, conserved	MAL13P1.239(falciparum.aa) PB001279.02.0(berghei.aa) PC000390.04.0(chabaudi.aa) PC000629.03.0(chabaudi.aa) PC000915.02.0(chabaudi.aa) PKH_120600(knowlesi.aa) PVX_083290(vivax.aa) PY06076(yoelii.aa)
ORTHOMCL557	8	6	BERGHEI:2;CHABAUDI:2;FALCIPARUM:1;KNOWLESI:1;VIVAX:1;YOELII:1			hypothetical protein, conserved	MAL13P1.230(falciparum.aa) PB000499.02.0(berghei.aa) PB000669.00.0(berghei.aa) PC300940.00.0(chabaudi.aa) PC302229.00.0(chabaudi.aa) PKH_120840(knowlesi.aa) PVX_083200(vivax.aa) PY02509(yoelii.aa)
ORTHOMCL558	8	6	BERGHEI:1;CHABAUDI:3;FALCIPARUM:1;KNOWLESI:1;VIVAX:1;YOELII:1			thioredoxin, putative	MAL13P1.225(falciparum.aa) PB105583.00.0(berghei.aa) PC000809.00.0(chabaudi.aa) PC103721.00.0(chabaudi.aa) PC301657.00.0(chabaudi.aa) PKH_120930(knowlesi.aa) PVX_083155(vivax.aa) PY00586(yoelii.aa)
ORTHOMCL559	8	6	BERGHEI:1;CHABAUDI:2;FALCIPARUM:1;KNOWLESI:1;VIVAX:2;YOELII:1			hypothetical protein, conserved	MAL13P1.222(falciparum.aa) PB000744.02.0(berghei.aa) PC000773.01.0(chabaudi.aa) PC103124.00.0(chabaudi.aa) PKH_120950(knowlesi.aa) PVX_083140(vivax.aa) PVX_083145(vivax.aa) PY00584(yoelii.aa)
ORTHOMCL560	8	6	BERGHEI:1;CHABAUDI:2;FALCIPARUM:1;KNOWLESI:1;VIVAX:1;YOELII:2			hypothetical protein, conserved	MAL13P1.194(falciparum.aa) PB000225.01.0(berghei.aa) PC000040.00.0(chabaudi.aa) PC001017.02.0(chabaudi.aa) PKH_121510(knowlesi.aa) PVX_082865(vivax.aa) PY05571(yoelii.aa) PY07116(yoelii.aa)
ORTHOMCL561	8	6	BERGHEI:2;CHABAUDI:1;FALCIPARUM:1;KNOWLESI:1;VIVAX:1;YOELII:2			hypothetical protein, conserved	MAL13P1.191(falciparum.aa) PB000050.03.0(berghei.aa) PB300477.00.0(berghei.aa) PC000553.02.0(chabaudi.aa) PKH_121540(knowlesi.aa) PVX_082850(vivax.aa) PY07119(yoelii.aa) PY07120(yoelii.aa)
ORTHOMCL562	8	6	BERGHEI:2;CHABAUDI:1;FALCIPARUM:1;KNOWLESI:1;VIVAX:1;YOELII:2			hypothetical protein, conserved	MAL13P1.156(falciparum.aa) PB001451.02.0(berghei.aa) PB300029.00.0(berghei.aa) PC000088.00.0(chabaudi.aa) PKH_122300(knowlesi.aa) PVX_082430(vivax.aa) PY06389(yoelii.aa) PY06390(yoelii.aa)
ORTHOMCL563	8	6	BERGHEI:2;CHABAUDI:2;FALCIPARUM:1;KNOWLESI:1;VIVAX:1;YOELII:1			hypothetical protein, conserved	MAL13P1.151(falciparum.aa) PB000780.00.0(berghei.aa) PB001020.01.0(berghei.aa) PC301958.00.0(chabaudi.aa) PC302386.00.0(chabaudi.aa) PKH_122500(knowlesi.aa) PVX_082350(vivax.aa) PY04447(yoelii.aa)
ORTHOMCL564	8	6	BERGHEI:2;CHABAUDI:2;FALCIPARUM:1;KNOWLESI:1;VIVAX:1;YOELII:1			hypothetical protein, conserved	MAL13P1.140(falciparum.aa) PB000973.01.0(berghei.aa) PB404009.00.0(berghei.aa) PC000208.02.0(chabaudi.aa) PC000580.00.0(chabaudi.aa) PKH_122720(knowlesi.aa) PVX_116585(vivax.aa) PY02850(yoelii.aa)
ORTHOMCL565	8	6	BERGHEI:2;CHABAUDI:1;FALCIPARUM:1;KNOWLESI:2;VIVAX:1;YOELII:1			hypothetical protein, conserved	MAL13P1.138(falciparum.aa) PB000235.02.0(berghei.aa) PB300445.00.0(berghei.aa) PC000643.00.0(chabaudi.aa) PKH_122760(knowlesi.aa) PKH_122770(knowlesi.aa) PVX_116605(vivax.aa) PY02025(yoelii.aa)
ORTHOMCL566	8	6	BERGHEI:2;CHABAUDI:1;FALCIPARUM:1;KNOWLESI:1;VIVAX:1;YOELII:2			hypothetical protein, conserved	MAL13P1.116(falciparum.aa) PB000818.00.0(berghei.aa) PB300985.00.0(berghei.aa) PC000290.03.0(chabaudi.aa) PKH_142030(knowlesi.aa) PVX_122875(vivax.aa) PY03990(yoelii.aa) PY06320(yoelii.aa)
ORTHOMCL578	7	6	BERGHEI:1;CHABAUDI:2;FALCIPARUM:1;KNOWLESI:1;VIVAX:1;YOELII:1			hypothetical protein	PB401991.00.0(berghei.aa) PC300033.00.0(chabaudi.aa) PC400495.00.0(chabaudi.aa) PF14_0253(falciparum.aa) PKH_132300(knowlesi.aa) PVX_085165(vivax.aa) PY02120(yoelii.aa)
ORTHOMCL580	7	6	BERGHEI:1;CHABAUDI:1;FALCIPARUM:2;KNOWLESI:1;VIVAX:1;YOELII:1			conserved hypothetical protein	PB301540.00.0(berghei.aa) PC001234.02.0(chabaudi.aa) PFF0080c(falciparum.aa) PFF1505w(falciparum.aa) PKH_111790(knowlesi.aa) PVX_114650(vivax.aa) PY00832(yoelii.aa)
ORTHOMCL581	7	6	BERGHEI:1;CHABAUDI:1;FALCIPARUM:2;KNOWLESI:1;VIVAX:1;YOELII:1	GO:0020008	rhoptry	rhoptry-associated protein 3, RAP3	PB301475.00.0(berghei.aa) PC000289.00.0(chabaudi.aa) PFE0075c(falciparum.aa) PFE0080c(falciparum.aa) PKH_103190(knowlesi.aa) PVX_097590(vivax.aa) PY03918(yoelii.aa)
ORTHOMCL582	7	6	BERGHEI:1;CHABAUDI:2;FALCIPARUM:1;KNOWLESI:1;VIVAX:1;YOELII:1			conserved hypothetical protein	PB301371.00.0(berghei.aa) PC000104.02.0(chabaudi.aa) PC000355.00.0(chabaudi.aa) PF07_0114(falciparum.aa) PKH_021210(knowlesi.aa) PVX_081690(vivax.aa) PY01290(yoelii.aa)
ORTHOMCL583	7	6	BERGHEI:1;CHABAUDI:2;FALCIPARUM:1;KNOWLESI:1;VIVAX:1;YOELII:1	GO:0004364	glutathione transferase activity	glutathione S-transferase	PB301263.00.0(berghei.aa) PC000014.01.0(chabaudi.aa) PC302243.00.0(chabaudi.aa) PF14_0187(falciparum.aa) PKH_132970(knowlesi.aa) PVX_085515(vivax.aa) PY05088(yoelii.aa)
ORTHOMCL584	7	6	BERGHEI:1;CHABAUDI:2;FALCIPARUM:1;KNOWLESI:1;VIVAX:1;YOELII:1			hypothetical protein	PB301163.00.0(berghei.aa) PC000500.01.0(chabaudi.aa) PC000877.02.0(chabaudi.aa) PF11_0432(falciparum.aa) PKH_093940(knowlesi.aa) PVX_092705(vivax.aa) PY03536(yoelii.aa)
ORTHOMCL585	7	6	BERGHEI:1;CHABAUDI:2;FALCIPARUM:1;KNOWLESI:1;VIVAX:1;YOELII:1	GO:0020011:GO:0000703	apicoplast:oxidized pyrimidine base lesion DNA N-glycosylase activity	A/G-specific adenine glycosylase, putative	PB301154.00.0(berghei.aa) PC000266.00.0(chabaudi.aa) PC301946.00.0(chabaudi.aa) PF11_0306(falciparum.aa) PKH_092730(knowlesi.aa) PVX_092090(vivax.aa) PY05666(yoelii.aa)
ORTHOMCL586	7	6	BERGHEI:1;CHABAUDI:2;FALCIPARUM:1;KNOWLESI:1;VIVAX:1;YOELII:1			conserved hypothetical protein	PB301090.00.0(berghei.aa) PC000623.02.0(chabaudi.aa) PC301124.00.0(chabaudi.aa) PF11_0252(falciparum.aa) PKH_092160(knowlesi.aa) PVX_091820(vivax.aa) PY01158(yoelii.aa)
ORTHOMCL587	7	6	BERGHEI:1;CHABAUDI:2;FALCIPARUM:1;KNOWLESI:1;VIVAX:1;YOELII:1			hypothetical protein	PB300997.00.0(berghei.aa) PC300032.00.0(chabaudi.aa) PC301703.00.0(chabaudi.aa) PFF0210w(falciparum.aa) PKH_114530(knowlesi.aa) PVX_113380(vivax.aa) PY05527(yoelii.aa)
ORTHOMCL588	7	6	BERGHEI:1;CHABAUDI:2;FALCIPARUM:1;KNOWLESI:1;VIVAX:1;YOELII:1			conserved hypothetical protein	PB300957.00.0(berghei.aa) PC001247.02.0(chabaudi.aa) PC403814.00.0(chabaudi.aa) PF14_0628(falciparum.aa) PKH_123960(knowlesi.aa) PVX_117165(vivax.aa) PY04331(yoelii.aa)
ORTHOMCL589	7	6	BERGHEI:1;CHABAUDI:1;FALCIPARUM:2;KNOWLESI:1;VIVAX:1;YOELII:1	GO:0020011:GO:0016787	apicoplast:hydrolase activity	aminopeptidase, putative	PB300951.00.0(berghei.aa) PC000901.02.0(chabaudi.aa) PF08_0022(falciparum.aa) PF14_0015(falciparum.aa) PKH_050460(knowlesi.aa) PVX_089050(vivax.aa) PY05572(yoelii.aa)
ORTHOMCL590	7	6	BERGHEI:1;CHABAUDI:2;FALCIPARUM:1;KNOWLESI:1;VIVAX:1;YOELII:1			Cg3 protein, putative	PB300919.00.0(berghei.aa) PC000478.01.0(chabaudi.aa) PC302526.00.0(chabaudi.aa) PF07_0034(falciparum.aa) PKH_010700(knowlesi.aa) PVX_087975(vivax.aa) PY05062(yoelii.aa)
ORTHOMCL591	7	6	BERGHEI:1;CHABAUDI:2;FALCIPARUM:1;KNOWLESI:1;VIVAX:1;YOELII:1			conserved hypothetical protein	PB300909.00.0(berghei.aa) PC001304.02.0(chabaudi.aa) PC300833.00.0(chabaudi.aa) PFF0880c(falciparum.aa) PKH_113120(knowlesi.aa) PVX_114035(vivax.aa) PY05478(yoelii.aa)
ORTHOMCL593	7	6	BERGHEI:1;CHABAUDI:2;FALCIPARUM:1;KNOWLESI:1;VIVAX:1;YOELII:1	GO:0003887:GO:0008310:GO:0043625	DNA-directed DNA polymerase activity:single-stranded DNA specific 3'-5' exodeoxyribonuclease activity:delta DNA polymerase complex	DNA polymerase delta catalytic subunit	PB300723.00.0(berghei.aa) PC300406.00.0(chabaudi.aa) PC300999.00.0(chabaudi.aa) PF10_0165(falciparum.aa) PKH_060110(knowlesi.aa) PVX_001720(vivax.aa) PY00203(yoelii.aa)
ORTHOMCL594	7	6	BERGHEI:1;CHABAUDI:1;FALCIPARUM:1;KNOWLESI:1;VIVAX:1;YOELII:2			conserved hypothetical protein	PB300601.00.0(berghei.aa) PC000610.02.0(chabaudi.aa) PFF0965c(falciparum.aa) PKH_112950(knowlesi.aa) PVX_114115(vivax.aa) PY03247(yoelii.aa) PY03248(yoelii.aa)
ORTHOMCL595	7	6	BERGHEI:1;CHABAUDI:2;FALCIPARUM:1;KNOWLESI:1;VIVAX:1;YOELII:1			hypothetical protein	PB300595.00.0(berghei.aa) PC300985.00.0(chabaudi.aa) PC301324.00.0(chabaudi.aa) PFC0425w(falciparum.aa) PKH_083000(knowlesi.aa) PVX_119615(vivax.aa) PY05936(yoelii.aa)
ORTHOMCL596	7	6	BERGHEI:1;CHABAUDI:2;FALCIPARUM:1;KNOWLESI:1;VIVAX:1;YOELII:1	GO:0042147	retrograde transport, endosome to Golgi	Hbeta58/Vps26 protein homolog, putative	PB300566.00.0(berghei.aa) PC000260.00.0(chabaudi.aa) PC300609.00.0(chabaudi.aa) PFL2415w(falciparum.aa) PKH_146800(knowlesi.aa) PVX_101410(vivax.aa) PY05367(yoelii.aa)
ORTHOMCL597	7	6	BERGHEI:1;CHABAUDI:2;FALCIPARUM:1;KNOWLESI:1;VIVAX:1;YOELII:1	GO:0020011	apicoplast	hypothetical protein, conserved	PB300563.00.0(berghei.aa) PC000271.04.0(chabaudi.aa) PC302169.00.0(chabaudi.aa) PF07_0113(falciparum.aa) PKH_021190(knowlesi.aa) PVX_081680(vivax.aa) PY02093(yoelii.aa)
ORTHOMCL598	7	6	BERGHEI:1;CHABAUDI:2;FALCIPARUM:1;KNOWLESI:1;VIVAX:1;YOELII:1	GO:0004721:GO:0006470	phosphoprotein phosphatase activity:protein amino acid dephosphorylation	protein phosphatase 2C	PB300495.00.0(berghei.aa) PC000342.03.0(chabaudi.aa) PC000523.01.0(chabaudi.aa) PFD0505c(falciparum.aa) PKH_030450(knowlesi.aa) PVX_000735(vivax.aa) PY02310(yoelii.aa)
ORTHOMCL599	7	6	BERGHEI:1;CHABAUDI:2;FALCIPARUM:1;KNOWLESI:1;VIVAX:1;YOELII:1			conserved hypothetical protein	PB300427.00.0(berghei.aa) PC000858.02.0(chabaudi.aa) PC301735.00.0(chabaudi.aa) PFL2355w(falciparum.aa) PKH_146640(knowlesi.aa) PVX_101345(vivax.aa) PY02899(yoelii.aa)
ORTHOMCL600	7	6	BERGHEI:1;CHABAUDI:1;FALCIPARUM:1;KNOWLESI:1;VIVAX:1;YOELII:2			conserved hypothetical protein	PB300414.00.0(berghei.aa) PC000070.01.0(chabaudi.aa) PF10_0145(falciparum.aa) PKH_081480(knowlesi.aa) PVX_094955(vivax.aa) PY05985(yoelii.aa) PY07441(yoelii.aa)
ORTHOMCL601	7	6	BERGHEI:1;CHABAUDI:2;FALCIPARUM:1;KNOWLESI:1;VIVAX:1;YOELII:1			hypothetical protein	PB300412.00.0(berghei.aa) PC300698.00.0(chabaudi.aa) PC301937.00.0(chabaudi.aa) PF14_0250(falciparum.aa) PKH_132330(knowlesi.aa) PVX_085180(vivax.aa) PY07137(yoelii.aa)
ORTHOMCL602	7	6	BERGHEI:1;CHABAUDI:1;FALCIPARUM:1;KNOWLESI:2;VIVAX:1;YOELII:1	GO:0006979	response to oxidative stress	glutathione synthetase	PB300407.00.0(berghei.aa) PC000472.01.0(chabaudi.aa) PFE0605c(falciparum.aa) PKH_011060(knowlesi.aa) PKH_102080(knowlesi.aa) PVX_080630(vivax.aa) PY07248(yoelii.aa)
ORTHOMCL603	7	6	BERGHEI:1;CHABAUDI:2;FALCIPARUM:1;KNOWLESI:1;VIVAX:1;YOELII:1			hypothetical protein	PB300382.00.0(berghei.aa) PC000582.02.0(chabaudi.aa) PC001388.02.0(chabaudi.aa) PF10_0079(falciparum.aa) PKH_080690(knowlesi.aa) PVX_094600(vivax.aa) PY00764(yoelii.aa)
ORTHOMCL604	7	6	BERGHEI:1;CHABAUDI:2;FALCIPARUM:1;KNOWLESI:1;VIVAX:1;YOELII:1			conserved hypothetical protein	PB300370.00.0(berghei.aa) PC000205.02.0(chabaudi.aa) PC000841.02.0(chabaudi.aa) PFL1280w(falciparum.aa) PKH_144330(knowlesi.aa) PVX_123955(vivax.aa) PY06719(yoelii.aa)
ORTHOMCL605	7	6	BERGHEI:2;CHABAUDI:1;FALCIPARUM:1;KNOWLESI:1;VIVAX:1;YOELII:1	GO:0020011	apicoplast	metabolite/drug transporter	PB300294.00.0(berghei.aa) PB300977.00.0(berghei.aa) PC300119.00.0(chabaudi.aa) PF11_0059(falciparum.aa) PKH_090200(knowlesi.aa) PVX_090920(vivax.aa) PY02384(yoelii.aa)
ORTHOMCL606	7	6	BERGHEI:1;CHABAUDI:2;FALCIPARUM:1;KNOWLESI:1;VIVAX:1;YOELII:1			hypothetical protein, conserved	PB300267.00.0(berghei.aa) PC000271.01.0(chabaudi.aa) PC300146.00.0(chabaudi.aa) PFL1105c(falciparum.aa) PKH_143950(knowlesi.aa) PVX_123780(vivax.aa) PY03450(yoelii.aa)
ORTHOMCL607	7	6	BERGHEI:1;CHABAUDI:2;FALCIPARUM:1;KNOWLESI:1;VIVAX:1;YOELII:1			peptide release factor, putative	PB300259.00.0(berghei.aa) PC000172.02.0(chabaudi.aa) PC301190.00.0(chabaudi.aa) PFI1575c(falciparum.aa) PKH_073060(knowlesi.aa) PVX_087085(vivax.aa) PY03620(yoelii.aa)
ORTHOMCL609	7	6	BERGHEI:1;CHABAUDI:2;FALCIPARUM:1;KNOWLESI:1;VIVAX:1;YOELII:1	GO:0005813	centrosome	centrin, putative	PB300244.00.0(berghei.aa) PC001169.02.0(chabaudi.aa) PC300012.00.0(chabaudi.aa) PF10_0271(falciparum.aa) PKH_061200(knowlesi.aa) PVX_111335(vivax.aa) PY05880(yoelii.aa)
ORTHOMCL610	7	6	BERGHEI:1;CHABAUDI:2;FALCIPARUM:1;KNOWLESI:1;VIVAX:1;YOELII:1			conserved hypothetical protein	PB300241.00.0(berghei.aa) PC000219.04.0(chabaudi.aa) PC000470.04.0(chabaudi.aa) PFC0910w(falciparum.aa) PKH_082010(knowlesi.aa) PVX_095210(vivax.aa) PY05269(yoelii.aa)
ORTHOMCL611	7	6	BERGHEI:2;CHABAUDI:1;FALCIPARUM:1;KNOWLESI:1;VIVAX:1;YOELII:1			conserved hypothetical protein	PB300209.00.0(berghei.aa) PB301030.00.0(berghei.aa) PC001365.02.0(chabaudi.aa) PF10_0058(falciparum.aa) PKH_080440(knowlesi.aa) PVX_094475(vivax.aa) PY01285(yoelii.aa)
ORTHOMCL612	7	6	BERGHEI:2;CHABAUDI:1;FALCIPARUM:1;KNOWLESI:1;VIVAX:1;YOELII:1			hypothetical protein	PB300182.00.0(berghei.aa) PB300297.00.0(berghei.aa) PC000768.04.0(chabaudi.aa) PFA0405w(falciparum.aa) PKH_020520(knowlesi.aa) PVX_081370(vivax.aa) PY06175(yoelii.aa)
ORTHOMCL613	7	6	BERGHEI:2;CHABAUDI:1;FALCIPARUM:1;KNOWLESI:1;VIVAX:1;YOELII:1			conserved hypothetical protein	PB300170.00.0(berghei.aa) PB300912.00.0(berghei.aa) PC000811.03.0(chabaudi.aa) PFE0770w(falciparum.aa) PKH_101730(knowlesi.aa) PVX_080475(vivax.aa) PY02167(yoelii.aa)
ORTHOMCL614	7	6	BERGHEI:2;CHABAUDI:1;FALCIPARUM:1;KNOWLESI:1;VIVAX:1;YOELII:1			translation initiation factor-like protein, putative	PB300157.00.0(berghei.aa) PB300627.00.0(berghei.aa) PC000542.02.0(chabaudi.aa) PF08_0018(falciparum.aa) PKH_050380(knowlesi.aa) PVX_089010(vivax.aa) PY06191(yoelii.aa)
ORTHOMCL615	7	6	BERGHEI:1;CHABAUDI:1;FALCIPARUM:1;KNOWLESI:1;VIVAX:1;YOELII:2	GO:0007067	mitosis	NIMA-related protein kinase, Pfnek-1	PB300069.00.0(berghei.aa) PC000368.02.0(chabaudi.aa) PFL1370w(falciparum.aa) PKH_144510(knowlesi.aa) PVX_124045(vivax.aa) PY04005(yoelii.aa) PY05684(yoelii.aa)
ORTHOMCL616	7	6	BERGHEI:1;CHABAUDI:2;FALCIPARUM:1;KNOWLESI:1;VIVAX:1;YOELII:1			hypothetical protein	PB300042.00.0(berghei.aa) PC000173.04.0(chabaudi.aa) PC301248.00.0(chabaudi.aa) PFC0805w(falciparum.aa) PKH_082310(knowlesi.aa) PVX_095320(vivax.aa) PY03187(yoelii.aa)
ORTHOMCL617	7	6	BERGHEI:1;CHABAUDI:2;FALCIPARUM:1;KNOWLESI:1;VIVAX:1;YOELII:1	GO:0020011	apicoplast	hypothetical protein, conserved	PB108703.00.0(berghei.aa) PC000137.02.0(chabaudi.aa) PC301131.00.0(chabaudi.aa) PFL0840c(falciparum.aa) PKH_143450(knowlesi.aa) PVX_123545(vivax.aa) PY05369(yoelii.aa)
ORTHOMCL618	7	6	BERGHEI:1;CHABAUDI:2;FALCIPARUM:1;KNOWLESI:1;VIVAX:1;YOELII:1			hypothetical protein	PB108551.00.0(berghei.aa) PC100986.00.0(chabaudi.aa) PC107233.00.0(chabaudi.aa) PFL0973c(falciparum.aa) PKH_143680(knowlesi.aa) PVX_123650(vivax.aa) PY06868(yoelii.aa)
ORTHOMCL619	7	6	BERGHEI:1;CHABAUDI:2;FALCIPARUM:1;KNOWLESI:1;VIVAX:1;YOELII:1			hypothetical protein	PB108274.00.0(berghei.aa) PC000674.00.0(chabaudi.aa) PC301877.00.0(chabaudi.aa) PF14_0550(falciparum.aa) PKH_124840(knowlesi.aa) PVX_117580(vivax.aa) PY00674(yoelii.aa)
ORTHOMCL621	7	6	BERGHEI:1;CHABAUDI:2;FALCIPARUM:1;KNOWLESI:1;VIVAX:1;YOELII:1			hypothetical protein, conserved	PB107809.00.0(berghei.aa) PC000208.03.0(chabaudi.aa) PC100788.00.0(chabaudi.aa) PFL1235c(falciparum.aa) PKH_144240(knowlesi.aa) PVX_123910(vivax.aa) PY05850(yoelii.aa)
ORTHOMCL622	7	6	BERGHEI:1;CHABAUDI:1;FALCIPARUM:1;KNOWLESI:1;VIVAX:1;YOELII:2			Pb-reticulocyte binding protein	PB107308.00.0(berghei.aa) PC000189.04.0(chabaudi.aa) PF11_0476(falciparum.aa) PKH_094390(knowlesi.aa) PVX_092920(vivax.aa) PY07650(yoelii.aa) PY07651(yoelii.aa)
ORTHOMCL623	7	6	BERGHEI:1;CHABAUDI:2;FALCIPARUM:1;KNOWLESI:1;VIVAX:1;YOELII:1			hypothetical protein, conserved	PB106783.00.0(berghei.aa) PC000685.02.0(chabaudi.aa) PC302374.00.0(chabaudi.aa) PFL1640c(falciparum.aa) PKH_145110(knowlesi.aa) PVX_100655(vivax.aa) PY02387(yoelii.aa)
ORTHOMCL625	7	6	BERGHEI:2;CHABAUDI:1;FALCIPARUM:1;KNOWLESI:1;VIVAX:1;YOELII:1			hypothetical protein	PB106478.00.0(berghei.aa) PB401779.00.0(berghei.aa) PC102258.00.0(chabaudi.aa) PF14_0787(falciparum.aa) PKH_132710(knowlesi.aa) PVX_085380(vivax.aa) PY04492(yoelii.aa)
ORTHOMCL626	7	6	BERGHEI:1;CHABAUDI:2;FALCIPARUM:1;KNOWLESI:1;VIVAX:1;YOELII:1	GO:0020011	apicoplast	chaperonin, putative	PB106176.00.0(berghei.aa) PC100975.00.0(chabaudi.aa) PC108794.00.0(chabaudi.aa) PF13_0180(falciparum.aa) PKH_121990(knowlesi.aa) PVX_082580(vivax.aa) PY01850(yoelii.aa)
ORTHOMCL627	7	6	BERGHEI:2;CHABAUDI:1;FALCIPARUM:1;KNOWLESI:1;VIVAX:1;YOELII:1			hypothetical protein	PB106033.00.0(berghei.aa) PB402352.00.0(berghei.aa) PC000130.02.0(chabaudi.aa) PF10_0296(falciparum.aa) PKH_061460(knowlesi.aa) PVX_111210(vivax.aa) PY04570(yoelii.aa)
ORTHOMCL629	7	6	BERGHEI:1;CHABAUDI:2;FALCIPARUM:1;KNOWLESI:1;VIVAX:1;YOELII:1			conserved hypothetical protein	PB104967.00.0(berghei.aa) PC106590.00.0(chabaudi.aa) PC402307.00.0(chabaudi.aa) PFC0282w(falciparum.aa) PKH_083320(knowlesi.aa) PVX_119460(vivax.aa) PY06839(yoelii.aa)
ORTHOMCL630	7	6	BERGHEI:2;CHABAUDI:1;FALCIPARUM:1;KNOWLESI:1;VIVAX:1;YOELII:1			hypothetical protein	PB104918.00.0(berghei.aa) PB401944.00.0(berghei.aa) PC000876.01.0(chabaudi.aa) PFF0315c(falciparum.aa) PKH_114280(knowlesi.aa) PVX_113490(vivax.aa) PY01049(yoelii.aa)
ORTHOMCL631	7	6	BERGHEI:1;CHABAUDI:2;FALCIPARUM:1;KNOWLESI:1;VIVAX:1;YOELII:1			hypothetical protein	PB104901.00.0(berghei.aa) PC103208.00.0(chabaudi.aa) PC103209.00.0(chabaudi.aa) PF13_0173(falciparum.aa) PKH_122070(knowlesi.aa) PVX_082540(vivax.aa) PY02567(yoelii.aa)
ORTHOMCL632	7	6	BERGHEI:2;CHABAUDI:1;FALCIPARUM:1;KNOWLESI:1;VIVAX:1;YOELII:1	GO:0020011	apicoplast	hypothetical protein	PB104846.00.0(berghei.aa) PB300187.00.0(berghei.aa) PC000114.02.0(chabaudi.aa) PF10_0093(falciparum.aa) PKH_080900(knowlesi.aa) PVX_094695(vivax.aa) PY02533(yoelii.aa)
ORTHOMCL636	7	6	BERGHEI:2;CHABAUDI:1;FALCIPARUM:1;KNOWLESI:1;VIVAX:1;YOELII:1			hypothetical protein	PB102906.00.0(berghei.aa) PB402313.00.0(berghei.aa) PC000433.00.0(chabaudi.aa) PF08_0027(falciparum.aa) PKH_050610(knowlesi.aa) PVX_089115(vivax.aa) PY03121(yoelii.aa)
ORTHOMCL637	7	6	BERGHEI:1;CHABAUDI:2;FALCIPARUM:1;KNOWLESI:1;VIVAX:1;YOELII:1			hypothetical protein	PB102525.00.0(berghei.aa) PC105019.00.0(chabaudi.aa) PC108360.00.0(chabaudi.aa) PF14_0792(falciparum.aa) PKH_124430(knowlesi.aa) PVX_117370(vivax.aa) PY04137(yoelii.aa)
ORTHOMCL639	7	6	BERGHEI:1;CHABAUDI:2;FALCIPARUM:1;KNOWLESI:1;VIVAX:1;YOELII:1			conserved hypothetical protein	PB101802.00.0(berghei.aa) PC108616.00.0(chabaudi.aa) PC402356.00.0(chabaudi.aa) PFD0695w(falciparum.aa) PKH_051810(knowlesi.aa) PVX_089675(vivax.aa) PY02205(yoelii.aa)
ORTHOMCL640	7	6	BERGHEI:2;CHABAUDI:1;FALCIPARUM:1;KNOWLESI:1;VIVAX:1;YOELII:1			hypothetical protein	PB101735.00.0(berghei.aa) PB403836.00.0(berghei.aa) PC103093.00.0(chabaudi.aa) PFB0161c(falciparum.aa) PKH_041650(knowlesi.aa) PVX_003605(vivax.aa) PY06904(yoelii.aa)
ORTHOMCL641	7	6	BERGHEI:2;CHABAUDI:1;FALCIPARUM:1;KNOWLESI:1;VIVAX:1;YOELII:1	GO:0020011	apicoplast	hypothetical protein, conserved	PB100649.00.0(berghei.aa) PB102910.00.0(berghei.aa) PC000419.04.0(chabaudi.aa) PF08_0016(falciparum.aa) PKH_050360(knowlesi.aa) PVX_088995(vivax.aa) PY06193(yoelii.aa)
ORTHOMCL642	7	6	BERGHEI:1;CHABAUDI:2;FALCIPARUM:1;KNOWLESI:1;VIVAX:1;YOELII:1			hypothetical protein	PB100346.00.0(berghei.aa) PC000384.02.0(chabaudi.aa) PC402915.00.0(chabaudi.aa) PFI0690c(falciparum.aa) PKH_071130(knowlesi.aa) PVX_099130(vivax.aa) PY02485(yoelii.aa)
ORTHOMCL643	7	6	BERGHEI:1;CHABAUDI:1;FALCIPARUM:1;KNOWLESI:1;VIVAX:1;YOELII:2			delta tubulin, putative	PB001665.02.0(berghei.aa) PC000030.05.0(chabaudi.aa) PFI1635w(falciparum.aa) PKH_073190(knowlesi.aa) PVX_087025(vivax.aa) PY00740(yoelii.aa) PY01830(yoelii.aa)
ORTHOMCL644	7	6	BERGHEI:1;CHABAUDI:1;FALCIPARUM:1;KNOWLESI:1;VIVAX:1;YOELII:2	GO:0016273	arginine N-methyltransferase activity	arginine n-methyltransferase, putative	PB001663.02.0(berghei.aa) PC302421.00.0(chabaudi.aa) PF14_0242(falciparum.aa) PKH_132410(knowlesi.aa) PVX_085215(vivax.aa) PY00210(yoelii.aa) PY05140(yoelii.aa)
ORTHOMCL645	7	6	BERGHEI:1;CHABAUDI:2;FALCIPARUM:1;KNOWLESI:1;VIVAX:1;YOELII:1			conserved hypothetical protein	PB001646.02.0(berghei.aa) PC000363.05.0(chabaudi.aa) PC001078.02.0(chabaudi.aa) PFL1010c(falciparum.aa) PKH_143760(knowlesi.aa) PVX_123685(vivax.aa) PY03491(yoelii.aa)
ORTHOMCL646	7	6	BERGHEI:1;CHABAUDI:2;FALCIPARUM:1;KNOWLESI:1;VIVAX:1;YOELII:1			serine/threonine protein kinase, putative	PB001645.02.0(berghei.aa) PC000385.05.0(chabaudi.aa) PC301274.00.0(chabaudi.aa) PFC0105w(falciparum.aa) PKH_083770(knowlesi.aa) PVX_119250(vivax.aa) PY06573(yoelii.aa)
ORTHOMCL647	7	6	BERGHEI:1;CHABAUDI:2;FALCIPARUM:1;KNOWLESI:1;VIVAX:1;YOELII:1			conserved hypothetical protein	PB001642.02.0(berghei.aa) PC000412.03.0(chabaudi.aa) PC000745.01.0(chabaudi.aa) PFI0720w(falciparum.aa) PKH_071190(knowlesi.aa) PVX_099160(vivax.aa) PY02653(yoelii.aa)
ORTHOMCL648	7	6	BERGHEI:2;CHABAUDI:1;FALCIPARUM:1;KNOWLESI:1;VIVAX:1;YOELII:1			conserved hypothetical protein	PB001639.02.0(berghei.aa) PB106846.00.0(berghei.aa) PC000025.05.0(chabaudi.aa) PFE1145w(falciparum.aa) PKH_100930(knowlesi.aa) PVX_080105(vivax.aa) PY06948(yoelii.aa)
ORTHOMCL649	7	6	BERGHEI:2;CHABAUDI:1;FALCIPARUM:1;KNOWLESI:1;VIVAX:1;YOELII:1			conserved hypothetical protein	PB001633.02.0(berghei.aa) PB300454.00.0(berghei.aa) PC000923.01.0(chabaudi.aa) PF07_0042(falciparum.aa) PKH_010840(knowlesi.aa) PVX_088045(vivax.aa) PY04691(yoelii.aa)
ORTHOMCL650	7	6	BERGHEI:1;CHABAUDI:2;FALCIPARUM:1;KNOWLESI:1;VIVAX:1;YOELII:1			conserved hypothetical protein	PB001626.02.0(berghei.aa) PC000134.04.0(chabaudi.aa) PC302219.00.0(chabaudi.aa) PF11_0527(falciparum.aa) PKH_091000(knowlesi.aa) PVX_091285(vivax.aa) PY05481(yoelii.aa)
ORTHOMCL651	7	6	BERGHEI:1;CHABAUDI:2;FALCIPARUM:1;KNOWLESI:1;VIVAX:1;YOELII:1			conserved hypothetical protein	PB001624.02.0(berghei.aa) PC000738.01.0(chabaudi.aa) PC301315.00.0(chabaudi.aa) PFI1305w(falciparum.aa) PKH_072420(knowlesi.aa) PVX_099760(vivax.aa) PY00251(yoelii.aa)
ORTHOMCL652	7	6	BERGHEI:2;CHABAUDI:1;FALCIPARUM:1;KNOWLESI:1;VIVAX:1;YOELII:1			hypothetical protein	PB001606.02.0(berghei.aa) PB300367.00.0(berghei.aa) PC000468.03.0(chabaudi.aa) PF10_0188(falciparum.aa) PKH_060350(knowlesi.aa) PVX_001840(vivax.aa) PY05202(yoelii.aa)
ORTHOMCL653	7	6	BERGHEI:1;CHABAUDI:2;FALCIPARUM:1;KNOWLESI:1;VIVAX:1;YOELII:1	GO:0020011	apicoplast	phenylalanyl-tRNA synthetase alpha chain, putative	PB001599.02.0(berghei.aa) PC300155.00.0(chabaudi.aa) PC301532.00.0(chabaudi.aa) PFL1540c(falciparum.aa) PKH_144910(knowlesi.aa) PVX_100545(vivax.aa) PY04756(yoelii.aa)
ORTHOMCL654	7	6	BERGHEI:1;CHABAUDI:2;FALCIPARUM:1;KNOWLESI:1;VIVAX:1;YOELII:1			conserved hypothetical protein	PB001589.02.0(berghei.aa) PC000926.02.0(chabaudi.aa) PC000942.02.0(chabaudi.aa) PFD0200c(falciparum.aa) PKH_031060(knowlesi.aa) PVX_001040(vivax.aa) PY01345(yoelii.aa)
ORTHOMCL656	7	6	BERGHEI:1;CHABAUDI:2;FALCIPARUM:1;KNOWLESI:1;VIVAX:1;YOELII:1	GO:0020011	apicoplast	hypothetical protein, conserved	PB001575.02.0(berghei.aa) PC000258.03.0(chabaudi.aa) PC000609.00.0(chabaudi.aa) PFB0270w(falciparum.aa) PKH_041370(knowlesi.aa) PVX_003740(vivax.aa) PY05037(yoelii.aa)
ORTHOMCL657	7	6	BERGHEI:1;CHABAUDI:1;FALCIPARUM:1;KNOWLESI:1;VIVAX:2;YOELII:1	GO:0006101:GO:0006099:GO:0005759:GO:0004108	citrate metabolic process:tricarboxylic acid cycle:mitochondrial matrix:citrate (Si)-synthase activity	citrate synthase, mitochondrial precursor, putative	PB001560.02.0(berghei.aa) PC302082.00.0(chabaudi.aa) PF10_0218(falciparum.aa) PKH_060660(knowlesi.aa) PVX_111595(vivax.aa) PVX_228290(vivax.aa) PY01660(yoelii.aa)
ORTHOMCL658	7	6	BERGHEI:2;CHABAUDI:1;FALCIPARUM:1;KNOWLESI:1;VIVAX:1;YOELII:1			hypothetical protein	PB001557.02.0(berghei.aa) PB300293.00.0(berghei.aa) PC000200.02.0(chabaudi.aa) PF10_0045(falciparum.aa) PKH_080280(knowlesi.aa) PVX_094405(vivax.aa) PY05189(yoelii.aa)
ORTHOMCL659	7	6	BERGHEI:2;CHABAUDI:1;FALCIPARUM:1;KNOWLESI:1;VIVAX:1;YOELII:1			conserved hypothetical protein	PB001555.02.0(berghei.aa) PB300785.00.0(berghei.aa) PC000772.00.0(chabaudi.aa) PF13_0058(falciparum.aa) PKH_140960(knowlesi.aa) PVX_122365(vivax.aa) PY02798(yoelii.aa)
ORTHOMCL660	7	6	BERGHEI:1;CHABAUDI:2;FALCIPARUM:1;KNOWLESI:1;VIVAX:1;YOELII:1			Pb-reticulocyte binding protein	PB001538.02.0(berghei.aa) PC000583.02.0(chabaudi.aa) PC302205.00.0(chabaudi.aa) PF07_0025(falciparum.aa) PKH_010570(knowlesi.aa) PVX_087905(vivax.aa) PY00140(yoelii.aa)
ORTHOMCL661	7	6	BERGHEI:1;CHABAUDI:1;FALCIPARUM:1;KNOWLESI:2;VIVAX:1;YOELII:1	GO:0016020	membrane	pf47	PB001526.02.0(berghei.aa) PC000224.02.0(chabaudi.aa) PF13_0248(falciparum.aa) PKH_120710(knowlesi.aa) PKH_142580(knowlesi.aa) PVX_083240(vivax.aa) PY04205(yoelii.aa)
ORTHOMCL662	7	6	BERGHEI:1;CHABAUDI:2;FALCIPARUM:1;KNOWLESI:1;VIVAX:1;YOELII:1			conserved hypothetical protein	PB001442.02.0(berghei.aa) PC000373.00.0(chabaudi.aa) PC300058.00.0(chabaudi.aa) PFE1465w(falciparum.aa) PKH_100290(knowlesi.aa) PVX_079785(vivax.aa) PY02786(yoelii.aa)
ORTHOMCL663	7	6	BERGHEI:1;CHABAUDI:2;FALCIPARUM:1;KNOWLESI:1;VIVAX:1;YOELII:1	GO:0016020:GO:0020011	membrane:apicoplast	aspartyl (acid) protease, putative	PB001439.02.0(berghei.aa) PC000243.00.0(chabaudi.aa) PC301713.00.0(chabaudi.aa) PF13_0133(falciparum.aa) PKH_122960(knowlesi.aa) PVX_116695(vivax.aa) PY02085(yoelii.aa)
ORTHOMCL664	7	6	BERGHEI:1;CHABAUDI:2;FALCIPARUM:1;KNOWLESI:1;VIVAX:1;YOELII:1			conserved hypothetical protein	PB001434.02.0(berghei.aa) PC300195.00.0(chabaudi.aa) PC300498.00.0(chabaudi.aa) PF10_0090(falciparum.aa) PKH_080870(knowlesi.aa) PVX_094680(vivax.aa) PY02537(yoelii.aa)
ORTHOMCL665	7	6	BERGHEI:2;CHABAUDI:1;FALCIPARUM:1;KNOWLESI:1;VIVAX:1;YOELII:1			conserved hypothetical protein	PB001432.02.0(berghei.aa) PB300113.00.0(berghei.aa) PC000063.05.0(chabaudi.aa) PFE0340c(falciparum.aa) PKH_102600(knowlesi.aa) PVX_097905(vivax.aa) PY04351(yoelii.aa)
ORTHOMCL666	7	6	BERGHEI:1;CHABAUDI:2;FALCIPARUM:1;KNOWLESI:1;VIVAX:1;YOELII:1	GO:0006355	regulation of transcription, DNA-dependent	Myb2 protein	PB001418.02.0(berghei.aa) PC000852.01.0(chabaudi.aa) PC301332.00.0(chabaudi.aa) PF10_0327(falciparum.aa) PKH_061800(knowlesi.aa) PVX_111045(vivax.aa) PY03148(yoelii.aa)
ORTHOMCL667	7	6	BERGHEI:2;CHABAUDI:1;FALCIPARUM:1;KNOWLESI:1;VIVAX:1;YOELII:1	GO:0020011	apicoplast	2-C-methyl-D-erythritol 4-phosphate cytidylyltransferase, putative	PB001389.02.0(berghei.aa) PB300422.00.0(berghei.aa) PC000724.00.0(chabaudi.aa) PFA0340w(falciparum.aa) PKH_020630(knowlesi.aa) PVX_081425(vivax.aa) PY07071(yoelii.aa)
ORTHOMCL668	7	6	BERGHEI:1;CHABAUDI:2;FALCIPARUM:1;KNOWLESI:1;VIVAX:1;YOELII:1			conserved hypothetical protein	PB001388.02.0(berghei.aa) PC000331.05.0(chabaudi.aa) PC000652.00.0(chabaudi.aa) PFA0350c(falciparum.aa) PKH_020610(knowlesi.aa) PVX_081415(vivax.aa) PY07070(yoelii.aa)
ORTHOMCL669	7	6	BERGHEI:1;CHABAUDI:1;FALCIPARUM:1;KNOWLESI:1;VIVAX:1;YOELII:2			serine/threonine protein kinase, putative	PB001379.02.0(berghei.aa) PC000350.04.0(chabaudi.aa) PFC0385c(falciparum.aa) PKH_083090(knowlesi.aa) PVX_119575(vivax.aa) PY03456(yoelii.aa) PY03956(yoelii.aa)
ORTHOMCL670	7	6	BERGHEI:2;CHABAUDI:1;FALCIPARUM:1;KNOWLESI:1;VIVAX:1;YOELII:1			ubiquitin-conjugating enzyme, putative	PB001354.02.0(berghei.aa) PB300508.00.0(berghei.aa) PC000321.01.0(chabaudi.aa) PFE1350c(falciparum.aa) PKH_100490(knowlesi.aa) PVX_079885(vivax.aa) PY03737(yoelii.aa)
ORTHOMCL671	7	6	BERGHEI:1;CHABAUDI:2;FALCIPARUM:1;KNOWLESI:1;VIVAX:1;YOELII:1	GO:0016579	protein deubiquitination	ubiquitin carboxyl-terminal hydrolase, putative	PB001352.02.0(berghei.aa) PC000091.04.0(chabaudi.aa) PC000736.03.0(chabaudi.aa) PFE1355c(falciparum.aa) PKH_100480(knowlesi.aa) PVX_079880(vivax.aa) PY03738(yoelii.aa)
ORTHOMCL672	7	6	BERGHEI:1;CHABAUDI:1;FALCIPARUM:1;KNOWLESI:2;VIVAX:1;YOELII:1			conserved hypothetical protein	PB001343.02.0(berghei.aa) PC000012.05.0(chabaudi.aa) PFF0975c(falciparum.aa) PKH_112930(knowlesi.aa) PKH_112990(knowlesi.aa) PVX_114125(vivax.aa) PY03245(yoelii.aa)
ORTHOMCL673	7	6	BERGHEI:2;CHABAUDI:1;FALCIPARUM:1;KNOWLESI:1;VIVAX:1;YOELII:1	GO:0008419	RNA lariat debranching enzyme activity	RNA lariat debranching enzyme, putative	PB001335.02.0(berghei.aa) PB301357.00.0(berghei.aa) PC000262.02.0(chabaudi.aa) PF13_0222(falciparum.aa) PKH_121360(knowlesi.aa) PVX_082945(vivax.aa) PY04559(yoelii.aa)
ORTHOMCL674	7	6	BERGHEI:1;CHABAUDI:2;FALCIPARUM:1;KNOWLESI:1;VIVAX:1;YOELII:1			conserved hypothetical protein	PB001322.02.0(berghei.aa) PC001316.02.0(chabaudi.aa) PC302580.00.0(chabaudi.aa) PF14_0578(falciparum.aa) PKH_124540(knowlesi.aa) PVX_117425(vivax.aa) PY01752(yoelii.aa)
ORTHOMCL675	7	6	BERGHEI:2;CHABAUDI:1;FALCIPARUM:1;KNOWLESI:1;VIVAX:1;YOELII:1	GO:0016070:GO:0003723:GO:0004004	RNA metabolic process:RNA binding:ATP-dependent RNA helicase activity	ATP-dependent RNA helicase, putative	PB001307.02.0(berghei.aa) PB300568.00.0(berghei.aa) PC000235.05.0(chabaudi.aa) PFL1310c(falciparum.aa) PKH_144390(knowlesi.aa) PVX_123985(vivax.aa) PY04046(yoelii.aa)
ORTHOMCL676	7	6	BERGHEI:2;CHABAUDI:1;FALCIPARUM:1;KNOWLESI:1;VIVAX:1;YOELII:1			pepsinogen, putative	PB001294.02.0(berghei.aa) PB301549.00.0(berghei.aa) PC000654.04.0(chabaudi.aa) PF08_0108(falciparum.aa) PKH_011000(knowlesi.aa) PVX_088125(vivax.aa) PY06692(yoelii.aa)
ORTHOMCL677	7	6	BERGHEI:1;CHABAUDI:2;FALCIPARUM:1;KNOWLESI:1;VIVAX:1;YOELII:1			conserved hypothetical protein	PB001287.00.0(berghei.aa) PC300732.00.0(chabaudi.aa) PC404248.00.0(chabaudi.aa) PFB0615c(falciparum.aa) PKH_040650(knowlesi.aa) PVX_002855(vivax.aa) PY03936(yoelii.aa)
ORTHOMCL678	7	6	BERGHEI:2;CHABAUDI:1;FALCIPARUM:1;KNOWLESI:1;VIVAX:1;YOELII:1			tubulin, putative	PB001286.02.0(berghei.aa) PB300363.00.0(berghei.aa) PC000313.01.0(chabaudi.aa) PF14_0725(falciparum.aa) PKH_126980(knowlesi.aa) PVX_118660(vivax.aa) PY05777(yoelii.aa)
ORTHOMCL680	7	6	BERGHEI:1;CHABAUDI:1;FALCIPARUM:1;KNOWLESI:1;VIVAX:1;YOELII:2			RNA helicase , putative	PB001277.00.0(berghei.aa) PC000086.00.0(chabaudi.aa) PF11_0077(falciparum.aa) PKH_090380(knowlesi.aa) PVX_091005(vivax.aa) PY06417(yoelii.aa) PY06503(yoelii.aa)
ORTHOMCL681	7	6	BERGHEI:1;CHABAUDI:2;FALCIPARUM:1;KNOWLESI:1;VIVAX:1;YOELII:1			Ubiquitin Carboxyl-terminal Hydrolase-like zinc finger protein, putative	PB001276.02.0(berghei.aa) PC001431.02.0(chabaudi.aa) PC301887.00.0(chabaudi.aa) PF13_0096(falciparum.aa) PKH_141620(knowlesi.aa) PVX_122670(vivax.aa) PY03410(yoelii.aa)
ORTHOMCL682	7	6	BERGHEI:2;CHABAUDI:1;FALCIPARUM:1;KNOWLESI:1;VIVAX:1;YOELII:1	GO:0020011	apicoplast	hypothetical protein, conserved	PB001267.02.0(berghei.aa) PB300840.00.0(berghei.aa) PC300699.00.0(chabaudi.aa) PFD0480w(falciparum.aa) PKH_030490(knowlesi.aa) PVX_000760(vivax.aa) PY04089(yoelii.aa)
ORTHOMCL683	7	6	BERGHEI:1;CHABAUDI:2;FALCIPARUM:1;KNOWLESI:1;VIVAX:1;YOELII:1	GO:0006260:GO:0006261:GO:0005662	DNA replication:DNA-dependent DNA replication:DNA replication factor A complex	replication factor a protein, putative	PB001259.02.0(berghei.aa) PC000042.02.0(chabaudi.aa) PC000124.04.0(chabaudi.aa) PFD0470c(falciparum.aa) PKH_030500(knowlesi.aa) PVX_000765(vivax.aa) PY04090(yoelii.aa)
ORTHOMCL684	7	6	BERGHEI:1;CHABAUDI:2;FALCIPARUM:1;KNOWLESI:1;VIVAX:1;YOELII:1			Pfemp3-like protein, putative	PB001257.02.0(berghei.aa) PC000020.03.0(chabaudi.aa) PC301388.00.0(chabaudi.aa) PF13_0314(falciparum.aa) PKH_111240(knowlesi.aa) PVX_114900(vivax.aa) PY01183(yoelii.aa)
ORTHOMCL685	7	6	BERGHEI:1;CHABAUDI:2;FALCIPARUM:1;KNOWLESI:1;VIVAX:1;YOELII:1			zinc finger protein, putative	PB001256.02.0(berghei.aa) PC301707.00.0(chabaudi.aa) PC301855.00.0(chabaudi.aa) PF13_0313(falciparum.aa) PKH_111250(knowlesi.aa) PVX_114895(vivax.aa) PY01182(yoelii.aa)
ORTHOMCL686	7	6	BERGHEI:1;CHABAUDI:2;FALCIPARUM:1;KNOWLESI:1;VIVAX:1;YOELII:1	GO:0020011	apicoplast	hypothetical protein	PB001249.02.0(berghei.aa) PC000844.00.0(chabaudi.aa) PC301964.00.0(chabaudi.aa) PFL0375w(falciparum.aa) PKH_130640(knowlesi.aa) PVX_084415(vivax.aa) PY04163(yoelii.aa)
ORTHOMCL687	7	6	BERGHEI:1;CHABAUDI:2;FALCIPARUM:1;KNOWLESI:1;VIVAX:1;YOELII:1			conserved hypothetical protein	PB001245.00.0(berghei.aa) PC001215.02.0(chabaudi.aa) PC302542.00.0(chabaudi.aa) PF13_0169(falciparum.aa) PKH_122130(knowlesi.aa) PVX_082510(vivax.aa) PY02177(yoelii.aa)
ORTHOMCL688	7	6	BERGHEI:1;CHABAUDI:2;FALCIPARUM:1;KNOWLESI:1;VIVAX:1;YOELII:1	GO:0020011	apicoplast	hypothetical protein, conserved	PB001238.00.0(berghei.aa) PC000202.02.0(chabaudi.aa) PC300936.00.0(chabaudi.aa) PFD0555c(falciparum.aa) PKH_030360(knowlesi.aa) PVX_000690(vivax.aa) PY04866(yoelii.aa)
ORTHOMCL689	7	6	BERGHEI:1;CHABAUDI:2;FALCIPARUM:1;KNOWLESI:1;VIVAX:1;YOELII:1			conserved hypothetical protein	PB001231.02.0(berghei.aa) PC001323.02.0(chabaudi.aa) PC101169.00.0(chabaudi.aa) PF10_0333(falciparum.aa) PKH_061920(knowlesi.aa) PVX_111010(vivax.aa) PY05467(yoelii.aa)
ORTHOMCL690	7	6	BERGHEI:1;CHABAUDI:2;FALCIPARUM:1;KNOWLESI:1;VIVAX:1;YOELII:1			hypothetical protein	PB001215.00.0(berghei.aa) PC000143.01.0(chabaudi.aa) PC000744.00.0(chabaudi.aa) PF10_0168(falciparum.aa) PKH_060140(knowlesi.aa) PVX_001735(vivax.aa) PY00200(yoelii.aa)
ORTHOMCL691	7	6	BERGHEI:2;CHABAUDI:1;FALCIPARUM:1;KNOWLESI:1;VIVAX:1;YOELII:1			conserved hypothetical protein	PB001212.00.0(berghei.aa) PB300640.00.0(berghei.aa) PC000543.03.0(chabaudi.aa) PFD0440w(falciparum.aa) PKH_030580(knowlesi.aa) PVX_000800(vivax.aa) PY00451(yoelii.aa)
ORTHOMCL692	7	6	BERGHEI:1;CHABAUDI:2;FALCIPARUM:1;KNOWLESI:1;VIVAX:1;YOELII:1			cytidine diphosphate-diacylglycerol synthase, putative	PB001208.02.0(berghei.aa) PC000062.01.0(chabaudi.aa) PC000543.01.0(chabaudi.aa) PF14_0097(falciparum.aa) PKH_133780(knowlesi.aa) PVX_085955(vivax.aa) PY01816(yoelii.aa)
ORTHOMCL693	7	6	BERGHEI:1;CHABAUDI:2;FALCIPARUM:1;KNOWLESI:1;VIVAX:1;YOELII:1	GO:0006206	pyrimidine base metabolic process	cytidine triphosphate synthetase	PB001207.02.0(berghei.aa) PC000175.03.0(chabaudi.aa) PC000300.03.0(chabaudi.aa) PF14_0100(falciparum.aa) PKH_133750(knowlesi.aa) PVX_085940(vivax.aa) PY00624(yoelii.aa)
ORTHOMCL694	7	6	BERGHEI:1;CHABAUDI:2;FALCIPARUM:1;KNOWLESI:1;VIVAX:1;YOELII:1			conserved hypothetical protein	PB001206.02.0(berghei.aa) PC000097.01.0(chabaudi.aa) PC301134.00.0(chabaudi.aa) PF14_0216(falciparum.aa) PKH_132650(knowlesi.aa) PVX_085350(vivax.aa) PY00024(yoelii.aa)
ORTHOMCL695	7	6	BERGHEI:2;CHABAUDI:1;FALCIPARUM:1;KNOWLESI:1;VIVAX:1;YOELII:1			hypothetical protein, conserved	PB001201.00.0(berghei.aa) PB301490.00.0(berghei.aa) PC001090.02.0(chabaudi.aa) PF14_0282(falciparum.aa) PKH_132000(knowlesi.aa) PVX_085025(vivax.aa) PY01267(yoelii.aa)
ORTHOMCL696	7	6	BERGHEI:1;CHABAUDI:1;FALCIPARUM:1;KNOWLESI:1;VIVAX:1;YOELII:2			conserved hypothetical protein	PB001200.00.0(berghei.aa) PC000693.02.0(chabaudi.aa) PF14_0338(falciparum.aa) PKH_131360(knowlesi.aa) PVX_084750(vivax.aa) PY00614(yoelii.aa) PY00615(yoelii.aa)
ORTHOMCL697	7	6	BERGHEI:2;CHABAUDI:1;FALCIPARUM:1;KNOWLESI:1;VIVAX:1;YOELII:1	GO:0004818	glutamate-tRNA ligase activity	Bi-functional aminoacyl-tRNA synthetase, putative	PB001198.02.0(berghei.aa) PB001269.02.0(berghei.aa) PC000457.03.0(chabaudi.aa) PFL0670c(falciparum.aa) PKH_143110(knowlesi.aa) PVX_123380(vivax.aa) PY02018(yoelii.aa)
ORTHOMCL698	7	6	BERGHEI:1;CHABAUDI:2;FALCIPARUM:1;KNOWLESI:1;VIVAX:1;YOELII:1	GO:0020011:GO:0008659	apicoplast:(3R)-hydroxymyristoyl-[acyl-carrier-protein] dehydratase activity	beta-hydroxyacyl-acp dehydratase precursor	PB001196.02.0(berghei.aa) PC000257.02.0(chabaudi.aa) PC302163.00.0(chabaudi.aa) PF13_0128(falciparum.aa) PKH_123010(knowlesi.aa) PVX_116720(vivax.aa) PY01586(yoelii.aa)
ORTHOMCL699	7	6	BERGHEI:2;CHABAUDI:1;FALCIPARUM:1;KNOWLESI:1;VIVAX:1;YOELII:1	GO:0020011	apicoplast	hypothetical protein	PB001190.02.0(berghei.aa) PB300817.00.0(berghei.aa) PC000222.02.0(chabaudi.aa) PFB0600c(falciparum.aa) PKH_040680(knowlesi.aa) PVX_002870(vivax.aa) PY02985(yoelii.aa)
ORTHOMCL700	7	6	BERGHEI:2;CHABAUDI:1;FALCIPARUM:1;KNOWLESI:1;VIVAX:1;YOELII:1	GO:0020011:GO:0006986:GO:0009408	apicoplast:response to unfolded protein:response to heat	heat shock protein 101, putative	PB001190.00.0(berghei.aa) PB300335.00.0(berghei.aa) PC000279.05.0(chabaudi.aa) PF11_0175(falciparum.aa) PKH_091420(knowlesi.aa) PVX_091470(vivax.aa) PY05364(yoelii.aa)
ORTHOMCL701	7	6	BERGHEI:2;CHABAUDI:1;FALCIPARUM:1;KNOWLESI:1;VIVAX:1;YOELII:1			hypothetical protein	PB001186.00.0(berghei.aa) PB300813.00.0(berghei.aa) PC000124.01.0(chabaudi.aa) PFC0185w(falciparum.aa) PKH_083610(knowlesi.aa) PVX_119330(vivax.aa) PY03527(yoelii.aa)
ORTHOMCL702	7	6	BERGHEI:2;CHABAUDI:1;FALCIPARUM:1;KNOWLESI:1;VIVAX:1;YOELII:1	GO:0006986:GO:0009408	response to unfolded protein:response to heat	heat shock 40 kDa protein, putative	PB001185.02.0(berghei.aa) PB300816.00.0(berghei.aa) PC000220.02.0(chabaudi.aa) PFB0595w(falciparum.aa) PKH_040690(knowlesi.aa) PVX_002875(vivax.aa) PY02986(yoelii.aa)
ORTHOMCL703	7	6	BERGHEI:1;CHABAUDI:2;FALCIPARUM:1;KNOWLESI:1;VIVAX:1;YOELII:1	GO:0004693:GO:0051726	cyclin-dependent protein kinase activity:regulation of cell cycle	cyclin-dependent protein kinase, predicted	PB001179.01.0(berghei.aa) PC001330.02.0(chabaudi.aa) PC302579.00.0(chabaudi.aa) PFF0750w(falciparum.aa) PKH_113350(knowlesi.aa) PVX_113910(vivax.aa) PY06538(yoelii.aa)
ORTHOMCL704	7	6	BERGHEI:2;CHABAUDI:1;FALCIPARUM:1;KNOWLESI:1;VIVAX:1;YOELII:1			conserved hypothetical protein	PB001178.02.0(berghei.aa) PB300734.00.0(berghei.aa) PC000069.01.0(chabaudi.aa) PFD0300w(falciparum.aa) PKH_030860(knowlesi.aa) PVX_000940(vivax.aa) PY05103(yoelii.aa)
ORTHOMCL705	7	6	BERGHEI:2;CHABAUDI:1;FALCIPARUM:1;KNOWLESI:1;VIVAX:1;YOELII:1			conserved hypothetical protein	PB001178.00.0(berghei.aa) PB300665.00.0(berghei.aa) PC000941.02.0(chabaudi.aa) PFI0880c(falciparum.aa) PKH_071530(knowlesi.aa) PVX_099320(vivax.aa) PY05000(yoelii.aa)
ORTHOMCL706	7	6	BERGHEI:2;CHABAUDI:1;FALCIPARUM:1;KNOWLESI:1;VIVAX:1;YOELII:1			conserved hypothetical protein	PB001176.01.0(berghei.aa) PB301375.00.0(berghei.aa) PC000216.02.0(chabaudi.aa) PFF0955c(falciparum.aa) PKH_112960(knowlesi.aa) PVX_114110(vivax.aa) PY07222(yoelii.aa)
ORTHOMCL707	7	6	BERGHEI:2;CHABAUDI:1;FALCIPARUM:1;KNOWLESI:1;VIVAX:1;YOELII:1	GO:0006268	DNA unwinding during replication	DNA replication licensing factor mcm4-related	PB001176.00.0(berghei.aa) PB300706.00.0(berghei.aa) PC000724.03.0(chabaudi.aa) PF13_0095(falciparum.aa) PKH_141630(knowlesi.aa) PVX_122675(vivax.aa) PY03411(yoelii.aa)
ORTHOMCL708	7	6	BERGHEI:1;CHABAUDI:1;FALCIPARUM:1;KNOWLESI:1;VIVAX:1;YOELII:2	GO:0020011	apicoplast	hypothetical protein, conserved	PB001175.02.0(berghei.aa) PC000836.01.0(chabaudi.aa) PFE0495w(falciparum.aa) PKH_102290(knowlesi.aa) PVX_098060(vivax.aa) PY04035(yoelii.aa) PY04036(yoelii.aa)
ORTHOMCL709	7	6	BERGHEI:1;CHABAUDI:1;FALCIPARUM:1;KNOWLESI:1;VIVAX:1;YOELII:2			conserved hypothetical protein	PB001175.01.0(berghei.aa) PC000217.02.0(chabaudi.aa) PFF0950w(falciparum.aa) PKH_112970(knowlesi.aa) PVX_114105(vivax.aa) PY05697(yoelii.aa) PY07223(yoelii.aa)
ORTHOMCL710	7	6	BERGHEI:2;CHABAUDI:1;FALCIPARUM:1;KNOWLESI:1;VIVAX:1;YOELII:1	GO:0016310:GO:0007165:GO:0004430	phosphorylation:signal transduction:1-phosphatidylinositol 4-kinase activity	phosphatidylinositol 4-kinase, putative	PB001173.02.0(berghei.aa) PB001191.02.0(berghei.aa) PC000459.02.0(chabaudi.aa) PFE0485w(falciparum.aa) PKH_102310(knowlesi.aa) PVX_098050(vivax.aa) PY04039(yoelii.aa)
ORTHOMCL711	7	6	BERGHEI:2;CHABAUDI:1;FALCIPARUM:1;KNOWLESI:1;VIVAX:1;YOELII:1			hypothetical protein, conserved	PB001173.00.0(berghei.aa) PB300655.00.0(berghei.aa) PC000683.00.0(chabaudi.aa) PF14_0117(falciparum.aa) PKH_133570(knowlesi.aa) PVX_085860(vivax.aa) PY00427(yoelii.aa)
ORTHOMCL712	7	6	BERGHEI:1;CHABAUDI:2;FALCIPARUM:1;KNOWLESI:1;VIVAX:1;YOELII:1			asparagine-rich antigen, putative	PB001172.02.0(berghei.aa) PC000149.00.0(chabaudi.aa) PC000716.02.0(chabaudi.aa) PF11_0111(falciparum.aa) PKH_090770(knowlesi.aa) PVX_091170(vivax.aa) PY01748(yoelii.aa)
ORTHOMCL713	7	6	BERGHEI:1;CHABAUDI:1;FALCIPARUM:1;KNOWLESI:1;VIVAX:1;YOELII:2	GO:0020011	apicoplast	tRNA pseudouridine synthase, putative	PB001169.00.0(berghei.aa) PC000743.04.0(chabaudi.aa) PF10_0175(falciparum.aa) PKH_060210(knowlesi.aa) PVX_001765(vivax.aa) PY02575(yoelii.aa) PY02644(yoelii.aa)
ORTHOMCL714	7	6	BERGHEI:2;CHABAUDI:1;FALCIPARUM:1;KNOWLESI:1;VIVAX:1;YOELII:1	GO:0006098:GO:0006094:GO:0006096:GO:0006633	pentose-phosphate shunt:gluconeogenesis:glycolysis:fatty acid biosynthetic process	triose-phosphate isomerase	PB001162.00.0(berghei.aa) PB300820.00.0(berghei.aa) PC000375.03.0(chabaudi.aa) PF14_0378(falciparum.aa) PKH_126640(knowlesi.aa) PVX_118495(vivax.aa) PY04306(yoelii.aa)
ORTHOMCL715	7	6	BERGHEI:1;CHABAUDI:2;FALCIPARUM:1;KNOWLESI:1;VIVAX:1;YOELII:1			conserved hypothetical protein	PB001161.01.0(berghei.aa) PC000125.04.0(chabaudi.aa) PC300034.00.0(chabaudi.aa) PF10_0054(falciparum.aa) PKH_080370(knowlesi.aa) PVX_094450(vivax.aa) PY02979(yoelii.aa)
ORTHOMCL716	7	6	BERGHEI:1;CHABAUDI:1;FALCIPARUM:1;KNOWLESI:1;VIVAX:1;YOELII:2	GO:0009328	phenylalanine-tRNA ligase complex	phenylalanine --tRNA ligase, putative	PB001156.01.0(berghei.aa) PC000595.01.0(chabaudi.aa) PF11_0051(falciparum.aa) PKH_090120(knowlesi.aa) PVX_090880(vivax.aa) PY02380(yoelii.aa) PY02381(yoelii.aa)
ORTHOMCL717	7	6	BERGHEI:1;CHABAUDI:1;FALCIPARUM:2;KNOWLESI:1;VIVAX:1;YOELII:1			hypothetical protein	PB001155.02.0(berghei.aa) PC000010.00.0(chabaudi.aa) PF10_0338(falciparum.aa) PF10_0339(falciparum.aa) PKH_061970(knowlesi.aa) PVX_110985(vivax.aa) PY05474(yoelii.aa)
ORTHOMCL718	7	6	BERGHEI:2;CHABAUDI:1;FALCIPARUM:1;KNOWLESI:1;VIVAX:1;YOELII:1	GO:0005739	mitochondrion	endonuclease, putative	PB001155.00.0(berghei.aa) PB301454.00.0(berghei.aa) PC001389.02.0(chabaudi.aa) PF10_0080(falciparum.aa) PKH_080700(knowlesi.aa) PVX_094605(vivax.aa) PY00765(yoelii.aa)
ORTHOMCL719	7	6	BERGHEI:1;CHABAUDI:2;FALCIPARUM:1;KNOWLESI:1;VIVAX:1;YOELII:1			conserved hypothetical protein	PB001154.02.0(berghei.aa) PC000556.04.0(chabaudi.aa) PC000659.03.0(chabaudi.aa) PF10_0336(falciparum.aa) PKH_061950(knowlesi.aa) PVX_110995(vivax.aa) PY05470(yoelii.aa)
ORTHOMCL720	7	6	BERGHEI:2;CHABAUDI:1;FALCIPARUM:1;KNOWLESI:1;VIVAX:1;YOELII:1	GO:0004004	ATP-dependent RNA helicase activity	ATP-dependent RNA helicase prh1, putative	PB001149.02.0(berghei.aa) PB300760.00.0(berghei.aa) PC000886.01.0(chabaudi.aa) PF08_0042(falciparum.aa) PKH_050970(knowlesi.aa) PVX_089295(vivax.aa) PY03686(yoelii.aa)
ORTHOMCL721	7	6	BERGHEI:2;CHABAUDI:1;FALCIPARUM:1;KNOWLESI:1;VIVAX:1;YOELII:1			hypothetical protein	PB001147.02.0(berghei.aa) PB300661.00.0(berghei.aa) PC000607.01.0(chabaudi.aa) PFC0505c(falciparum.aa) PKH_082810(knowlesi.aa) PVX_119700(vivax.aa) PY01711(yoelii.aa)
ORTHOMCL722	7	6	BERGHEI:2;CHABAUDI:1;FALCIPARUM:1;KNOWLESI:1;VIVAX:1;YOELII:1	GO:0006554:GO:0008923	lysine catabolic process:lysine decarboxylase activity	lysine decarboxylase, putative	PB001144.00.0(berghei.aa) PB300815.00.0(berghei.aa) PC000176.03.0(chabaudi.aa) PFD0285c(falciparum.aa) PKH_030890(knowlesi.aa) PVX_000955(vivax.aa) PY00349(yoelii.aa)
ORTHOMCL723	7	6	BERGHEI:2;CHABAUDI:1;FALCIPARUM:1;KNOWLESI:1;VIVAX:1;YOELII:1			MATE antiporter, putative	PB001142.00.0(berghei.aa) PB001189.02.0(berghei.aa) PC000227.03.0(chabaudi.aa) PFB0580w(falciparum.aa) PKH_040740(knowlesi.aa) PVX_002890(vivax.aa) PY02989(yoelii.aa)
ORTHOMCL724	7	6	BERGHEI:1;CHABAUDI:2;FALCIPARUM:1;KNOWLESI:1;VIVAX:1;YOELII:1			conserved hypothetical protein	PB001137.00.0(berghei.aa) PC000315.01.0(chabaudi.aa) PC301180.00.0(chabaudi.aa) PF13_0060(falciparum.aa) PKH_141000(knowlesi.aa) PVX_122385(vivax.aa) PY02801(yoelii.aa)
ORTHOMCL725	7	6	BERGHEI:2;CHABAUDI:1;FALCIPARUM:1;KNOWLESI:1;VIVAX:1;YOELII:1			hypothetical protein	PB001134.01.0(berghei.aa) PB300662.00.0(berghei.aa) PC000681.01.0(chabaudi.aa) PF14_0575(falciparum.aa) PKH_124580(knowlesi.aa) PVX_117445(vivax.aa) PY01756(yoelii.aa)
ORTHOMCL726	7	6	BERGHEI:1;CHABAUDI:2;FALCIPARUM:1;KNOWLESI:1;VIVAX:1;YOELII:1			uncharacterised trophozoite protein, putative	PB001132.02.0(berghei.aa) PC000235.01.0(chabaudi.aa) PC000804.02.0(chabaudi.aa) PFI1665w(falciparum.aa) PKH_073250(knowlesi.aa) PVX_086995(vivax.aa) PY06100(yoelii.aa)
ORTHOMCL727	7	6	BERGHEI:1;CHABAUDI:1;FALCIPARUM:1;KNOWLESI:1;VIVAX:2;YOELII:1			phosphatidylethanolamine-binding protein, putative	PB001128.00.0(berghei.aa) PC000489.00.0(chabaudi.aa) PFL0955c(falciparum.aa) PKH_143640(knowlesi.aa) PVX_123630(vivax.aa) PVX_235290(vivax.aa) PY01852(yoelii.aa)
ORTHOMCL728	7	6	BERGHEI:1;CHABAUDI:2;FALCIPARUM:1;KNOWLESI:1;VIVAX:1;YOELII:1	GO:0015914:GO:0004012	phospholipid transport:phospholipid-translocating ATPase activity	aminophospholipid-transporting P-ATPase	PB001127.00.0(berghei.aa) PC000413.02.0(chabaudi.aa) PC302485.00.0(chabaudi.aa) PFL0950c(falciparum.aa) PKH_143630(knowlesi.aa) PVX_123625(vivax.aa) PY01853(yoelii.aa)
ORTHOMCL729	7	6	BERGHEI:1;CHABAUDI:2;FALCIPARUM:1;KNOWLESI:1;VIVAX:1;YOELII:1			conserved hypothetical protein	PB001125.02.0(berghei.aa) PC000088.04.0(chabaudi.aa) PC000530.01.0(chabaudi.aa) PF14_0386(falciparum.aa) PKH_126560(knowlesi.aa) PVX_118455(vivax.aa) PY02583(yoelii.aa)
ORTHOMCL730	7	6	BERGHEI:1;CHABAUDI:1;FALCIPARUM:1;KNOWLESI:1;VIVAX:2;YOELII:1	GO:0003755:GO:0005829:GO:0016018	peptidyl-prolyl cis-trans isomerase activity:cytosol:cyclosporin A binding	PFCYP19, cyclophilin, peptidyl-prolyl cis-trans isomerase	PB001124.02.0(berghei.aa) PC001100.02.0(chabaudi.aa) PFC0975c(falciparum.aa) PKH_081860(knowlesi.aa) PVX_095135(vivax.aa) PVX_220290(vivax.aa) PY03668(yoelii.aa)
ORTHOMCL731	7	6	BERGHEI:1;CHABAUDI:2;FALCIPARUM:1;KNOWLESI:1;VIVAX:1;YOELII:1			conserved hypothetical protein	PB001119.01.0(berghei.aa) PC000326.00.0(chabaudi.aa) PC300595.00.0(chabaudi.aa) PF14_0200(falciparum.aa) PKH_132840(knowlesi.aa) PVX_085450(vivax.aa) PY06793(yoelii.aa)
ORTHOMCL732	7	6	BERGHEI:1;CHABAUDI:2;FALCIPARUM:1;KNOWLESI:1;VIVAX:1;YOELII:1			Pfemp3-like protein, putative	PB001115.02.0(berghei.aa) PC000233.05.0(chabaudi.aa) PC000968.02.0(chabaudi.aa) PFF0125c(falciparum.aa) PKH_114730(knowlesi.aa) PVX_113295(vivax.aa) PY00220(yoelii.aa)
ORTHOMCL733	7	6	BERGHEI:1;CHABAUDI:2;FALCIPARUM:1;KNOWLESI:1;VIVAX:1;YOELII:1			conserved hypothetical protein	PB001113.00.0(berghei.aa) PC000213.05.0(chabaudi.aa) PC000286.05.0(chabaudi.aa) PF11_0315(falciparum.aa) PKH_092810(knowlesi.aa) PVX_092130(vivax.aa) PY00656(yoelii.aa)
ORTHOMCL734	7	6	BERGHEI:1;CHABAUDI:2;FALCIPARUM:1;KNOWLESI:1;VIVAX:1;YOELII:1	GO:0004004	ATP-dependent RNA helicase activity	putative ATP dependent RNA helicase	PB001112.02.0(berghei.aa) PC000378.05.0(chabaudi.aa) PC000529.03.0(chabaudi.aa) PFF0100w(falciparum.aa) PKH_114780(knowlesi.aa) PVX_113270(vivax.aa) PY01861(yoelii.aa)
ORTHOMCL735	7	6	BERGHEI:1;CHABAUDI:2;FALCIPARUM:1;KNOWLESI:1;VIVAX:1;YOELII:1	GO:0020011	apicoplast	hypothetical protein	PB001110.00.0(berghei.aa) PC001296.02.0(chabaudi.aa) PC300507.00.0(chabaudi.aa) PF10_0359(falciparum.aa) PKH_062090(knowlesi.aa) PVX_110925(vivax.aa) PY01011(yoelii.aa)
ORTHOMCL736	7	6	BERGHEI:2;CHABAUDI:1;FALCIPARUM:1;KNOWLESI:1;VIVAX:1;YOELII:1			conserved hypothetical protein	PB001107.03.0(berghei.aa) PB300605.00.0(berghei.aa) PC001355.02.0(chabaudi.aa) PFC0430w(falciparum.aa) PKH_082990(knowlesi.aa) PVX_119620(vivax.aa) PY07389(yoelii.aa)
ORTHOMCL737	7	6	BERGHEI:2;CHABAUDI:1;FALCIPARUM:1;KNOWLESI:1;VIVAX:1;YOELII:1			hypothetical protein	PB001104.01.0(berghei.aa) PB401420.00.0(berghei.aa) PC001274.02.0(chabaudi.aa) PFC0560c(falciparum.aa) PKH_082670(knowlesi.aa) PVX_119765(vivax.aa) PY03662(yoelii.aa)
ORTHOMCL738	7	6	BERGHEI:2;CHABAUDI:1;FALCIPARUM:1;KNOWLESI:1;VIVAX:1;YOELII:1	GO:0003697	single-stranded DNA binding	structure specific recognition protein, putative	PB001100.02.0(berghei.aa) PB300791.00.0(berghei.aa) PC000453.01.0(chabaudi.aa) PF14_0393(falciparum.aa) PKH_126490(knowlesi.aa) PVX_118420(vivax.aa) PY06012(yoelii.aa)
ORTHOMCL739	7	6	BERGHEI:1;CHABAUDI:2;FALCIPARUM:1;KNOWLESI:1;VIVAX:1;YOELII:1			conserved hypothetical protein	PB001091.03.0(berghei.aa) PC000309.04.0(chabaudi.aa) PC401664.00.0(chabaudi.aa) PFC0320w(falciparum.aa) PKH_083240(knowlesi.aa) PVX_119500(vivax.aa) PY05494(yoelii.aa)
ORTHOMCL740	7	6	BERGHEI:2;CHABAUDI:1;FALCIPARUM:1;KNOWLESI:1;VIVAX:1;YOELII:1			hypothetical protein	PB001090.02.0(berghei.aa) PB001550.02.0(berghei.aa) PC001060.02.0(chabaudi.aa) PFL0300c(falciparum.aa) PKH_130460(knowlesi.aa) PVX_084335(vivax.aa) PY00915(yoelii.aa)
ORTHOMCL741	7	6	BERGHEI:1;CHABAUDI:1;FALCIPARUM:2;KNOWLESI:1;VIVAX:1;YOELII:1	GO:0016787:GO:0006644	hydrolase activity:phospholipid metabolic process	lysophospholipases-like protein, putative	PB001086.03.0(berghei.aa) PC000128.02.0(chabaudi.aa) PF07_0005(falciparum.aa) PFI1775w(falciparum.aa) PKH_010780(knowlesi.aa) PVX_088010(vivax.aa) PY02009(yoelii.aa)
ORTHOMCL742	7	6	BERGHEI:2;CHABAUDI:1;FALCIPARUM:1;KNOWLESI:1;VIVAX:1;YOELII:1	GO:0005319:GO:0006897	lipid transporter activity:endocytosis	sortilin, putative	PB001083.00.0(berghei.aa) PB300657.00.0(berghei.aa) PC000737.03.0(chabaudi.aa) PF14_0493(falciparum.aa) PKH_125450(knowlesi.aa) PVX_117890(vivax.aa) PY01622(yoelii.aa)
ORTHOMCL743	7	6	BERGHEI:2;CHABAUDI:1;FALCIPARUM:1;KNOWLESI:1;VIVAX:1;YOELII:1			conserved hypothetical protein	PB001077.02.0(berghei.aa) PB300303.00.0(berghei.aa) PC400830.00.0(chabaudi.aa) PF13_0290(falciparum.aa) PKH_111630(knowlesi.aa) PVX_114730(vivax.aa) PY04889(yoelii.aa)
ORTHOMCL744	7	6	BERGHEI:1;CHABAUDI:2;FALCIPARUM:1;KNOWLESI:1;VIVAX:1;YOELII:1			conserved hypothetical protein	PB001075.01.0(berghei.aa) PC001128.02.0(chabaudi.aa) PC301103.00.0(chabaudi.aa) PF13_0091(falciparum.aa) PKH_141570(knowlesi.aa) PVX_122645(vivax.aa) PY03239(yoelii.aa)
ORTHOMCL745	7	6	BERGHEI:1;CHABAUDI:2;FALCIPARUM:1;KNOWLESI:1;VIVAX:1;YOELII:1			conserved hypothetical protein	PB001075.00.0(berghei.aa) PC000651.00.0(chabaudi.aa) PC001406.02.0(chabaudi.aa) PF13_0309(falciparum.aa) PKH_111330(knowlesi.aa) PVX_114860(vivax.aa) PY05885(yoelii.aa)
ORTHOMCL747	7	6	BERGHEI:1;CHABAUDI:1;FALCIPARUM:1;KNOWLESI:1;VIVAX:2;YOELII:1	GO:0005471	ATP:ADP antiporter activity	ADP/ATP transporter on adenylate translocase	PB001072.01.0(berghei.aa) PC000019.01.0(chabaudi.aa) PF10_0366(falciparum.aa) PKH_062160(knowlesi.aa) PVX_110895(vivax.aa) PVX_250300(vivax.aa) PY03882(yoelii.aa)
ORTHOMCL748	7	6	BERGHEI:1;CHABAUDI:2;FALCIPARUM:1;KNOWLESI:1;VIVAX:1;YOELII:1			conserved hypothetical protein	PB001068.03.0(berghei.aa) PC000475.04.0(chabaudi.aa) PC001208.02.0(chabaudi.aa) PFF0380w(falciparum.aa) PKH_114160(knowlesi.aa) PVX_113550(vivax.aa) PY04854(yoelii.aa)
ORTHOMCL749	7	6	BERGHEI:2;CHABAUDI:1;FALCIPARUM:1;KNOWLESI:1;VIVAX:1;YOELII:1			conserved hypothetical protein	PB001061.00.0(berghei.aa) PB300772.00.0(berghei.aa) PC000841.00.0(chabaudi.aa) PF11_0088(falciparum.aa) PKH_090480(knowlesi.aa) PVX_091050(vivax.aa) PY03787(yoelii.aa)
ORTHOMCL750	7	6	BERGHEI:1;CHABAUDI:2;FALCIPARUM:1;KNOWLESI:1;VIVAX:1;YOELII:1			conserved hypothetical protein	PB001060.00.0(berghei.aa) PC000223.01.0(chabaudi.aa) PC000402.01.0(chabaudi.aa) PF11_0089(falciparum.aa) PKH_090490(knowlesi.aa) PVX_091055(vivax.aa) PY03788(yoelii.aa)
ORTHOMCL751	7	6	BERGHEI:2;CHABAUDI:1;FALCIPARUM:1;KNOWLESI:1;VIVAX:1;YOELII:1	GO:0015934	large ribosomal subunit	Ribosomal protein, putative	PB001054.02.0(berghei.aa) PB300674.00.0(berghei.aa) PC000281.03.0(chabaudi.aa) PF11_0438(falciparum.aa) PKH_094000(knowlesi.aa) PVX_092735(vivax.aa) PY05736(yoelii.aa)
ORTHOMCL753	7	6	BERGHEI:1;CHABAUDI:2;FALCIPARUM:1;KNOWLESI:1;VIVAX:1;YOELII:1			conserved hypothetical protein	PB001050.01.0(berghei.aa) PC000594.01.0(chabaudi.aa) PC000602.03.0(chabaudi.aa) PF08_0065(falciparum.aa) PKH_051650(knowlesi.aa) PVX_089605(vivax.aa) PY00572(yoelii.aa)
ORTHOMCL754	7	6	BERGHEI:1;CHABAUDI:1;FALCIPARUM:1;KNOWLESI:1;VIVAX:1;YOELII:2	GO:0007010:GO:0005832	cytoskeleton organization:chaperonin-containing T-complex	t-complex protein 1, alpha subunit, putative	PB001037.03.0(berghei.aa) PC000260.01.0(chabaudi.aa) PF11_0331(falciparum.aa) PKH_093000(knowlesi.aa) PVX_092215(vivax.aa) PY03629(yoelii.aa) PY07275(yoelii.aa)
ORTHOMCL755	7	6	BERGHEI:1;CHABAUDI:2;FALCIPARUM:1;KNOWLESI:1;VIVAX:1;YOELII:1			Pb-reticulocyte binding protein	PB001037.01.0(berghei.aa) PC302075.00.0(chabaudi.aa) PC302424.00.0(chabaudi.aa) PFA0255c(falciparum.aa) PKH_020820(knowlesi.aa) PVX_081505(vivax.aa) PY07834(yoelii.aa)
ORTHOMCL757	7	6	BERGHEI:1;CHABAUDI:2;FALCIPARUM:1;KNOWLESI:1;VIVAX:1;YOELII:1			conserved hypothetical protein	PB001036.02.0(berghei.aa) PC000521.01.0(chabaudi.aa) PC000524.01.0(chabaudi.aa) PFD0270c(falciparum.aa) PKH_030910(knowlesi.aa) PVX_000965(vivax.aa) PY01668(yoelii.aa)
ORTHOMCL758	7	6	BERGHEI:1;CHABAUDI:2;FALCIPARUM:1;KNOWLESI:1;VIVAX:1;YOELII:1			hyptohetical protein, putative	PB001035.03.0(berghei.aa) PC000563.01.0(chabaudi.aa) PC000693.00.0(chabaudi.aa) PFI1620c(falciparum.aa) PKH_073160(knowlesi.aa) PVX_087040(vivax.aa) PY01833(yoelii.aa)
ORTHOMCL759	7	6	BERGHEI:1;CHABAUDI:1;FALCIPARUM:1;KNOWLESI:1;VIVAX:1;YOELII:2	GO:0008061	chitin binding	chitinase	PB001032.02.0(berghei.aa) PC000851.03.0(chabaudi.aa) PFL2510w(falciparum.aa) PKH_010100(knowlesi.aa) PVX_087680(vivax.aa) PY00008(yoelii.aa) PY07200(yoelii.aa)
ORTHOMCL760	7	6	BERGHEI:1;CHABAUDI:2;FALCIPARUM:1;KNOWLESI:1;VIVAX:1;YOELII:1			conserved hypothetical protein	PB001028.03.0(berghei.aa) PC001163.02.0(chabaudi.aa) PC300090.00.0(chabaudi.aa) PFC0445w(falciparum.aa) PKH_082950(knowlesi.aa) PVX_119640(vivax.aa) PY04582(yoelii.aa)
ORTHOMCL761	7	6	BERGHEI:1;CHABAUDI:2;FALCIPARUM:1;KNOWLESI:1;VIVAX:1;YOELII:1	GO:0006418:GO:0004812	tRNA aminoacylation for protein translation:aminoacyl-tRNA ligase activity	methionine --tRNA ligase, putative	PB001028.00.0(berghei.aa) PC000359.01.0(chabaudi.aa) PC000616.03.0(chabaudi.aa) PF14_0401(falciparum.aa) PKH_126400(knowlesi.aa) PVX_118375(vivax.aa) PY02994(yoelii.aa)
ORTHOMCL762	7	6	BERGHEI:1;CHABAUDI:2;FALCIPARUM:1;KNOWLESI:1;VIVAX:1;YOELII:1			hypothetical protein, conserved	PB001027.03.0(berghei.aa) PC000329.05.0(chabaudi.aa) PC101905.00.0(chabaudi.aa) PF14_0482(falciparum.aa) PKH_125560(knowlesi.aa) PVX_117945(vivax.aa) PY01989(yoelii.aa)
ORTHOMCL763	7	6	BERGHEI:1;CHABAUDI:1;FALCIPARUM:1;KNOWLESI:1;VIVAX:2;YOELII:1			circumsporozoite (CS) protein, putative	PB001026.00.0(berghei.aa) PC000415.02.0(chabaudi.aa) PFC0210c(falciparum.aa) PKH_083560(knowlesi.aa) PVX_119355(vivax.aa) PVX_187290(vivax.aa) PY03168(yoelii.aa)
ORTHOMCL764	7	6	BERGHEI:1;CHABAUDI:2;FALCIPARUM:1;KNOWLESI:1;VIVAX:1;YOELII:1			conserved hypothetical protein	PB001022.03.0(berghei.aa) PC000089.02.0(chabaudi.aa) PC301241.00.0(chabaudi.aa) PFE0745w(falciparum.aa) PKH_101770(knowlesi.aa) PVX_080500(vivax.aa) PY03225(yoelii.aa)
ORTHOMCL765	7	6	BERGHEI:1;CHABAUDI:2;FALCIPARUM:1;KNOWLESI:1;VIVAX:1;YOELII:1			valine -tRNA ligase, putative	PB001017.01.0(berghei.aa) PC000408.02.0(chabaudi.aa) PC301231.00.0(chabaudi.aa) PF14_0589(falciparum.aa) PKH_124410(knowlesi.aa) PVX_117360(vivax.aa) PY00514(yoelii.aa)
ORTHOMCL766	7	6	BERGHEI:1;CHABAUDI:2;FALCIPARUM:1;KNOWLESI:1;VIVAX:1;YOELII:1	GO:0016020	membrane	hypothetical protein, conserved	PB001017.00.0(berghei.aa) PC000169.00.0(chabaudi.aa) PC001186.02.0(chabaudi.aa) PF13_0184(falciparum.aa) PKH_121930(knowlesi.aa) PVX_082610(vivax.aa) PY01761(yoelii.aa)
ORTHOMCL767	7	6	BERGHEI:1;CHABAUDI:2;FALCIPARUM:1;KNOWLESI:1;VIVAX:1;YOELII:1			conserved hypothetical protein	PB001016.01.0(berghei.aa) PC000819.00.0(chabaudi.aa) PC000836.02.0(chabaudi.aa) PF10_0310(falciparum.aa) PKH_061590(knowlesi.aa) PVX_111145(vivax.aa) PY05979(yoelii.aa)
ORTHOMCL768	7	6	BERGHEI:1;CHABAUDI:2;FALCIPARUM:1;KNOWLESI:1;VIVAX:1;YOELII:1			conserved hypothetical protein	PB001011.03.0(berghei.aa) PC000334.00.0(chabaudi.aa) PC301035.00.0(chabaudi.aa) PFF0480w(falciparum.aa) PKH_113960(knowlesi.aa) PVX_113635(vivax.aa) PY01954(yoelii.aa)
ORTHOMCL769	7	6	BERGHEI:2;CHABAUDI:1;FALCIPARUM:1;KNOWLESI:1;VIVAX:1;YOELII:1	GO:0020011	apicoplast	hypothetical protein, conserved	PB001010.03.0(berghei.aa) PB107375.00.0(berghei.aa) PC300106.00.0(chabaudi.aa) PFE1460w(falciparum.aa) PKH_100300(knowlesi.aa) PVX_079790(vivax.aa) PY00697(yoelii.aa)
ORTHOMCL770	7	6	BERGHEI:1;CHABAUDI:2;FALCIPARUM:1;KNOWLESI:1;VIVAX:1;YOELII:1			conserved hypothetical protein	PB001010.01.0(berghei.aa) PC300443.00.0(chabaudi.aa) PC301390.00.0(chabaudi.aa) PFF1260c(falciparum.aa) PKH_112330(knowlesi.aa) PVX_114405(vivax.aa) PY06931(yoelii.aa)
ORTHOMCL771	7	6	BERGHEI:2;CHABAUDI:1;FALCIPARUM:1;KNOWLESI:1;VIVAX:1;YOELII:1			conserved hypothetical protein	PB001004.02.0(berghei.aa) PB300798.00.0(berghei.aa) PC000191.00.0(chabaudi.aa) PFD0395c(falciparum.aa) PKH_030670(knowlesi.aa) PVX_000845(vivax.aa) PY02233(yoelii.aa)
ORTHOMCL772	7	6	BERGHEI:1;CHABAUDI:2;FALCIPARUM:1;KNOWLESI:1;VIVAX:1;YOELII:1			conserved hypothetical protein	PB001000.03.0(berghei.aa) PC000121.01.0(chabaudi.aa) PC302570.00.0(chabaudi.aa) PF14_0239(falciparum.aa) PKH_132440(knowlesi.aa) PVX_085230(vivax.aa) PY06635(yoelii.aa)
ORTHOMCL773	7	6	BERGHEI:2;CHABAUDI:1;FALCIPARUM:1;KNOWLESI:1;VIVAX:1;YOELII:1	GO:0022627	cytosolic small ribosomal subunit	Ribosomal protein S26e, putative	PB000999.03.0(berghei.aa) PB001102.03.0(berghei.aa) PC300360.00.0(chabaudi.aa) PFB0830w(falciparum.aa) PKH_040230(knowlesi.aa) PVX_002650(vivax.aa) PY04712(yoelii.aa)
ORTHOMCL774	7	6	BERGHEI:1;CHABAUDI:2;FALCIPARUM:1;KNOWLESI:1;VIVAX:1;YOELII:1			hypothetical protein	PB000999.01.0(berghei.aa) PC000678.00.0(chabaudi.aa) PC100088.00.0(chabaudi.aa) PF10_0050(falciparum.aa) PKH_080330(knowlesi.aa) PVX_094430(vivax.aa) PY01760(yoelii.aa)
ORTHOMCL775	7	6	BERGHEI:1;CHABAUDI:2;FALCIPARUM:1;KNOWLESI:1;VIVAX:1;YOELII:1			conserved hypothetical protein	PB000998.03.0(berghei.aa) PC000506.01.0(chabaudi.aa) PC302247.00.0(chabaudi.aa) PF13_0114(falciparum.aa) PKH_141880(knowlesi.aa) PVX_122795(vivax.aa) PY01942(yoelii.aa)
ORTHOMCL776	7	6	BERGHEI:1;CHABAUDI:2;FALCIPARUM:1;KNOWLESI:1;VIVAX:1;YOELII:1			conserved hypothetical protein	PB000996.01.0(berghei.aa) PC107478.00.0(chabaudi.aa) PC300139.00.0(chabaudi.aa) PFC0990c(falciparum.aa) PKH_081840(knowlesi.aa) PVX_095125(vivax.aa) PY03670(yoelii.aa)
ORTHOMCL777	7	6	BERGHEI:2;CHABAUDI:1;FALCIPARUM:1;KNOWLESI:1;VIVAX:1;YOELII:1	GO:0006616	SRP-dependent cotranslational protein targeting to membrane, translocation	Sec61-gamma subunit of protein translocation complex, putative	PB000994.03.0(berghei.aa) PB301467.00.0(berghei.aa) PC301670.00.0(chabaudi.aa) PFB0450w(falciparum.aa) PKH_041010(knowlesi.aa) PVX_003950(vivax.aa) PY07642(yoelii.aa)
ORTHOMCL778	7	6	BERGHEI:1;CHABAUDI:2;FALCIPARUM:1;KNOWLESI:1;VIVAX:1;YOELII:1	GO:0008121:GO:0005739	ubiquinol-cytochrome-c reductase activity:mitochondrion	mitochondrial processing peptidase alpha subunit, putative	PB000990.01.0(berghei.aa) PC000457.00.0(chabaudi.aa) PC302182.00.0(chabaudi.aa) PFE1155c(falciparum.aa) PKH_100910(knowlesi.aa) PVX_080095(vivax.aa) PY00244(yoelii.aa)
ORTHOMCL779	7	6	BERGHEI:1;CHABAUDI:2;FALCIPARUM:1;KNOWLESI:1;VIVAX:1;YOELII:1			conserved hypothetical protein	PB000990.00.0(berghei.aa) PC000155.01.0(chabaudi.aa) PC301385.00.0(chabaudi.aa) PF07_0124(falciparum.aa) PKH_021440(knowlesi.aa) PVX_081785(vivax.aa) PY01470(yoelii.aa)
ORTHOMCL780	7	6	BERGHEI:1;CHABAUDI:2;FALCIPARUM:1;KNOWLESI:1;VIVAX:1;YOELII:1	GO:0042493:GO:0015559	response to drug:multidrug efflux pump activity	multidrug resistance protein	PB000989.01.0(berghei.aa) PC000730.02.0(chabaudi.aa) PC300305.00.0(chabaudi.aa) PFE1150w(falciparum.aa) PKH_100920(knowlesi.aa) PVX_080100(vivax.aa) PY00245(yoelii.aa)
ORTHOMCL781	7	6	BERGHEI:1;CHABAUDI:2;FALCIPARUM:1;KNOWLESI:1;VIVAX:1;YOELII:1			conserved hypothetical protein	PB000987.01.0(berghei.aa) PC000434.03.0(chabaudi.aa) PC301678.00.0(chabaudi.aa) PF07_0099(falciparum.aa) PKH_031730(knowlesi.aa) PVX_096170(vivax.aa) PY05504(yoelii.aa)
ORTHOMCL782	7	6	BERGHEI:2;CHABAUDI:1;FALCIPARUM:1;KNOWLESI:1;VIVAX:1;YOELII:1			hypothetical protein	PB000986.00.0(berghei.aa) PB300673.00.0(berghei.aa) PC000701.03.0(chabaudi.aa) PF11_0107(falciparum.aa) PKH_090680(knowlesi.aa) PVX_091155(vivax.aa) PY03705(yoelii.aa)
ORTHOMCL783	7	6	BERGHEI:1;CHABAUDI:2;FALCIPARUM:1;KNOWLESI:1;VIVAX:1;YOELII:1			conserved hypothetical protein	PB000985.00.0(berghei.aa) PC000084.01.0(chabaudi.aa) PC001428.02.0(chabaudi.aa) PF07_0010(falciparum.aa) PKH_010120(knowlesi.aa) PVX_087690(vivax.aa) PY05768(yoelii.aa)
ORTHOMCL784	7	6	BERGHEI:1;CHABAUDI:2;FALCIPARUM:1;KNOWLESI:1;VIVAX:1;YOELII:1			conserved hypothetical protein	PB000983.02.0(berghei.aa) PC000132.02.0(chabaudi.aa) PC302353.00.0(chabaudi.aa) PF14_0151(falciparum.aa) PKH_133190(knowlesi.aa) PVX_085685(vivax.aa) PY04454(yoelii.aa)
ORTHOMCL785	7	6	BERGHEI:2;CHABAUDI:1;FALCIPARUM:1;KNOWLESI:1;VIVAX:1;YOELII:1			conserved hypothetical protein	PB000979.00.0(berghei.aa) PB301489.00.0(berghei.aa) PC000438.00.0(chabaudi.aa) PF11_0158(falciparum.aa) PKH_091200(knowlesi.aa) PVX_091385(vivax.aa) PY00788(yoelii.aa)
ORTHOMCL786	7	6	BERGHEI:1;CHABAUDI:2;FALCIPARUM:1;KNOWLESI:1;VIVAX:1;YOELII:1	GO:0020011	apicoplast	hypothetical protein	PB000977.03.0(berghei.aa) PC000135.02.0(chabaudi.aa) PC301119.00.0(chabaudi.aa) PF11_0178(falciparum.aa) PKH_091460(knowlesi.aa) PVX_091490(vivax.aa) PY06288(yoelii.aa)
ORTHOMCL787	7	6	BERGHEI:1;CHABAUDI:2;FALCIPARUM:1;KNOWLESI:1;VIVAX:1;YOELII:1			conserved hypothetical protein	PB000977.01.0(berghei.aa) PC000051.04.0(chabaudi.aa) PC000432.02.0(chabaudi.aa) PF14_0062(falciparum.aa) PKH_134040(knowlesi.aa) PVX_086105(vivax.aa) PY07045(yoelii.aa)
ORTHOMCL788	7	6	BERGHEI:1;CHABAUDI:2;FALCIPARUM:1;KNOWLESI:1;VIVAX:1;YOELII:1			conserved hypothetical protein	PB000977.00.0(berghei.aa) PC000477.03.0(chabaudi.aa) PC302061.00.0(chabaudi.aa) PF14_0450(falciparum.aa) PKH_125920(knowlesi.aa) PVX_118135(vivax.aa) PY04851(yoelii.aa)
ORTHOMCL789	7	6	BERGHEI:2;CHABAUDI:1;FALCIPARUM:1;KNOWLESI:1;VIVAX:1;YOELII:1			conserved hypothetical protein	PB000976.01.0(berghei.aa) PB300549.00.0(berghei.aa) PC000953.01.0(chabaudi.aa) PFE0840c(falciparum.aa) PKH_101600(knowlesi.aa) PVX_080410(vivax.aa) PY03803(yoelii.aa)
ORTHOMCL790	7	6	BERGHEI:1;CHABAUDI:1;FALCIPARUM:1;KNOWLESI:1;VIVAX:1;YOELII:2			hypothetical protein	PB000974.03.0(berghei.aa) PC001106.02.0(chabaudi.aa) PFF0490w(falciparum.aa) PKH_113910(knowlesi.aa) PVX_113645(vivax.aa) PY04389(yoelii.aa) PY04390(yoelii.aa)
ORTHOMCL791	7	6	BERGHEI:1;CHABAUDI:2;FALCIPARUM:1;KNOWLESI:1;VIVAX:1;YOELII:1	GO:0004337	geranyltranstransferase activity	farnesyl pyrophosphate synthase, putative	PB000973.03.0(berghei.aa) PC000417.01.0(chabaudi.aa) PC000556.03.0(chabaudi.aa) PF11_0295(falciparum.aa) PKH_092630(knowlesi.aa) PVX_092040(vivax.aa) PY05919(yoelii.aa)
ORTHOMCL792	7	6	BERGHEI:2;CHABAUDI:1;FALCIPARUM:1;KNOWLESI:1;VIVAX:1;YOELII:1	GO:0020011	apicoplast	holo-(acyl-carrier protein) synthase, putative	PB000971.00.0(berghei.aa) PB300467.00.0(berghei.aa) PC300381.00.0(chabaudi.aa) PFD0980w(falciparum.aa) PKH_052460(knowlesi.aa) PVX_090105(vivax.aa) PY06285(yoelii.aa)
ORTHOMCL793	7	6	BERGHEI:1;CHABAUDI:2;FALCIPARUM:1;KNOWLESI:1;VIVAX:1;YOELII:1			conserved hypothetical protein	PB000968.01.0(berghei.aa) PC000132.05.0(chabaudi.aa) PC000324.01.0(chabaudi.aa) PF11_0345(falciparum.aa) PKH_093120(knowlesi.aa) PVX_092280(vivax.aa) PY01582(yoelii.aa)
ORTHOMCL794	7	6	BERGHEI:1;CHABAUDI:2;FALCIPARUM:1;KNOWLESI:1;VIVAX:1;YOELII:1			hypothetical protein, conserved	PB000967.03.0(berghei.aa) PC000765.03.0(chabaudi.aa) PC300705.00.0(chabaudi.aa) PFB0240w(falciparum.aa) PKH_041440(knowlesi.aa) PVX_003700(vivax.aa) PY02526(yoelii.aa)
ORTHOMCL795	7	6	BERGHEI:2;CHABAUDI:1;FALCIPARUM:1;KNOWLESI:1;VIVAX:1;YOELII:1			hypothetical protein	PB000966.03.0(berghei.aa) PB300597.00.0(berghei.aa) PC000166.00.0(chabaudi.aa) PFC0800w(falciparum.aa) PKH_082330(knowlesi.aa) PVX_095325(vivax.aa) PY03188(yoelii.aa)
ORTHOMCL796	7	6	BERGHEI:1;CHABAUDI:2;FALCIPARUM:1;KNOWLESI:1;VIVAX:1;YOELII:1			conserved hypothetical protein	PB000964.02.0(berghei.aa) PC301612.00.0(chabaudi.aa) PC301886.00.0(chabaudi.aa) PF14_0713(falciparum.aa) PKH_126860(knowlesi.aa) PVX_118605(vivax.aa) PY02637(yoelii.aa)
ORTHOMCL797	7	6	BERGHEI:1;CHABAUDI:2;FALCIPARUM:1;KNOWLESI:1;VIVAX:1;YOELII:1			hypothetical protein	PB000962.03.0(berghei.aa) PC000391.03.0(chabaudi.aa) PC302583.00.0(chabaudi.aa) PF11_0267(falciparum.aa) PKH_092330(knowlesi.aa) PVX_091905(vivax.aa) PY00272(yoelii.aa)
ORTHOMCL798	7	6	BERGHEI:2;CHABAUDI:1;FALCIPARUM:1;KNOWLESI:1;VIVAX:1;YOELII:1	GO:0016070:GO:0004004	RNA metabolic process:ATP-dependent RNA helicase activity	ATP-dependent RNA helicae-like protein, putative	PB000962.01.0(berghei.aa) PB300855.00.0(berghei.aa) PC000829.02.0(chabaudi.aa) PFD0245c(falciparum.aa) PKH_030960(knowlesi.aa) PVX_000990(vivax.aa) PY03896(yoelii.aa)
ORTHOMCL799	7	6	BERGHEI:1;CHABAUDI:2;FALCIPARUM:1;KNOWLESI:1;VIVAX:1;YOELII:1			conserved hypothetical protein	PB000960.02.0(berghei.aa) PC000619.04.0(chabaudi.aa) PC000675.01.0(chabaudi.aa) PFF1070c(falciparum.aa) PKH_112730(knowlesi.aa) PVX_114225(vivax.aa) PY01291(yoelii.aa)
ORTHOMCL800	7	6	BERGHEI:2;CHABAUDI:1;FALCIPARUM:1;KNOWLESI:1;VIVAX:1;YOELII:1	GO:0020011:GO:0006414	apicoplast:translational elongation	cysteine --tRNA ligase, putative	PB000960.00.0(berghei.aa) PB300790.00.0(berghei.aa) PC000880.01.0(chabaudi.aa) PF10_0149(falciparum.aa) PKH_081520(knowlesi.aa) PVX_094980(vivax.aa) PY04618(yoelii.aa)
ORTHOMCL801	7	6	BERGHEI:1;CHABAUDI:1;FALCIPARUM:1;KNOWLESI:1;VIVAX:1;YOELII:2			conserved hypothetical protein	PB000959.02.0(berghei.aa) PC000060.04.0(chabaudi.aa) PF08_0029(falciparum.aa) PKH_050650(knowlesi.aa) PVX_089135(vivax.aa) PY03125(yoelii.aa) PY03126(yoelii.aa)
ORTHOMCL802	7	6	BERGHEI:1;CHABAUDI:2;FALCIPARUM:1;KNOWLESI:1;VIVAX:1;YOELII:1	GO:0000126:GO:0016251:GO:0006366	transcription factor TFIIIB complex:general RNA polymerase II transcription factor activity:transcription from RNA polymerase II promoter	transcription factor iib, putative	PB000958.00.0(berghei.aa) PC000808.01.0(chabaudi.aa) PC400815.00.0(chabaudi.aa) PFE0415w(falciparum.aa) PKH_102450(knowlesi.aa) PVX_097980(vivax.aa) PY00388(yoelii.aa)
ORTHOMCL803	7	6	BERGHEI:1;CHABAUDI:2;FALCIPARUM:1;KNOWLESI:1;VIVAX:1;YOELII:1	GO:0006986:GO:0009408	response to unfolded protein:response to heat	heat shock protein 86 family protein	PB000957.03.0(berghei.aa) PC000579.02.0(chabaudi.aa) PC000849.02.0(chabaudi.aa) PF07_0030(falciparum.aa) PKH_010660(knowlesi.aa) PVX_087955(vivax.aa) PY05066(yoelii.aa)
ORTHOMCL804	7	6	BERGHEI:1;CHABAUDI:1;FALCIPARUM:1;KNOWLESI:1;VIVAX:1;YOELII:2	GO:0020011	apicoplast	hypothetical protein, conserved	PB000955.03.0(berghei.aa) PC000205.00.0(chabaudi.aa) PFI0185w(falciparum.aa) PKH_070100(knowlesi.aa) PVX_098635(vivax.aa) PY01153(yoelii.aa) PY01154(yoelii.aa)
ORTHOMCL805	7	6	BERGHEI:1;CHABAUDI:2;FALCIPARUM:1;KNOWLESI:1;VIVAX:1;YOELII:1			hypothetical protein, conserved	PB000955.01.0(berghei.aa) PC000534.00.0(chabaudi.aa) PC000697.04.0(chabaudi.aa) PFL0745c(falciparum.aa) PKH_143260(knowlesi.aa) PVX_123455(vivax.aa) PY07048(yoelii.aa)
ORTHOMCL806	7	6	BERGHEI:1;CHABAUDI:2;FALCIPARUM:1;KNOWLESI:1;VIVAX:1;YOELII:1			cell cycle regulator with zn-finger domain, putative	PB000953.03.0(berghei.aa) PC000016.04.0(chabaudi.aa) PC301132.00.0(chabaudi.aa) PFE1415w(falciparum.aa) PKH_100380(knowlesi.aa) PVX_079830(vivax.aa) PY06597(yoelii.aa)
ORTHOMCL807	7	6	BERGHEI:1;CHABAUDI:2;FALCIPARUM:1;KNOWLESI:1;VIVAX:1;YOELII:1			10b antigen, putative	PB000951.00.0(berghei.aa) PC000275.04.0(chabaudi.aa) PC000626.03.0(chabaudi.aa) PF10_0213(falciparum.aa) PKH_060600(knowlesi.aa) PVX_001960(vivax.aa) PY01999(yoelii.aa)
ORTHOMCL808	7	6	BERGHEI:1;CHABAUDI:2;FALCIPARUM:1;KNOWLESI:1;VIVAX:1;YOELII:1			conserved hypothetical protein	PB000950.02.0(berghei.aa) PC001245.02.0(chabaudi.aa) PC302435.00.0(chabaudi.aa) PFC0565w(falciparum.aa) PKH_082660(knowlesi.aa) PVX_119770(vivax.aa) PY03663(yoelii.aa)
ORTHOMCL809	7	6	BERGHEI:2;CHABAUDI:1;FALCIPARUM:1;KNOWLESI:1;VIVAX:1;YOELII:1			rhoptry protein, putative	PB000949.02.0(berghei.aa) PB405601.00.0(berghei.aa) PC000344.05.0(chabaudi.aa) PF14_0637(falciparum.aa) PKH_123860(knowlesi.aa) PVX_117120(vivax.aa) PY05581(yoelii.aa)
ORTHOMCL810	7	6	BERGHEI:1;CHABAUDI:1;FALCIPARUM:1;KNOWLESI:1;VIVAX:1;YOELII:2			hypothetical protein	PB000947.01.0(berghei.aa) PC000069.00.0(chabaudi.aa) PF11_0467(falciparum.aa) PKH_094320(knowlesi.aa) PVX_092885(vivax.aa) PY06545(yoelii.aa) PY07272(yoelii.aa)
ORTHOMCL811	7	6	BERGHEI:1;CHABAUDI:2;FALCIPARUM:1;KNOWLESI:1;VIVAX:1;YOELII:1			conserved hypothetical protein	PB000939.03.0(berghei.aa) PC000651.04.0(chabaudi.aa) PC302457.00.0(chabaudi.aa) PF13_0053(falciparum.aa) PKH_140860(knowlesi.aa) PVX_122315(vivax.aa) PY03107(yoelii.aa)
ORTHOMCL813	7	6	BERGHEI:1;CHABAUDI:2;FALCIPARUM:1;KNOWLESI:1;VIVAX:1;YOELII:1			selenophosphate synthetase, putative	PB000938.01.0(berghei.aa) PC001114.02.0(chabaudi.aa) PC302054.00.0(chabaudi.aa) PFI0505c(falciparum.aa) PKH_070780(knowlesi.aa) PVX_098960(vivax.aa) PY05530(yoelii.aa)
ORTHOMCL814	7	6	BERGHEI:1;CHABAUDI:2;FALCIPARUM:1;KNOWLESI:1;VIVAX:1;YOELII:1			conserved hypothetical protein	PB000937.03.0(berghei.aa) PC000773.03.0(chabaudi.aa) PC001084.02.0(chabaudi.aa) PF07_0086(falciparum.aa) PKH_031480(knowlesi.aa) PVX_096285(vivax.aa) PY01730(yoelii.aa)
ORTHOMCL815	7	6	BERGHEI:2;CHABAUDI:1;FALCIPARUM:1;KNOWLESI:1;VIVAX:1;YOELII:1			conserved hypothetical protein	PB000936.01.0(berghei.aa) PB301406.00.0(berghei.aa) PC000487.04.0(chabaudi.aa) PFI1145w(falciparum.aa) PKH_072050(knowlesi.aa) PVX_099575(vivax.aa) PY05180(yoelii.aa)
ORTHOMCL816	7	6	BERGHEI:2;CHABAUDI:1;FALCIPARUM:1;KNOWLESI:1;VIVAX:1;YOELII:1			conserved hypothetical protein	PB000934.02.0(berghei.aa) PB105905.00.0(berghei.aa) PC000653.04.0(chabaudi.aa) PFD0535w(falciparum.aa) PKH_030400(knowlesi.aa) PVX_000710(vivax.aa) PY04100(yoelii.aa)
ORTHOMCL817	7	6	BERGHEI:2;CHABAUDI:1;FALCIPARUM:1;KNOWLESI:1;VIVAX:1;YOELII:1			conserved hypothetical protein	PB000932.01.0(berghei.aa) PB301395.00.0(berghei.aa) PC000272.04.0(chabaudi.aa) PFB0870w(falciparum.aa) PKH_040150(knowlesi.aa) PVX_002610(vivax.aa) PY04747(yoelii.aa)
ORTHOMCL818	7	6	BERGHEI:2;CHABAUDI:1;FALCIPARUM:1;KNOWLESI:1;VIVAX:1;YOELII:1			hypothetical protein, conserved	PB000931.00.0(berghei.aa) PB300765.00.0(berghei.aa) PC000711.03.0(chabaudi.aa) PFL1400c(falciparum.aa) PKH_144570(knowlesi.aa) PVX_124075(vivax.aa) PY07303(yoelii.aa)
ORTHOMCL819	7	6	BERGHEI:2;CHABAUDI:1;FALCIPARUM:1;KNOWLESI:1;VIVAX:1;YOELII:1			conserved hypothetical protein	PB000928.02.0(berghei.aa) PB300169.00.0(berghei.aa) PC001391.02.0(chabaudi.aa) PFL1860c(falciparum.aa) PKH_145710(knowlesi.aa) PVX_100870(vivax.aa) PY04824(yoelii.aa)
ORTHOMCL820	7	6	BERGHEI:2;CHABAUDI:1;FALCIPARUM:1;KNOWLESI:1;VIVAX:1;YOELII:1			hypothetical protein	PB000922.03.0(berghei.aa) PB001052.00.0(berghei.aa) PC000224.01.0(chabaudi.aa) PF11_0063(falciparum.aa) PKH_090240(knowlesi.aa) PVX_090940(vivax.aa) PY05391(yoelii.aa)
ORTHOMCL821	7	6	BERGHEI:1;CHABAUDI:2;FALCIPARUM:1;KNOWLESI:1;VIVAX:1;YOELII:1	GO:0005887	integral to plasma membrane	P-type ATPase, putative	PB000922.01.0(berghei.aa) PC000268.01.0(chabaudi.aa) PC300906.00.0(chabaudi.aa) PFC0840w(falciparum.aa) PKH_082230(knowlesi.aa) PVX_095285(vivax.aa) PY00968(yoelii.aa)
ORTHOMCL822	7	6	BERGHEI:1;CHABAUDI:2;FALCIPARUM:1;KNOWLESI:1;VIVAX:1;YOELII:1			hypothetical protein	PB000919.01.0(berghei.aa) PC000718.01.0(chabaudi.aa) PC301096.00.0(chabaudi.aa) PFB0670c(falciparum.aa) PKH_040520(knowlesi.aa) PVX_002800(vivax.aa) PY06392(yoelii.aa)
ORTHOMCL823	7	6	BERGHEI:1;CHABAUDI:1;FALCIPARUM:1;KNOWLESI:1;VIVAX:1;YOELII:2			conserved hypothetical protein	PB000916.03.0(berghei.aa) PC000007.01.0(chabaudi.aa) PF13_0243(falciparum.aa) PKH_120860(knowlesi.aa) PVX_083190(vivax.aa) PY02506(yoelii.aa) PY02507(yoelii.aa)
ORTHOMCL824	7	6	BERGHEI:1;CHABAUDI:2;FALCIPARUM:1;KNOWLESI:1;VIVAX:1;YOELII:1	GO:0005515	protein binding	WD-repeat potein, putative	PB000914.01.0(berghei.aa) PC001278.02.0(chabaudi.aa) PC300199.00.0(chabaudi.aa) PFE0540w(falciparum.aa) PKH_102210(knowlesi.aa) PVX_080690(vivax.aa) PY04898(yoelii.aa)
ORTHOMCL825	7	6	BERGHEI:1;CHABAUDI:2;FALCIPARUM:1;KNOWLESI:1;VIVAX:1;YOELII:1			conserved hypothetical protein	PB000911.03.0(berghei.aa) PC000461.04.0(chabaudi.aa) PC300914.00.0(chabaudi.aa) PFL1315w(falciparum.aa) PKH_144400(knowlesi.aa) PVX_123990(vivax.aa) PY05131(yoelii.aa)
ORTHOMCL826	7	6	BERGHEI:1;CHABAUDI:2;FALCIPARUM:1;KNOWLESI:1;VIVAX:1;YOELII:1			conserved hypothetical protein	PB000909.02.0(berghei.aa) PC000522.02.0(chabaudi.aa) PC000749.03.0(chabaudi.aa) PFD0145c(falciparum.aa) PKH_031200(knowlesi.aa) PVX_001095(vivax.aa) PY02440(yoelii.aa)
ORTHOMCL827	7	6	BERGHEI:1;CHABAUDI:2;FALCIPARUM:1;KNOWLESI:1;VIVAX:1;YOELII:1			splicing factor, putative	PB000907.01.0(berghei.aa) PC000448.01.0(chabaudi.aa) PC001292.02.0(chabaudi.aa) PFC0375c(falciparum.aa) PKH_083120(knowlesi.aa) PVX_119560(vivax.aa) PY02341(yoelii.aa)
ORTHOMCL828	7	6	BERGHEI:1;CHABAUDI:2;FALCIPARUM:1;KNOWLESI:1;VIVAX:1;YOELII:1	GO:0020011	apicoplast	hypothetical protein	PB000903.01.0(berghei.aa) PC000230.05.0(chabaudi.aa) PC302582.00.0(chabaudi.aa) PF11_0197(falciparum.aa) PKH_091640(knowlesi.aa) PVX_091585(vivax.aa) PY04674(yoelii.aa)
ORTHOMCL829	7	6	BERGHEI:1;CHABAUDI:2;FALCIPARUM:1;KNOWLESI:1;VIVAX:1;YOELII:1			conserved hypothetical protein	PB000900.01.0(berghei.aa) PC000522.03.0(chabaudi.aa) PC301046.00.0(chabaudi.aa) PFL1805c(falciparum.aa) PKH_145590(knowlesi.aa) PVX_100815(vivax.aa) PY04407(yoelii.aa)
ORTHOMCL830	7	6	BERGHEI:2;CHABAUDI:1;FALCIPARUM:1;KNOWLESI:1;VIVAX:1;YOELII:1	GO:0006536:GO:0004352	glutamate metabolic process:glutamate dehydrogenase activity	glutamate dehydrogenase, putative	PB000888.03.0(berghei.aa) PB300354.00.0(berghei.aa) PC000014.03.0(chabaudi.aa) PF08_0132(falciparum.aa) PKH_011640(knowlesi.aa) PVX_093640(vivax.aa) PY03701(yoelii.aa)
ORTHOMCL831	7	6	BERGHEI:1;CHABAUDI:2;FALCIPARUM:1;KNOWLESI:1;VIVAX:1;YOELII:1	GO:0020011:GO:0030163	apicoplast:protein catabolic process	protease, putative	PB000888.02.0(berghei.aa) PC000589.04.0(chabaudi.aa) PC000840.01.0(chabaudi.aa) PFD0230c(falciparum.aa) PKH_030990(knowlesi.aa) PVX_001005(vivax.aa) PY01068(yoelii.aa)
ORTHOMCL832	7	6	BERGHEI:1;CHABAUDI:2;FALCIPARUM:1;KNOWLESI:1;VIVAX:1;YOELII:1			conserved hypothetical protein	PB000888.01.0(berghei.aa) PC000323.00.0(chabaudi.aa) PC000436.04.0(chabaudi.aa) PFI1040c(falciparum.aa) PKH_071840(knowlesi.aa) PVX_099480(vivax.aa) PY03606(yoelii.aa)
ORTHOMCL833	7	6	BERGHEI:1;CHABAUDI:2;FALCIPARUM:1;KNOWLESI:1;VIVAX:1;YOELII:1			conserved hypothetical protein	PB000887.03.0(berghei.aa) PC000229.02.0(chabaudi.aa) PC302467.00.0(chabaudi.aa) PFE0390w(falciparum.aa) PKH_102500(knowlesi.aa) PVX_097955(vivax.aa) PY02737(yoelii.aa)
ORTHOMCL834	7	6	BERGHEI:1;CHABAUDI:2;FALCIPARUM:1;KNOWLESI:1;VIVAX:1;YOELII:1			conserved hypothetical protein	PB000887.01.0(berghei.aa) PC000192.01.0(chabaudi.aa) PC000285.01.0(chabaudi.aa) PFC0315c(falciparum.aa) PKH_083250(knowlesi.aa) PVX_119495(vivax.aa) PY06713(yoelii.aa)
ORTHOMCL835	7	6	BERGHEI:1;CHABAUDI:1;FALCIPARUM:1;KNOWLESI:1;VIVAX:1;YOELII:2			conserved hypothetical protein	PB000883.02.0(berghei.aa) PC000531.02.0(chabaudi.aa) PF13_0038(falciparum.aa) PKH_140630(knowlesi.aa) PVX_122205(vivax.aa) PY00035(yoelii.aa) PY00036(yoelii.aa)
ORTHOMCL836	7	6	BERGHEI:1;CHABAUDI:2;FALCIPARUM:1;KNOWLESI:1;VIVAX:1;YOELII:1			conserved hypothetical protein	PB000879.03.0(berghei.aa) PC000691.02.0(chabaudi.aa) PC301474.00.0(chabaudi.aa) PFE0500c(falciparum.aa) PKH_102280(knowlesi.aa) PVX_098065(vivax.aa) PY04034(yoelii.aa)
ORTHOMCL837	7	6	BERGHEI:1;CHABAUDI:2;FALCIPARUM:1;KNOWLESI:1;VIVAX:1;YOELII:1			conserved hypothetical protein	PB000876.01.0(berghei.aa) PC000990.02.0(chabaudi.aa) PC301969.00.0(chabaudi.aa) PFI0435c(falciparum.aa) PKH_070640(knowlesi.aa) PVX_098890(vivax.aa) PY05994(yoelii.aa)
ORTHOMCL838	7	6	BERGHEI:2;CHABAUDI:1;FALCIPARUM:1;KNOWLESI:1;VIVAX:1;YOELII:1			conserved hypothetical protein	PB000875.00.0(berghei.aa) PB300697.00.0(berghei.aa) PC000136.04.0(chabaudi.aa) PF08_0062(falciparum.aa) PKH_051560(knowlesi.aa) PVX_089565(vivax.aa) PY05592(yoelii.aa)
ORTHOMCL839	7	6	BERGHEI:1;CHABAUDI:2;FALCIPARUM:1;KNOWLESI:1;VIVAX:1;YOELII:1	GO:0005666:GO:0006383	DNA-directed RNA polymerase III complex:transcription from RNA polymerase III promoter	DNA-directed RNA polymerase 3 largest subunit	PB000871.03.0(berghei.aa) PC000218.01.0(chabaudi.aa) PC001293.02.0(chabaudi.aa) PF13_0150(falciparum.aa) PKH_122370(knowlesi.aa) PVX_082395(vivax.aa) PY01037(yoelii.aa)
ORTHOMCL840	7	6	BERGHEI:1;CHABAUDI:2;FALCIPARUM:1;KNOWLESI:1;VIVAX:1;YOELII:1			conserved hypothetical protein	PB000868.00.0(berghei.aa) PC000078.04.0(chabaudi.aa) PC302276.00.0(chabaudi.aa) PFC1060c(falciparum.aa) PKH_081660(knowlesi.aa) PVX_095040(vivax.aa) PY00360(yoelii.aa)
ORTHOMCL841	7	6	BERGHEI:1;CHABAUDI:2;FALCIPARUM:1;KNOWLESI:1;VIVAX:1;YOELII:1			conserved hypothetical protein	PB000862.01.0(berghei.aa) PC000248.00.0(chabaudi.aa) PC302568.00.0(chabaudi.aa) PF14_0371(falciparum.aa) PKH_126710(knowlesi.aa) PVX_118530(vivax.aa) PY00411(yoelii.aa)
ORTHOMCL842	7	6	BERGHEI:2;CHABAUDI:1;FALCIPARUM:1;KNOWLESI:1;VIVAX:1;YOELII:1			conserved hypothetical protein	PB000862.00.0(berghei.aa) PB300493.00.0(berghei.aa) PC000311.03.0(chabaudi.aa) PF08_0074(falciparum.aa) PKH_142420(knowlesi.aa) PVX_123060(vivax.aa) PY07825(yoelii.aa)
ORTHOMCL843	7	6	BERGHEI:1;CHABAUDI:2;FALCIPARUM:1;KNOWLESI:1;VIVAX:1;YOELII:1			conserved hypothetical protein	PB000858.03.0(berghei.aa) PC000748.03.0(chabaudi.aa) PC302593.00.0(chabaudi.aa) PFD0840w(falciparum.aa) PKH_052140(knowlesi.aa) PVX_089965(vivax.aa) PY04535(yoelii.aa)
ORTHOMCL844	7	6	BERGHEI:1;CHABAUDI:2;FALCIPARUM:1;KNOWLESI:1;VIVAX:1;YOELII:1			conserved hypothetical protein	PB000855.02.0(berghei.aa) PC000258.01.0(chabaudi.aa) PC108145.00.0(chabaudi.aa) PFC0220w(falciparum.aa) PKH_083540(knowlesi.aa) PVX_119365(vivax.aa) PY03898(yoelii.aa)
ORTHOMCL845	7	6	BERGHEI:2;CHABAUDI:1;FALCIPARUM:1;KNOWLESI:1;VIVAX:1;YOELII:1			conserved hypothetical protein	PB000855.01.0(berghei.aa) PB001361.02.0(berghei.aa) PC000333.01.0(chabaudi.aa) PFE1095w(falciparum.aa) PKH_101030(knowlesi.aa) PVX_080150(vivax.aa) PY06038(yoelii.aa)
ORTHOMCL846	7	6	BERGHEI:2;CHABAUDI:1;FALCIPARUM:1;KNOWLESI:1;VIVAX:1;YOELII:1	GO:0020011	apicoplast	glucose inhibited division protein A homologue, putative	PB000850.03.0(berghei.aa) PB300279.00.0(berghei.aa) PC000842.01.0(chabaudi.aa) PFL2115c(falciparum.aa) PKH_146110(knowlesi.aa) PVX_101100(vivax.aa) PY01214(yoelii.aa)
ORTHOMCL847	7	6	BERGHEI:1;CHABAUDI:1;FALCIPARUM:1;KNOWLESI:1;VIVAX:1;YOELII:2			conserved hypothetical protein	PB000847.00.0(berghei.aa) PC301766.00.0(chabaudi.aa) PFI0310w(falciparum.aa) PKH_070360(knowlesi.aa) PVX_098760(vivax.aa) PY05017(yoelii.aa) PY07153(yoelii.aa)
ORTHOMCL848	7	6	BERGHEI:1;CHABAUDI:2;FALCIPARUM:1;KNOWLESI:1;VIVAX:1;YOELII:1	GO:0020011:GO:0006633:GO:0004314	apicoplast:fatty acid biosynthetic process:[acyl-carrier-protein] S-malonyltransferase activity	malonyl coa-acyl carrier protein transacylase precursor	PB000845.02.0(berghei.aa) PC000106.04.0(chabaudi.aa) PC001144.02.0(chabaudi.aa) PF13_0066(falciparum.aa) PKH_141120(knowlesi.aa) PVX_122435(vivax.aa) PY05492(yoelii.aa)
ORTHOMCL849	7	6	BERGHEI:1;CHABAUDI:2;FALCIPARUM:1;KNOWLESI:1;VIVAX:1;YOELII:1	GO:0020011	apicoplast	hypothetical protein	PB000840.02.0(berghei.aa) PC000043.03.0(chabaudi.aa) PC301832.00.0(chabaudi.aa) PF14_0696(falciparum.aa) PKH_123250(knowlesi.aa) PVX_116840(vivax.aa) PY04294(yoelii.aa)
ORTHOMCL850	7	6	BERGHEI:1;CHABAUDI:2;FALCIPARUM:1;KNOWLESI:1;VIVAX:1;YOELII:1	GO:0020011:GO:0006351	apicoplast:transcription, DNA-dependent	DNA-directed RNA polymerase, alpha subunit, truncated, putative	PB000837.02.0(berghei.aa) PC000335.03.0(chabaudi.aa) PC300200.00.0(chabaudi.aa) PF14_0695(falciparum.aa) PKH_123260(knowlesi.aa) PVX_116845(vivax.aa) PY04295(yoelii.aa)
ORTHOMCL851	7	6	BERGHEI:2;CHABAUDI:1;FALCIPARUM:1;KNOWLESI:1;VIVAX:1;YOELII:1			hypothetical protein	PB000834.01.0(berghei.aa) PB000908.01.0(berghei.aa) PC000449.01.0(chabaudi.aa) PFC0370w(falciparum.aa) PKH_083140(knowlesi.aa) PVX_119550(vivax.aa) PY02343(yoelii.aa)
ORTHOMCL852	7	6	BERGHEI:1;CHABAUDI:2;FALCIPARUM:1;KNOWLESI:1;VIVAX:1;YOELII:1	GO:0020011	apicoplast	hypothetical protein	PB000830.02.0(berghei.aa) PC000055.02.0(chabaudi.aa) PC302477.00.0(chabaudi.aa) PF10_0027(falciparum.aa) PKH_080090(knowlesi.aa) PVX_094310(vivax.aa) PY03462(yoelii.aa)
ORTHOMCL853	7	6	BERGHEI:1;CHABAUDI:2;FALCIPARUM:1;KNOWLESI:1;VIVAX:1;YOELII:1			hypothetical protein	PB000830.00.0(berghei.aa) PC103598.00.0(chabaudi.aa) PC300970.00.0(chabaudi.aa) PFI1000w(falciparum.aa) PKH_071760(knowlesi.aa) PVX_099435(vivax.aa) PY05463(yoelii.aa)
ORTHOMCL854	7	6	BERGHEI:2;CHABAUDI:1;FALCIPARUM:1;KNOWLESI:1;VIVAX:1;YOELII:1			hypothetical protein	PB000828.00.0(berghei.aa) PB001046.02.0(berghei.aa) PC000306.01.0(chabaudi.aa) PF14_0123(falciparum.aa) PKH_133520(knowlesi.aa) PVX_085835(vivax.aa) PY01543(yoelii.aa)
ORTHOMCL855	7	6	BERGHEI:1;CHABAUDI:2;FALCIPARUM:1;KNOWLESI:1;VIVAX:1;YOELII:1			conserved hypothetical protein	PB000826.02.0(berghei.aa) PC000804.00.0(chabaudi.aa) PC109199.00.0(chabaudi.aa) PFF0805c(falciparum.aa) PKH_113240(knowlesi.aa) PVX_113970(vivax.aa) PY01500(yoelii.aa)
ORTHOMCL856	7	6	BERGHEI:2;CHABAUDI:1;FALCIPARUM:1;KNOWLESI:1;VIVAX:1;YOELII:1			conserved hypothetical protein	PB000824.02.0(berghei.aa) PB300728.00.0(berghei.aa) PC000722.00.0(chabaudi.aa) PF13_0093(falciparum.aa) PKH_141590(knowlesi.aa) PVX_122655(vivax.aa) PY02438(yoelii.aa)
ORTHOMCL857	7	6	BERGHEI:1;CHABAUDI:2;FALCIPARUM:1;KNOWLESI:1;VIVAX:1;YOELII:1			conserved hypothetical protein	PB000819.02.0(berghei.aa) PC000436.02.0(chabaudi.aa) PC000840.02.0(chabaudi.aa) PFF0185c(falciparum.aa) PKH_114610(knowlesi.aa) PVX_113355(vivax.aa) PY03249(yoelii.aa)
ORTHOMCL858	7	6	BERGHEI:1;CHABAUDI:2;FALCIPARUM:1;KNOWLESI:1;VIVAX:1;YOELII:1			conserved hypothetical protein	PB000815.00.0(berghei.aa) PC000054.03.0(chabaudi.aa) PC405967.00.0(chabaudi.aa) PF10_0034(falciparum.aa) PKH_080170(knowlesi.aa) PVX_094350(vivax.aa) PY04290(yoelii.aa)
ORTHOMCL859	7	6	BERGHEI:1;CHABAUDI:2;FALCIPARUM:1;KNOWLESI:1;VIVAX:1;YOELII:1	GO:0005484	SNAP receptor activity	t-SNARE, putative	PB000811.00.0(berghei.aa) PC000126.05.0(chabaudi.aa) PC000845.02.0(chabaudi.aa) PFL2070w(falciparum.aa) PKH_146010(knowlesi.aa) PVX_101050(vivax.aa) PY03571(yoelii.aa)
ORTHOMCL860	7	6	BERGHEI:1;CHABAUDI:2;FALCIPARUM:1;KNOWLESI:1;VIVAX:1;YOELII:1	GO:0005739	mitochondrion	mitochondrial ATP-synthase, delta subunit putative	PB000801.02.0(berghei.aa) PC000464.02.0(chabaudi.aa) PC000705.01.0(chabaudi.aa) PF11_0485(falciparum.aa) PKH_094490(knowlesi.aa) PVX_092970(vivax.aa) PY05978(yoelii.aa)
ORTHOMCL861	7	6	BERGHEI:1;CHABAUDI:2;FALCIPARUM:1;KNOWLESI:1;VIVAX:1;YOELII:1			conserved hypothetical protein	PB000801.00.0(berghei.aa) PC000157.03.0(chabaudi.aa) PC301449.00.0(chabaudi.aa) PF14_0487(falciparum.aa) PKH_125510(knowlesi.aa) PVX_117920(vivax.aa) PY05354(yoelii.aa)
ORTHOMCL862	7	6	BERGHEI:2;CHABAUDI:1;FALCIPARUM:1;KNOWLESI:1;VIVAX:1;YOELII:1			hypothetical protein	PB000800.02.0(berghei.aa) PB300600.00.0(berghei.aa) PC000439.01.0(chabaudi.aa) PF11_0487(falciparum.aa) PKH_094510(knowlesi.aa) PVX_092980(vivax.aa) PY05976(yoelii.aa)
ORTHOMCL863	7	6	BERGHEI:1;CHABAUDI:2;FALCIPARUM:1;KNOWLESI:1;VIVAX:1;YOELII:1	GO:0020007:GO:0016020:GO:0005488	apical complex:membrane:binding	MAEBL, putative	PB000798.02.0(berghei.aa) PC000481.04.0(chabaudi.aa) PC000611.03.0(chabaudi.aa) PF11_0486(falciparum.aa) PKH_094500(knowlesi.aa) PVX_092975(vivax.aa) PY05977(yoelii.aa)
ORTHOMCL864	7	6	BERGHEI:1;CHABAUDI:2;FALCIPARUM:1;KNOWLESI:1;VIVAX:1;YOELII:1			glutaredoxin-like protein, putative	PB000796.02.0(berghei.aa) PC000369.04.0(chabaudi.aa) PC000568.03.0(chabaudi.aa) PFF0340c(falciparum.aa) PKH_114240(knowlesi.aa) PVX_113510(vivax.aa) PY00223(yoelii.aa)
ORTHOMCL865	7	6	BERGHEI:1;CHABAUDI:1;FALCIPARUM:1;KNOWLESI:1;VIVAX:1;YOELII:2			conserved hypothetical protein	PB000787.03.0(berghei.aa) PC301005.00.0(chabaudi.aa) PFI0320w(falciparum.aa) PKH_070380(knowlesi.aa) PVX_098770(vivax.aa) PY03443(yoelii.aa) PY05019(yoelii.aa)
ORTHOMCL866	7	6	BERGHEI:1;CHABAUDI:1;FALCIPARUM:1;KNOWLESI:1;VIVAX:1;YOELII:2			conserved hypothetical protein	PB000777.01.0(berghei.aa) PC000538.01.0(chabaudi.aa) PF10_0113(falciparum.aa) PKH_081110(knowlesi.aa) PVX_094800(vivax.aa) PY06765(yoelii.aa) PY07008(yoelii.aa)
ORTHOMCL867	7	6	BERGHEI:2;CHABAUDI:1;FALCIPARUM:1;KNOWLESI:1;VIVAX:1;YOELII:1	GO:0006302:GO:0000014	double-strand break repair:single-stranded DNA specific endodeoxyribonuclease activity	DNA repair protein RAD50, putative	PB000769.00.0(berghei.aa) PB107227.00.0(berghei.aa) PC000090.04.0(chabaudi.aa) PFF0285c(falciparum.aa) PKH_114340(knowlesi.aa) PVX_113460(vivax.aa) PY00626(yoelii.aa)
ORTHOMCL868	7	6	BERGHEI:1;CHABAUDI:1;FALCIPARUM:1;KNOWLESI:1;VIVAX:2;YOELII:1			conserved hypothetical protein	PB000765.02.0(berghei.aa) PC000904.01.0(chabaudi.aa) PFL1145w(falciparum.aa) PKH_144040(knowlesi.aa) PVX_123820(vivax.aa) PVX_254300(vivax.aa) PY06734(yoelii.aa)
ORTHOMCL869	7	6	BERGHEI:1;CHABAUDI:2;FALCIPARUM:1;KNOWLESI:1;VIVAX:1;YOELII:1			conserved hypothetical protein	PB000765.00.0(berghei.aa) PC000366.02.0(chabaudi.aa) PC301235.00.0(chabaudi.aa) PF10_0052(falciparum.aa) PKH_080350(knowlesi.aa) PVX_094440(vivax.aa) PY06889(yoelii.aa)
ORTHOMCL870	7	6	BERGHEI:2;CHABAUDI:1;FALCIPARUM:1;KNOWLESI:1;VIVAX:1;YOELII:1			conserved hypothetical protein	PB000764.01.0(berghei.aa) PB001013.01.0(berghei.aa) PC000812.02.0(chabaudi.aa) PF08_0117(falciparum.aa) PKH_011240(knowlesi.aa) PVX_088250(vivax.aa) PY05153(yoelii.aa)
ORTHOMCL871	7	6	BERGHEI:1;CHABAUDI:1;FALCIPARUM:1;KNOWLESI:1;VIVAX:1;YOELII:2	GO:0006511:GO:0000151	ubiquitin-dependent protein catabolic process:ubiquitin ligase complex	PfpUB Plasmodium falciparum polyubiquitin	PB000763.03.0(berghei.aa) PC000735.00.0(chabaudi.aa) PFL0585w(falciparum.aa) PKH_131070(knowlesi.aa) PVX_084620(vivax.aa) PY03337(yoelii.aa) PY03971(yoelii.aa)
ORTHOMCL872	7	6	BERGHEI:1;CHABAUDI:2;FALCIPARUM:1;KNOWLESI:1;VIVAX:1;YOELII:1			BIR protein	PB000762.03.0(berghei.aa) PC000766.00.0(chabaudi.aa) PC001227.02.0(chabaudi.aa) PFC0790w(falciparum.aa) PKH_082350(knowlesi.aa) PVX_095335(vivax.aa) PY02650(yoelii.aa)
ORTHOMCL873	7	6	BERGHEI:1;CHABAUDI:2;FALCIPARUM:1;KNOWLESI:1;VIVAX:1;YOELII:1			hypothetical protein	PB000760.03.0(berghei.aa) PC000460.00.0(chabaudi.aa) PC000804.04.0(chabaudi.aa) PF11_0092(falciparum.aa) PKH_090520(knowlesi.aa) PVX_091075(vivax.aa) PY05855(yoelii.aa)
ORTHOMCL874	7	6	BERGHEI:1;CHABAUDI:2;FALCIPARUM:1;KNOWLESI:1;VIVAX:1;YOELII:1			conserved hypothetical protein	PB000757.01.0(berghei.aa) PC000126.03.0(chabaudi.aa) PC000832.03.0(chabaudi.aa) PF13_0024(falciparum.aa) PKH_140350(knowlesi.aa) PVX_122085(vivax.aa) PY02186(yoelii.aa)
ORTHOMCL875	7	6	BERGHEI:2;CHABAUDI:1;FALCIPARUM:1;KNOWLESI:1;VIVAX:1;YOELII:1			conserved hypothetical protein	PB000757.00.0(berghei.aa) PB301492.00.0(berghei.aa) PC000294.01.0(chabaudi.aa) PF13_0047(falciparum.aa) PKH_140760(knowlesi.aa) PVX_122265(vivax.aa) PY04274(yoelii.aa)
ORTHOMCL876	7	6	BERGHEI:2;CHABAUDI:1;FALCIPARUM:1;KNOWLESI:1;VIVAX:1;YOELII:1			conserved hypothetical protein	PB000756.02.0(berghei.aa) PB301150.00.0(berghei.aa) PC000442.04.0(chabaudi.aa) PF13_0273(falciparum.aa) PKH_120120(knowlesi.aa) PVX_083530(vivax.aa) PY01194(yoelii.aa)
ORTHOMCL877	7	6	BERGHEI:2;CHABAUDI:1;FALCIPARUM:1;KNOWLESI:1;VIVAX:1;YOELII:1			conserved hypothetical protein	PB000752.00.0(berghei.aa) PB001035.00.0(berghei.aa) PC300649.00.0(chabaudi.aa) PFE1535w(falciparum.aa) PKH_100130(knowlesi.aa) PVX_079730(vivax.aa) PY07115(yoelii.aa)
ORTHOMCL878	7	6	BERGHEI:1;CHABAUDI:1;FALCIPARUM:1;KNOWLESI:1;VIVAX:1;YOELII:2			small nuclear ribonucleoprotein F, putative	PB000750.03.0(berghei.aa) PC000324.03.0(chabaudi.aa) PF11_0280(falciparum.aa) PKH_092460(knowlesi.aa) PVX_091960(vivax.aa) PY02122(yoelii.aa) PY02123(yoelii.aa)
ORTHOMCL879	7	6	BERGHEI:2;CHABAUDI:1;FALCIPARUM:1;KNOWLESI:1;VIVAX:1;YOELII:1			conserved hypothetical protein	PB000750.02.0(berghei.aa) PB300704.00.0(berghei.aa) PC000887.02.0(chabaudi.aa) PFC0265c(falciparum.aa) PKH_083380(knowlesi.aa) PVX_119430(vivax.aa) PY07420(yoelii.aa)
ORTHOMCL880	7	6	BERGHEI:1;CHABAUDI:2;FALCIPARUM:1;KNOWLESI:1;VIVAX:1;YOELII:1	GO:0005666:GO:0003700:GO:0006383	DNA-directed RNA polymerase III complex:transcription factor activity:transcription from RNA polymerase III promoter	transcription factor, putative	PB000749.03.0(berghei.aa) PC000189.02.0(chabaudi.aa) PC300908.00.0(chabaudi.aa) PFB0290c(falciparum.aa) PKH_041330(knowlesi.aa) PVX_003760(vivax.aa) PY00068(yoelii.aa)
ORTHOMCL881	7	6	BERGHEI:2;CHABAUDI:1;FALCIPARUM:1;KNOWLESI:1;VIVAX:1;YOELII:1			conserved hypothetical protein	PB000743.02.0(berghei.aa) PB300746.00.0(berghei.aa) PC000270.02.0(chabaudi.aa) PF13_0241(falciparum.aa) PKH_120920(knowlesi.aa) PVX_083160(vivax.aa) PY00587(yoelii.aa)
ORTHOMCL882	7	6	BERGHEI:2;CHABAUDI:1;FALCIPARUM:1;KNOWLESI:1;VIVAX:1;YOELII:1			hypothetical protein	PB000741.01.0(berghei.aa) PB300799.00.0(berghei.aa) PC301795.00.0(chabaudi.aa) PFD0405c(falciparum.aa) PKH_030640(knowlesi.aa) PVX_000830(vivax.aa) PY02236(yoelii.aa)
ORTHOMCL883	7	6	BERGHEI:2;CHABAUDI:1;FALCIPARUM:1;KNOWLESI:1;VIVAX:1;YOELII:1			conserved hypothetical protein	PB000740.02.0(berghei.aa) PB300774.00.0(berghei.aa) PC000635.00.0(chabaudi.aa) PFI1455c(falciparum.aa) PKH_072780(knowlesi.aa) PVX_099940(vivax.aa) PY05293(yoelii.aa)
ORTHOMCL884	7	6	BERGHEI:2;CHABAUDI:1;FALCIPARUM:1;KNOWLESI:1;VIVAX:1;YOELII:1	GO:0004520	endodeoxyribonuclease activity	flap exonuclease, putative	PB000739.01.0(berghei.aa) PB300433.00.0(berghei.aa) PC000961.02.0(chabaudi.aa) PFD0420c(falciparum.aa) PKH_030620(knowlesi.aa) PVX_000820(vivax.aa) PY02238(yoelii.aa)
ORTHOMCL885	7	6	BERGHEI:1;CHABAUDI:2;FALCIPARUM:1;KNOWLESI:1;VIVAX:1;YOELII:1	GO:0016070:GO:0004004	RNA metabolic process:ATP-dependent RNA helicase activity	ATP-dependent DEAD box helicase, putative	PB000739.00.0(berghei.aa) PC000387.05.0(chabaudi.aa) PC300972.00.0(chabaudi.aa) PFF1140c(falciparum.aa) PKH_112580(knowlesi.aa) PVX_114300(vivax.aa) PY04199(yoelii.aa)
ORTHOMCL886	7	6	BERGHEI:1;CHABAUDI:2;FALCIPARUM:1;KNOWLESI:1;VIVAX:1;YOELII:1			conserved hypothetical protein	PB000735.01.0(berghei.aa) PC000380.02.0(chabaudi.aa) PC300553.00.0(chabaudi.aa) PF11_0419(falciparum.aa) PKH_093820(knowlesi.aa) PVX_092635(vivax.aa) PY05532(yoelii.aa)
ORTHOMCL887	7	6	BERGHEI:1;CHABAUDI:2;FALCIPARUM:1;KNOWLESI:1;VIVAX:1;YOELII:1			conserved hypothetical protein	PB000734.03.0(berghei.aa) PC000208.04.0(chabaudi.aa) PC300110.00.0(chabaudi.aa) PF10_0285(falciparum.aa) PKH_061350(knowlesi.aa) PVX_111265(vivax.aa) PY02072(yoelii.aa)
ORTHOMCL888	7	6	BERGHEI:1;CHABAUDI:2;FALCIPARUM:1;KNOWLESI:1;VIVAX:1;YOELII:1			conserved hypothetical protein	PB000731.01.0(berghei.aa) PC301361.00.0(chabaudi.aa) PC302282.00.0(chabaudi.aa) PFL1035w(falciparum.aa) PKH_143810(knowlesi.aa) PVX_123710(vivax.aa) PY01136(yoelii.aa)
ORTHOMCL889	7	6	BERGHEI:1;CHABAUDI:2;FALCIPARUM:1;KNOWLESI:1;VIVAX:1;YOELII:1	GO:0020011	apicoplast	Hypothetical protein, conserved	PB000727.02.0(berghei.aa) PC000826.03.0(chabaudi.aa) PC302389.00.0(chabaudi.aa) PFD0530c(falciparum.aa) PKH_030410(knowlesi.aa) PVX_000715(vivax.aa) PY02306(yoelii.aa)
ORTHOMCL890	7	6	BERGHEI:2;CHABAUDI:1;FALCIPARUM:1;KNOWLESI:1;VIVAX:1;YOELII:1			hexokinase	PB000727.00.0(berghei.aa) PB301083.00.0(berghei.aa) PC301118.00.0(chabaudi.aa) PFF1155w(falciparum.aa) PKH_112550(knowlesi.aa) PVX_114315(vivax.aa) PY02030(yoelii.aa)
ORTHOMCL891	7	6	BERGHEI:2;CHABAUDI:1;FALCIPARUM:1;KNOWLESI:1;VIVAX:1;YOELII:1	GO:0004692	cGMP-dependent protein kinase activity	cGMP-dependent protein kinase 1, beta isozyme, putative	PB000726.02.0(berghei.aa) PB300651.00.0(berghei.aa) PC000298.03.0(chabaudi.aa) PF14_0346(falciparum.aa) PKH_131265(knowlesi.aa) PVX_084705(vivax.aa) PY02304(yoelii.aa)
ORTHOMCL892	7	6	BERGHEI:2;CHABAUDI:1;FALCIPARUM:1;KNOWLESI:1;VIVAX:1;YOELII:1			u6 snRNA-associated sm-like protein Lsm2, putative	PB000722.03.0(berghei.aa) PB301337.00.0(berghei.aa) PC000795.00.0(chabaudi.aa) PFE1020w(falciparum.aa) PKH_101210(knowlesi.aa) PVX_080230(vivax.aa) PY04489(yoelii.aa)
ORTHOMCL893	7	6	BERGHEI:2;CHABAUDI:1;FALCIPARUM:1;KNOWLESI:1;VIVAX:1;YOELII:1	GO:0006511	ubiquitin-dependent protein catabolic process	ubiquitin-conjugating enzyme E2, putative	PB000719.02.0(berghei.aa) PB301382.00.0(berghei.aa) PC000886.02.0(chabaudi.aa) PFC0255c(falciparum.aa) PKH_083420(knowlesi.aa) PVX_119410(vivax.aa) PY05886(yoelii.aa)
ORTHOMCL894	7	6	BERGHEI:2;CHABAUDI:1;FALCIPARUM:1;KNOWLESI:1;VIVAX:1;YOELII:1	GO:0020011:GO:0003906	apicoplast:DNA-(apurinic or apyrimidinic site) lyase activity	AP endonuclease (DNA-(apurinic or apyrimidinic site) lyase), putative	PB000718.02.0(berghei.aa) PB300698.00.0(berghei.aa) PC000883.02.0(chabaudi.aa) PFC0250c(falciparum.aa) PKH_083430(knowlesi.aa) PVX_119405(vivax.aa) PY02645(yoelii.aa)
ORTHOMCL895	7	6	BERGHEI:2;CHABAUDI:1;FALCIPARUM:1;KNOWLESI:1;VIVAX:1;YOELII:1			conserved hypothetical protein	PB000710.01.0(berghei.aa) PB301553.00.0(berghei.aa) PC302492.00.0(chabaudi.aa) PF10_0139(falciparum.aa) PKH_081390(knowlesi.aa) PVX_094925(vivax.aa) PY04749(yoelii.aa)
ORTHOMCL896	7	6	BERGHEI:1;CHABAUDI:2;FALCIPARUM:1;KNOWLESI:1;VIVAX:1;YOELII:1	GO:0020011	apicoplast	DNA GyrAse a-subunit, putative	PB000704.02.0(berghei.aa) PC000560.03.0(chabaudi.aa) PC302596.00.0(chabaudi.aa) PFL1120c(falciparum.aa) PKH_143980(knowlesi.aa) PVX_123795(vivax.aa) PY07326(yoelii.aa)
ORTHOMCL897	7	6	BERGHEI:2;CHABAUDI:1;FALCIPARUM:1;KNOWLESI:1;VIVAX:1;YOELII:1			hypothetical protein	PB000700.03.0(berghei.aa) PB000713.03.0(berghei.aa) PC300143.00.0(chabaudi.aa) PFF1280w(falciparum.aa) PKH_112290(knowlesi.aa) PVX_114425(vivax.aa) PY06067(yoelii.aa)
ORTHOMCL898	7	6	BERGHEI:1;CHABAUDI:2;FALCIPARUM:1;KNOWLESI:1;VIVAX:1;YOELII:1			Cytidine and deoxycytidylate deaminase zinc-binding region, putative	PB000697.03.0(berghei.aa) PC001288.02.0(chabaudi.aa) PC301087.00.0(chabaudi.aa) PFL0230w(falciparum.aa) PKH_130320(knowlesi.aa) PVX_084270(vivax.aa) PY04717(yoelii.aa)
ORTHOMCL899	7	6	BERGHEI:1;CHABAUDI:2;FALCIPARUM:1;KNOWLESI:1;VIVAX:1;YOELII:1			conserved hypothetical protein	PB000696.00.0(berghei.aa) PC000940.02.0(chabaudi.aa) PC302032.00.0(chabaudi.aa) PFC1035w(falciparum.aa) PKH_081710(knowlesi.aa) PVX_095065(vivax.aa) PY00355(yoelii.aa)
ORTHOMCL900	7	6	BERGHEI:2;CHABAUDI:1;FALCIPARUM:1;KNOWLESI:1;VIVAX:1;YOELII:1			conserved hypothetical protein	PB000695.03.0(berghei.aa) PB300484.00.0(berghei.aa) PC000370.04.0(chabaudi.aa) PFE0780w(falciparum.aa) PKH_101710(knowlesi.aa) PVX_080465(vivax.aa) PY02013(yoelii.aa)
ORTHOMCL901	7	6	BERGHEI:1;CHABAUDI:1;FALCIPARUM:1;KNOWLESI:1;VIVAX:2;YOELII:1			hypothetical protein	PB000689.00.0(berghei.aa) PC301757.00.0(chabaudi.aa) PF11_0400(falciparum.aa) PKH_093660(knowlesi.aa) PVX_092555(vivax.aa) PVX_246295(vivax.aa) PY07202(yoelii.aa)
ORTHOMCL902	7	6	BERGHEI:1;CHABAUDI:2;FALCIPARUM:1;KNOWLESI:1;VIVAX:1;YOELII:1			splicesome-associated protein, putative	PB000687.03.0(berghei.aa) PC300701.00.0(chabaudi.aa) PC301912.00.0(chabaudi.aa) PFI1215w(falciparum.aa) PKH_072190(knowlesi.aa) PVX_099650(vivax.aa) PY07291(yoelii.aa)
ORTHOMCL904	7	6	BERGHEI:2;CHABAUDI:1;FALCIPARUM:1;KNOWLESI:1;VIVAX:1;YOELII:1			conserved hypothetical protein	PB000683.01.0(berghei.aa) PB000861.01.0(berghei.aa) PC000389.00.0(chabaudi.aa) PF14_0058(falciparum.aa) PKH_134080(knowlesi.aa) PVX_086125(vivax.aa) PY04112(yoelii.aa)
ORTHOMCL905	7	6	BERGHEI:2;CHABAUDI:1;FALCIPARUM:1;KNOWLESI:1;VIVAX:1;YOELII:1			conserved hypothetical protein	PB000679.00.0(berghei.aa) PB001065.02.0(berghei.aa) PC106856.00.0(chabaudi.aa) PF13_0072(falciparum.aa) PKH_141190(knowlesi.aa) PVX_122465(vivax.aa) PY05085(yoelii.aa)
ORTHOMCL906	7	6	BERGHEI:1;CHABAUDI:2;FALCIPARUM:1;KNOWLESI:1;VIVAX:1;YOELII:1			conserved hypothetical protein	PB000678.01.0(berghei.aa) PC000634.04.0(chabaudi.aa) PC300859.00.0(chabaudi.aa) PF08_0046(falciparum.aa) PKH_051080(knowlesi.aa) PVX_089340(vivax.aa) PY04125(yoelii.aa)
ORTHOMCL907	7	6	BERGHEI:1;CHABAUDI:1;FALCIPARUM:1;KNOWLESI:1;VIVAX:1;YOELII:2	GO:0016070:GO:0004004	RNA metabolic process:ATP-dependent RNA helicase activity	ATP dependent RNA helicase, putative	PB000677.02.0(berghei.aa) PC000568.01.0(chabaudi.aa) PFL0100c(falciparum.aa) PKH_130070(knowlesi.aa) PVX_084125(vivax.aa) PY00461(yoelii.aa) PY04197(yoelii.aa)
ORTHOMCL908	7	6	BERGHEI:1;CHABAUDI:2;FALCIPARUM:1;KNOWLESI:1;VIVAX:1;YOELII:1			calcium-transporting ATPase, putative	PB000675.00.0(berghei.aa) PC001027.02.0(chabaudi.aa) PC301192.00.0(chabaudi.aa) PFA0310c(falciparum.aa) PKH_020690(knowlesi.aa) PVX_081455(vivax.aa) PY05776(yoelii.aa)
ORTHOMCL909	7	6	BERGHEI:1;CHABAUDI:2;FALCIPARUM:1;KNOWLESI:1;VIVAX:1;YOELII:1			conserved hypothetical protein	PB000672.02.0(berghei.aa) PC001182.02.0(chabaudi.aa) PC302361.00.0(chabaudi.aa) PF14_0228(falciparum.aa) PKH_132540(knowlesi.aa) PVX_085295(vivax.aa) PY07193(yoelii.aa)
ORTHOMCL910	7	6	BERGHEI:1;CHABAUDI:2;FALCIPARUM:1;KNOWLESI:1;VIVAX:1;YOELII:1			101 kd malaria antigen, putative	PB000668.01.0(berghei.aa) PC000196.03.0(chabaudi.aa) PC404795.00.0(chabaudi.aa) PFL1385c(falciparum.aa) PKH_144540(knowlesi.aa) PVX_124060(vivax.aa) PY02883(yoelii.aa)
ORTHOMCL912	7	6	BERGHEI:1;CHABAUDI:2;FALCIPARUM:1;KNOWLESI:1;VIVAX:1;YOELII:1			conserved hypothetical protein	PB000660.02.0(berghei.aa) PC000374.03.0(chabaudi.aa) PC001396.02.0(chabaudi.aa) PF11_0118(falciparum.aa) PKH_090850(knowlesi.aa) PVX_091210(vivax.aa) PY02705(yoelii.aa)
ORTHOMCL913	7	6	BERGHEI:1;CHABAUDI:2;FALCIPARUM:1;KNOWLESI:1;VIVAX:1;YOELII:1			hsp70 interacting protein, putative	PB000652.02.0(berghei.aa) PC000351.03.0(chabaudi.aa) PC000739.03.0(chabaudi.aa) PFE1370w(falciparum.aa) PKH_100450(knowlesi.aa) PVX_079865(vivax.aa) PY00398(yoelii.aa)
ORTHOMCL914	7	6	BERGHEI:1;CHABAUDI:2;FALCIPARUM:1;KNOWLESI:1;VIVAX:1;YOELII:1			zinc finger protein, putative	PB000640.00.0(berghei.aa) PC000420.01.0(chabaudi.aa) PC000443.04.0(chabaudi.aa) PFE0895c(falciparum.aa) PKH_101480(knowlesi.aa) PVX_080350(vivax.aa) PY01618(yoelii.aa)
ORTHOMCL915	7	6	BERGHEI:2;CHABAUDI:1;FALCIPARUM:1;KNOWLESI:1;VIVAX:1;YOELII:1	GO:0006879:GO:0016226:GO:0005506:GO:0005739	cellular iron ion homeostasis:iron-sulfur cluster assembly:iron ion binding:mitochondrion	nifU protein, putative	PB000632.00.0(berghei.aa) PB300691.00.0(berghei.aa) PC000972.01.0(chabaudi.aa) PF14_0518(falciparum.aa) PKH_125200(knowlesi.aa) PVX_117755(vivax.aa) PY00856(yoelii.aa)
ORTHOMCL916	7	6	BERGHEI:1;CHABAUDI:2;FALCIPARUM:1;KNOWLESI:1;VIVAX:1;YOELII:1	GO:0006470:GO:0004722	protein amino acid dephosphorylation:protein serine/threonine phosphatase activity	protein phosphatase 2C, putative	PB000630.00.0(berghei.aa) PC000967.01.0(chabaudi.aa) PC001198.02.0(chabaudi.aa) PF14_0523(falciparum.aa) PKH_125150(knowlesi.aa) PVX_117730(vivax.aa) PY00861(yoelii.aa)
ORTHOMCL917	7	6	BERGHEI:1;CHABAUDI:2;FALCIPARUM:1;KNOWLESI:1;VIVAX:1;YOELII:1	GO:0020011	apicoplast	peptidase, putative	PB000628.00.0(berghei.aa) PC000971.01.0(chabaudi.aa) PC302381.00.0(chabaudi.aa) PF14_0517(falciparum.aa) PKH_125210(knowlesi.aa) PVX_117760(vivax.aa) PY00855(yoelii.aa)
ORTHOMCL918	7	6	BERGHEI:1;CHABAUDI:2;FALCIPARUM:1;KNOWLESI:1;VIVAX:1;YOELII:1			conserved hypothetical protein	PB000625.02.0(berghei.aa) PC000045.05.0(chabaudi.aa) PC000277.05.0(chabaudi.aa) PF14_0247(falciparum.aa) PKH_132360(knowlesi.aa) PVX_085195(vivax.aa) PY01065(yoelii.aa)
ORTHOMCL919	7	6	BERGHEI:1;CHABAUDI:2;FALCIPARUM:1;KNOWLESI:1;VIVAX:1;YOELII:1			conserved hypothetical protein	PB000623.02.0(berghei.aa) PC000461.02.0(chabaudi.aa) PC000606.02.0(chabaudi.aa) PFL1450c(falciparum.aa) PKH_144700(knowlesi.aa) PVX_124145(vivax.aa) PY07066(yoelii.aa)
ORTHOMCL920	7	6	BERGHEI:2;CHABAUDI:1;FALCIPARUM:1;KNOWLESI:1;VIVAX:1;YOELII:1	GO:0020011	apicoplast	hypothetical protein	PB000622.01.0(berghei.aa) PB301410.00.0(berghei.aa) PC000049.00.0(chabaudi.aa) PF11_0046(falciparum.aa) PKH_090070(knowlesi.aa) PVX_090860(vivax.aa) PY00905(yoelii.aa)
ORTHOMCL922	7	6	BERGHEI:1;CHABAUDI:1;FALCIPARUM:1;KNOWLESI:1;VIVAX:1;YOELII:2			actin-like protein, putative	PB000616.01.0(berghei.aa) PC300116.00.0(chabaudi.aa) PFI0520w(falciparum.aa) PKH_070810(knowlesi.aa) PVX_098975(vivax.aa) PY00853(yoelii.aa) PY00854(yoelii.aa)
ORTHOMCL923	7	6	BERGHEI:1;CHABAUDI:2;FALCIPARUM:1;KNOWLESI:1;VIVAX:1;YOELII:1			conserved hypothetical protein	PB000610.00.0(berghei.aa) PC000834.02.0(chabaudi.aa) PC300903.00.0(chabaudi.aa) PF11_0093(falciparum.aa) PKH_090530(knowlesi.aa) PVX_091080(vivax.aa) PY03357(yoelii.aa)
ORTHOMCL924	7	6	BERGHEI:2;CHABAUDI:1;FALCIPARUM:1;KNOWLESI:1;VIVAX:1;YOELII:1			wd repeat protein, putative	PB000599.02.0(berghei.aa) PB000634.01.0(berghei.aa) PC000439.04.0(chabaudi.aa) PF08_0130(falciparum.aa) PKH_011600(knowlesi.aa) PVX_093625(vivax.aa) PY04284(yoelii.aa)
ORTHOMCL925	7	6	BERGHEI:2;CHABAUDI:1;FALCIPARUM:1;KNOWLESI:1;VIVAX:1;YOELII:1			hypothetical protein	PB000594.01.0(berghei.aa) PB000860.01.0(berghei.aa) PC000741.01.0(chabaudi.aa) PFA0155c(falciparum.aa) PKH_021030(knowlesi.aa) PVX_081600(vivax.aa) PY06525(yoelii.aa)
ORTHOMCL926	7	6	BERGHEI:1;CHABAUDI:2;FALCIPARUM:1;KNOWLESI:1;VIVAX:1;YOELII:1	GO:0000228	nuclear chromosome	chromosome associated protein, putative	PB000593.03.0(berghei.aa) PC000584.00.0(chabaudi.aa) PC301538.00.0(chabaudi.aa) PFD0685c(falciparum.aa) PKH_051770(knowlesi.aa) PVX_089660(vivax.aa) PY00549(yoelii.aa)
ORTHOMCL927	7	6	BERGHEI:1;CHABAUDI:1;FALCIPARUM:1;KNOWLESI:1;VIVAX:1;YOELII:2			conserved hypothetical protein	PB000588.03.0(berghei.aa) PC400245.00.0(chabaudi.aa) PFL1340c(falciparum.aa) PKH_144450(knowlesi.aa) PVX_124015(vivax.aa) PY00536(yoelii.aa) PY00537(yoelii.aa)
ORTHOMCL928	7	6	BERGHEI:2;CHABAUDI:1;FALCIPARUM:1;KNOWLESI:1;VIVAX:1;YOELII:1			conserved hypothetical protein	PB000587.02.0(berghei.aa) PB000589.02.0(berghei.aa) PC001139.02.0(chabaudi.aa) PFL2135c(falciparum.aa) PKH_146150(knowlesi.aa) PVX_101120(vivax.aa) PY06407(yoelii.aa)
ORTHOMCL929	7	6	BERGHEI:1;CHABAUDI:1;FALCIPARUM:1;KNOWLESI:1;VIVAX:1;YOELII:2			asparagine -- tRNA ligase, putative	PB000584.03.0(berghei.aa) PC000062.04.0(chabaudi.aa) PFB0525w(falciparum.aa) PKH_040840(knowlesi.aa) PVX_002940(vivax.aa) PY02504(yoelii.aa) PY05639(yoelii.aa)
ORTHOMCL930	7	6	BERGHEI:2;CHABAUDI:1;FALCIPARUM:1;KNOWLESI:1;VIVAX:1;YOELII:1			conserved hypothetical protein	PB000583.02.0(berghei.aa) PB300649.00.0(berghei.aa) PC301561.00.0(chabaudi.aa) PFL0980w(falciparum.aa) PKH_143700(knowlesi.aa) PVX_123660(vivax.aa) PY06625(yoelii.aa)
ORTHOMCL931	7	6	BERGHEI:1;CHABAUDI:2;FALCIPARUM:1;KNOWLESI:1;VIVAX:1;YOELII:1	GO:0020011	apicoplast	porphobilinogen deaminase, putative	PB000579.00.0(berghei.aa) PC000109.00.0(chabaudi.aa) PC000668.04.0(chabaudi.aa) PFL0480w(falciparum.aa) PKH_130850(knowlesi.aa) PVX_084510(vivax.aa) PY01828(yoelii.aa)
ORTHOMCL932	7	6	BERGHEI:1;CHABAUDI:2;FALCIPARUM:1;KNOWLESI:1;VIVAX:1;YOELII:1			hypothetical protein	PB000577.01.0(berghei.aa) PC000365.04.0(chabaudi.aa) PC302093.00.0(chabaudi.aa) PF14_0572(falciparum.aa) PKH_124620(knowlesi.aa) PVX_117465(vivax.aa) PY01918(yoelii.aa)
ORTHOMCL933	7	6	BERGHEI:1;CHABAUDI:1;FALCIPARUM:1;KNOWLESI:1;VIVAX:1;YOELII:2			conserved hypothetical protein	PB000576.01.0(berghei.aa) PC000364.04.0(chabaudi.aa) PF14_0571(falciparum.aa) PKH_124630(knowlesi.aa) PVX_117470(vivax.aa) PY05517(yoelii.aa) PY05518(yoelii.aa)
ORTHOMCL934	7	6	BERGHEI:1;CHABAUDI:2;FALCIPARUM:1;KNOWLESI:1;VIVAX:1;YOELII:1			hypothetical protein	PB000572.03.0(berghei.aa) PC000633.01.0(chabaudi.aa) PC000695.01.0(chabaudi.aa) PF11_0213(falciparum.aa) PKH_091800(knowlesi.aa) PVX_091660(vivax.aa) PY00892(yoelii.aa)
ORTHOMCL935	7	6	BERGHEI:2;CHABAUDI:1;FALCIPARUM:1;KNOWLESI:1;VIVAX:1;YOELII:1			nuclear movement protein, putative	PB000571.02.0(berghei.aa) PB301141.00.0(berghei.aa) PC301210.00.0(chabaudi.aa) PF13_0204(falciparum.aa) PKH_121690(knowlesi.aa) PVX_082770(vivax.aa) PY06251(yoelii.aa)
ORTHOMCL936	7	6	BERGHEI:2;CHABAUDI:1;FALCIPARUM:1;KNOWLESI:1;VIVAX:1;YOELII:1			hypothetical protein	PB000568.02.0(berghei.aa) PB001255.00.0(berghei.aa) PC000507.03.0(chabaudi.aa) PFD0375w(falciparum.aa) PKH_030710(knowlesi.aa) PVX_000865(vivax.aa) PY03396(yoelii.aa)
ORTHOMCL937	7	6	BERGHEI:1;CHABAUDI:2;FALCIPARUM:1;KNOWLESI:1;VIVAX:1;YOELII:1	GO:0020011	apicoplast	5'-3' exonuclease, putative	PB000563.01.0(berghei.aa) PC000792.01.0(chabaudi.aa) PC302068.00.0(chabaudi.aa) PFB0205c(falciparum.aa) PKH_041520(knowlesi.aa) PVX_003660(vivax.aa) PY00898(yoelii.aa)
ORTHOMCL938	7	6	BERGHEI:1;CHABAUDI:2;FALCIPARUM:1;KNOWLESI:1;VIVAX:1;YOELII:1	GO:0005471	ATP:ADP antiporter activity	ADP/ATP carrier protein, putative	PB000559.03.0(berghei.aa) PC000367.02.0(chabaudi.aa) PC301349.00.0(chabaudi.aa) PF10_0051(falciparum.aa) PKH_080340(knowlesi.aa) PVX_094435(vivax.aa) PY07502(yoelii.aa)
ORTHOMCL939	7	6	BERGHEI:1;CHABAUDI:1;FALCIPARUM:1;KNOWLESI:1;VIVAX:1;YOELII:2			conserved hypothetical protein	PB000558.02.0(berghei.aa) PC000250.05.0(chabaudi.aa) PFL0445w(falciparum.aa) PKH_130780(knowlesi.aa) PVX_084475(vivax.aa) PY03793(yoelii.aa) PY06781(yoelii.aa)
ORTHOMCL940	7	6	BERGHEI:2;CHABAUDI:1;FALCIPARUM:1;KNOWLESI:1;VIVAX:1;YOELII:1	GO:0006446:GO:0003743:GO:0005852	regulation of translational initiation:translation initiation factor activity:eukaryotic translation initiation factor 3 complex	eukaryotictranslation initiation factor 3 subunit 10, putative	PB000555.01.0(berghei.aa) PB300639.00.0(berghei.aa) PC000044.03.0(chabaudi.aa) PFL0625c(falciparum.aa) PKH_143000(knowlesi.aa) PVX_123340(vivax.aa) PY04546(yoelii.aa)
ORTHOMCL941	7	6	BERGHEI:2;CHABAUDI:1;FALCIPARUM:1;KNOWLESI:1;VIVAX:1;YOELII:1			Translation initiation factor SUI1, putative	PB000550.03.0(berghei.aa) PB300883.00.0(berghei.aa) PC302287.00.0(chabaudi.aa) PFL2095w(falciparum.aa) PKH_146070(knowlesi.aa) PVX_101080(vivax.aa) PY01209(yoelii.aa)
ORTHOMCL942	7	6	BERGHEI:1;CHABAUDI:2;FALCIPARUM:1;KNOWLESI:1;VIVAX:1;YOELII:1	GO:0020011	apicoplast	Dihydrouridine synthase, putative	PB000550.01.0(berghei.aa) PC000812.03.0(chabaudi.aa) PC302401.00.0(chabaudi.aa) PFI0920c(falciparum.aa) PKH_071600(knowlesi.aa) PVX_099355(vivax.aa) PY06801(yoelii.aa)
ORTHOMCL943	7	6	BERGHEI:1;CHABAUDI:2;FALCIPARUM:1;KNOWLESI:1;VIVAX:1;YOELII:1			conserved hypothetical protein	PB000549.00.0(berghei.aa) PC000672.04.0(chabaudi.aa) PC301481.00.0(chabaudi.aa) PFI0825w(falciparum.aa) PKH_071420(knowlesi.aa) PVX_099265(vivax.aa) PY03266(yoelii.aa)
ORTHOMCL944	7	6	BERGHEI:1;CHABAUDI:2;FALCIPARUM:1;KNOWLESI:1;VIVAX:1;YOELII:1			conserved hypothetical protein	PB000546.02.0(berghei.aa) PC000193.05.0(chabaudi.aa) PC300807.00.0(chabaudi.aa) PFL2385c(falciparum.aa) PKH_146700(knowlesi.aa) PVX_101370(vivax.aa) PY02788(yoelii.aa)
ORTHOMCL945	7	6	BERGHEI:1;CHABAUDI:2;FALCIPARUM:1;KNOWLESI:1;VIVAX:1;YOELII:1			conserved hypothetical protein	PB000546.01.0(berghei.aa) PC000766.02.0(chabaudi.aa) PC302114.00.0(chabaudi.aa) PFE0655w(falciparum.aa) PKH_101930(knowlesi.aa) PVX_080580(vivax.aa) PY04624(yoelii.aa)
ORTHOMCL946	7	6	BERGHEI:2;CHABAUDI:1;FALCIPARUM:1;KNOWLESI:1;VIVAX:1;YOELII:1			conserved hypothetical protein	PB000546.00.0(berghei.aa) PB301253.00.0(berghei.aa) PC000486.03.0(chabaudi.aa) PFE0425w(falciparum.aa) PKH_102430(knowlesi.aa) PVX_097990(vivax.aa) PY07100(yoelii.aa)
ORTHOMCL947	7	6	BERGHEI:2;CHABAUDI:1;FALCIPARUM:1;KNOWLESI:1;VIVAX:1;YOELII:1			conserved hypothetical protein	PB000545.03.0(berghei.aa) PB000969.03.0(berghei.aa) PC000359.05.0(chabaudi.aa) PFI1190w(falciparum.aa) PKH_072140(knowlesi.aa) PVX_099625(vivax.aa) PY05195(yoelii.aa)
ORTHOMCL948	7	6	BERGHEI:1;CHABAUDI:2;FALCIPARUM:1;KNOWLESI:1;VIVAX:1;YOELII:1			hypothetical protein	PB000542.00.0(berghei.aa) PC000238.05.0(chabaudi.aa) PC301556.00.0(chabaudi.aa) PF11_0480(falciparum.aa) PKH_094440(knowlesi.aa) PVX_092945(vivax.aa) PY03923(yoelii.aa)
ORTHOMCL949	7	6	BERGHEI:1;CHABAUDI:2;FALCIPARUM:1;KNOWLESI:1;VIVAX:1;YOELII:1			conserved hypothetical protein	PB000539.02.0(berghei.aa) PC000074.02.0(chabaudi.aa) PC000359.04.0(chabaudi.aa) PF13_0126(falciparum.aa) PKH_123080(knowlesi.aa) PVX_116755(vivax.aa) PY01060(yoelii.aa)
ORTHOMCL950	7	6	BERGHEI:2;CHABAUDI:1;FALCIPARUM:1;KNOWLESI:1;VIVAX:1;YOELII:1			conserved hypothetical protein	PB000534.02.0(berghei.aa) PB000853.01.0(berghei.aa) PC300956.00.0(chabaudi.aa) PF14_0609(falciparum.aa) PKH_124150(knowlesi.aa) PVX_117260(vivax.aa) PY04484(yoelii.aa)
ORTHOMCL951	7	6	BERGHEI:1;CHABAUDI:2;FALCIPARUM:1;KNOWLESI:1;VIVAX:1;YOELII:1			DEAD-box subfamily ATP-dependant helicase, putative	PB000533.03.0(berghei.aa) PC000065.05.0(chabaudi.aa) PC000916.02.0(chabaudi.aa) PFE1085w(falciparum.aa) PKH_101050(knowlesi.aa) PVX_080160(vivax.aa) PY01366(yoelii.aa)
ORTHOMCL952	7	6	BERGHEI:2;CHABAUDI:1;FALCIPARUM:1;KNOWLESI:1;VIVAX:1;YOELII:1			casein kinase 1, PfCK1	PB000530.02.0(berghei.aa) PB300304.00.0(berghei.aa) PC000102.03.0(chabaudi.aa) PF11_0377(falciparum.aa) PKH_093440(knowlesi.aa) PVX_092440(vivax.aa) PY06011(yoelii.aa)
ORTHOMCL953	7	6	BERGHEI:1;CHABAUDI:2;FALCIPARUM:1;KNOWLESI:1;VIVAX:1;YOELII:1			conserved hypothetical protein	PB000530.00.0(berghei.aa) PC000776.00.0(chabaudi.aa) PC000806.01.0(chabaudi.aa) PFE0400w(falciparum.aa) PKH_102480(knowlesi.aa) PVX_097965(vivax.aa) PY02739(yoelii.aa)
ORTHOMCL954	7	6	BERGHEI:1;CHABAUDI:2;FALCIPARUM:1;KNOWLESI:1;VIVAX:1;YOELII:1			nucleolar GTP-binding protein 1, putative	PB000526.00.0(berghei.aa) PC000405.00.0(chabaudi.aa) PC000909.01.0(chabaudi.aa) PFF0625w(falciparum.aa) PKH_113600(knowlesi.aa) PVX_113785(vivax.aa) PY03098(yoelii.aa)
ORTHOMCL955	7	6	BERGHEI:2;CHABAUDI:1;FALCIPARUM:1;KNOWLESI:1;VIVAX:1;YOELII:1			conserved hypothetical protein	PB000525.02.0(berghei.aa) PB300684.00.0(berghei.aa) PC300035.00.0(chabaudi.aa) PF10_0083(falciparum.aa) PKH_080740(knowlesi.aa) PVX_094625(vivax.aa) PY05712(yoelii.aa)
ORTHOMCL956	7	6	BERGHEI:1;CHABAUDI:2;FALCIPARUM:1;KNOWLESI:1;VIVAX:1;YOELII:1			conserved hypothetical protein	PB000522.02.0(berghei.aa) PC000567.03.0(chabaudi.aa) PC300585.00.0(chabaudi.aa) PFE1410c(falciparum.aa) PKH_100390(knowlesi.aa) PVX_079835(vivax.aa) PY01280(yoelii.aa)
ORTHOMCL957	7	6	BERGHEI:1;CHABAUDI:2;FALCIPARUM:1;KNOWLESI:1;VIVAX:1;YOELII:1			conserved hypothetical protein	PB000519.03.0(berghei.aa) PC000414.00.0(chabaudi.aa) PC000608.00.0(chabaudi.aa) PFL0410w(falciparum.aa) PKH_130710(knowlesi.aa) PVX_084445(vivax.aa) PY00076(yoelii.aa)
ORTHOMCL958	7	6	BERGHEI:2;CHABAUDI:1;FALCIPARUM:1;KNOWLESI:1;VIVAX:1;YOELII:1	GO:0004586:GO:0009445	ornithine decarboxylase activity:putrescine metabolic process	S-adenosylmethionine decarboxylase-ornithine decarboxylase	PB000516.03.0(berghei.aa) PB300842.00.0(berghei.aa) PC000866.02.0(chabaudi.aa) PF10_0322(falciparum.aa) PKH_061750(knowlesi.aa) PVX_111070(vivax.aa) PY04754(yoelii.aa)
ORTHOMCL959	7	6	BERGHEI:1;CHABAUDI:2;FALCIPARUM:1;KNOWLESI:1;VIVAX:1;YOELII:1			conserved hypothetical protein	PB000514.01.0(berghei.aa) PC000116.04.0(chabaudi.aa) PC301330.00.0(chabaudi.aa) PF13_0162(falciparum.aa) PKH_122320(knowlesi.aa) PVX_082420(vivax.aa) PY01353(yoelii.aa)
ORTHOMCL960	7	6	BERGHEI:1;CHABAUDI:2;FALCIPARUM:1;KNOWLESI:1;VIVAX:1;YOELII:1			ferlin, putative	PB000505.02.0(berghei.aa) PC000188.00.0(chabaudi.aa) PC000537.00.0(chabaudi.aa) PF14_0530(falciparum.aa) PKH_125050(knowlesi.aa) PVX_117685(vivax.aa) PY05745(yoelii.aa)
ORTHOMCL961	7	6	BERGHEI:1;CHABAUDI:2;FALCIPARUM:1;KNOWLESI:1;VIVAX:1;YOELII:1			Rab1 protein, putative	PB000503.03.0(berghei.aa) PC000728.01.0(chabaudi.aa) PC301138.00.0(chabaudi.aa) PFE0690c(falciparum.aa) PKH_101870(knowlesi.aa) PVX_080550(vivax.aa) PY02819(yoelii.aa)
ORTHOMCL962	7	6	BERGHEI:1;CHABAUDI:2;FALCIPARUM:1;KNOWLESI:1;VIVAX:1;YOELII:1			conserved hypothetical protein	PB000503.01.0(berghei.aa) PC000798.03.0(chabaudi.aa) PC000995.02.0(chabaudi.aa) PFD0350w(falciparum.aa) PKH_030760(knowlesi.aa) PVX_000890(vivax.aa) PY05693(yoelii.aa)
ORTHOMCL963	7	6	BERGHEI:2;CHABAUDI:1;FALCIPARUM:1;KNOWLESI:1;VIVAX:1;YOELII:1			conserved hypothetical protein	PB000498.00.0(berghei.aa) PB103610.00.0(berghei.aa) PC000408.01.0(chabaudi.aa) PFI0870w(falciparum.aa) PKH_071510(knowlesi.aa) PVX_099310(vivax.aa) PY06078(yoelii.aa)
ORTHOMCL965	7	6	BERGHEI:2;CHABAUDI:1;FALCIPARUM:1;KNOWLESI:1;VIVAX:1;YOELII:1			conserved hypothetical protein	PB000492.00.0(berghei.aa) PB000896.03.0(berghei.aa) PC000478.02.0(chabaudi.aa) PFF1065c(falciparum.aa) PKH_112740(knowlesi.aa) PVX_114220(vivax.aa) PY01465(yoelii.aa)
ORTHOMCL966	7	6	BERGHEI:1;CHABAUDI:2;FALCIPARUM:1;KNOWLESI:1;VIVAX:1;YOELII:1			conserved hypothetical protein	PB000490.01.0(berghei.aa) PC000034.04.0(chabaudi.aa) PC000531.01.0(chabaudi.aa) PF14_0407(falciparum.aa) PKH_126340(knowlesi.aa) PVX_118345(vivax.aa) PY00094(yoelii.aa)
ORTHOMCL967	7	6	BERGHEI:1;CHABAUDI:1;FALCIPARUM:1;KNOWLESI:1;VIVAX:2;YOELII:1	GO:0005847:GO:0006379:GO:0006378	mRNA cleavage and polyadenylation specificity factor complex:mRNA cleavage:mRNA polyadenylation	cleavage and polyadenylation specifity factor protein, putative	PB000484.03.0(berghei.aa) PC000290.00.0(chabaudi.aa) PF14_0364(falciparum.aa) PKH_126790(knowlesi.aa) PVX_118570(vivax.aa) PVX_209290(vivax.aa) PY00665(yoelii.aa)
ORTHOMCL968	7	6	BERGHEI:2;CHABAUDI:1;FALCIPARUM:1;KNOWLESI:1;VIVAX:1;YOELII:1			hypothetical protein	PB000484.02.0(berghei.aa) PB300144.00.0(berghei.aa) PC000638.00.0(chabaudi.aa) PFF0860c(falciparum.aa) PKH_113160(knowlesi.aa) PVX_114015(vivax.aa) PY05076(yoelii.aa)
ORTHOMCL969	7	6	BERGHEI:2;CHABAUDI:1;FALCIPARUM:1;KNOWLESI:1;VIVAX:1;YOELII:1			hypothetical protein	PB000483.01.0(berghei.aa) PB000744.01.0(berghei.aa) PC000721.00.0(chabaudi.aa) PF11_0223(falciparum.aa) PKH_091890(knowlesi.aa) PVX_091695(vivax.aa) PY03941(yoelii.aa)
ORTHOMCL970	7	6	BERGHEI:1;CHABAUDI:2;FALCIPARUM:1;KNOWLESI:1;VIVAX:1;YOELII:1	GO:0020011	apicoplast	hypothetical protein	PB000483.00.0(berghei.aa) PC300093.00.0(chabaudi.aa) PC300094.00.0(chabaudi.aa) PF10_0233(falciparum.aa) PKH_060820(knowlesi.aa) PVX_111515(vivax.aa) PY01461(yoelii.aa)
ORTHOMCL971	7	6	BERGHEI:2;CHABAUDI:1;FALCIPARUM:1;KNOWLESI:1;VIVAX:1;YOELII:1	GO:0004307	ethanolaminephosphotransferase activity	ethanolaminephosphotransferase, putative	PB000481.02.0(berghei.aa) PB300434.00.0(berghei.aa) PC000578.03.0(chabaudi.aa) PFF1375c(falciparum.aa) PKH_112100(knowlesi.aa) PVX_114515(vivax.aa) PY05544(yoelii.aa)
ORTHOMCL972	7	6	BERGHEI:2;CHABAUDI:1;FALCIPARUM:1;KNOWLESI:1;VIVAX:1;YOELII:1			hypothetical protein	PB000481.01.0(berghei.aa) PB300436.00.0(berghei.aa) PC000586.04.0(chabaudi.aa) PF11_0394(falciparum.aa) PKH_093600(knowlesi.aa) PVX_092525(vivax.aa) PY06419(yoelii.aa)
ORTHOMCL973	7	6	BERGHEI:2;CHABAUDI:1;FALCIPARUM:1;KNOWLESI:1;VIVAX:1;YOELII:1			Pb-reticulocyte binding protein	PB000479.00.0(berghei.aa) PB000583.01.0(berghei.aa) PC000467.04.0(chabaudi.aa) PFL0425c(falciparum.aa) PKH_130740(knowlesi.aa) PVX_084460(vivax.aa) PY06162(yoelii.aa)
ORTHOMCL974	7	6	BERGHEI:2;CHABAUDI:1;FALCIPARUM:1;KNOWLESI:1;VIVAX:1;YOELII:1			RING zinc finger protein, putative	PB000471.03.0(berghei.aa) PB300758.00.0(berghei.aa) PC000054.05.0(chabaudi.aa) PFB0687c(falciparum.aa) PKH_040480(knowlesi.aa) PVX_002780(vivax.aa) PY00197(yoelii.aa)
ORTHOMCL975	7	6	BERGHEI:1;CHABAUDI:1;FALCIPARUM:1;KNOWLESI:1;VIVAX:1;YOELII:2	GO:0003723:GO:0006364	RNA binding:rRNA processing	nucleolar protein NOP5, putative	PB000470.01.0(berghei.aa) PC000692.02.0(chabaudi.aa) PF10_0085(falciparum.aa) PKH_080790(knowlesi.aa) PVX_094640(vivax.aa) PY01565(yoelii.aa) PY05710(yoelii.aa)
ORTHOMCL976	7	6	BERGHEI:1;CHABAUDI:2;FALCIPARUM:1;KNOWLESI:1;VIVAX:1;YOELII:1	GO:0006446	regulation of translational initiation	eukaryotictranslation initiation factor 5, putative	PB000468.02.0(berghei.aa) PC000100.02.0(chabaudi.aa) PC301070.00.0(chabaudi.aa) PFL0335c(falciparum.aa) PKH_130570(knowlesi.aa) PVX_084370(vivax.aa) PY07150(yoelii.aa)
ORTHOMCL977	7	6	BERGHEI:2;CHABAUDI:1;FALCIPARUM:1;KNOWLESI:1;VIVAX:1;YOELII:1			conserved hypothetical protein	PB000466.03.0(berghei.aa) PB301042.00.0(berghei.aa) PC302275.00.0(chabaudi.aa) PFL0205w(falciparum.aa) PKH_130280(knowlesi.aa) PVX_084250(vivax.aa) PY00982(yoelii.aa)
ORTHOMCL978	7	6	BERGHEI:2;CHABAUDI:1;FALCIPARUM:1;KNOWLESI:1;VIVAX:1;YOELII:1			hypothetical protein	PB000464.03.0(berghei.aa) PB300314.00.0(berghei.aa) PC302285.00.0(chabaudi.aa) PF14_0497(falciparum.aa) PKH_125410(knowlesi.aa) PVX_117870(vivax.aa) PY06811(yoelii.aa)
ORTHOMCL979	7	6	BERGHEI:1;CHABAUDI:2;FALCIPARUM:1;KNOWLESI:1;VIVAX:1;YOELII:1	GO:0016887:GO:0005871	ATPase activity:kinesin complex	kinesin-related protein, putative	PB000464.00.0(berghei.aa) PC000617.04.0(chabaudi.aa) PC302613.00.0(chabaudi.aa) PFL0545w(falciparum.aa) PKH_131000(knowlesi.aa) PVX_084580(vivax.aa) PY02427(yoelii.aa)
ORTHOMCL980	7	6	BERGHEI:1;CHABAUDI:2;FALCIPARUM:1;KNOWLESI:1;VIVAX:1;YOELII:1			protein kinase, putative	PB000459.01.0(berghei.aa) PC000700.01.0(chabaudi.aa) PC300059.00.0(chabaudi.aa) PFC0755c(falciparum.aa) PKH_082420(knowlesi.aa) PVX_095370(vivax.aa) PY00154(yoelii.aa)
ORTHOMCL981	7	6	BERGHEI:1;CHABAUDI:2;FALCIPARUM:1;KNOWLESI:1;VIVAX:1;YOELII:1			conserved hypothetical protein	PB000458.00.0(berghei.aa) PC000470.02.0(chabaudi.aa) PC301158.00.0(chabaudi.aa) PF14_0268(falciparum.aa) PKH_132140(knowlesi.aa) PVX_085100(vivax.aa) PY00686(yoelii.aa)
ORTHOMCL982	7	6	BERGHEI:2;CHABAUDI:1;FALCIPARUM:1;KNOWLESI:1;VIVAX:1;YOELII:1			conserved hypothetical protein	PB000455.02.0(berghei.aa) PB001287.02.0(berghei.aa) PC000423.02.0(chabaudi.aa) PF14_0724(falciparum.aa) PKH_126970(knowlesi.aa) PVX_118655(vivax.aa) PY05553(yoelii.aa)
ORTHOMCL983	7	6	BERGHEI:2;CHABAUDI:1;FALCIPARUM:1;KNOWLESI:1;VIVAX:1;YOELII:1	GO:0006510	ATP-dependent proteolysis	ATP-dependent protease, putative	PB000455.01.0(berghei.aa) PB301538.00.0(berghei.aa) PC000468.04.0(chabaudi.aa) PF14_0147(falciparum.aa) PKH_133230(knowlesi.aa) PVX_085705(vivax.aa) PY04458(yoelii.aa)
ORTHOMCL984	7	6	BERGHEI:1;CHABAUDI:2;FALCIPARUM:1;KNOWLESI:1;VIVAX:1;YOELII:1			conserved hypothetical protein	PB000445.00.0(berghei.aa) PC000273.01.0(chabaudi.aa) PC000669.01.0(chabaudi.aa) PFL0755c(falciparum.aa) PKH_143280(knowlesi.aa) PVX_123460(vivax.aa) PY02274(yoelii.aa)
ORTHOMCL985	7	6	BERGHEI:1;CHABAUDI:2;FALCIPARUM:1;KNOWLESI:1;VIVAX:1;YOELII:1	GO:0020011	apicoplast	hypothetical protein	PB000443.02.0(berghei.aa) PC000227.01.0(chabaudi.aa) PC000591.02.0(chabaudi.aa) PF10_0197(falciparum.aa) PKH_060440(knowlesi.aa) PVX_001880(vivax.aa) PY00601(yoelii.aa)
ORTHOMCL986	7	6	BERGHEI:2;CHABAUDI:1;FALCIPARUM:1;KNOWLESI:1;VIVAX:1;YOELII:1			conserved hypothetical protein	PB000443.00.0(berghei.aa) PB000749.00.0(berghei.aa) PC000387.02.0(chabaudi.aa) PFI1015w(falciparum.aa) PKH_071790(knowlesi.aa) PVX_099450(vivax.aa) PY03600(yoelii.aa)
ORTHOMCL987	7	6	BERGHEI:2;CHABAUDI:1;FALCIPARUM:1;KNOWLESI:1;VIVAX:1;YOELII:1			hypothetical protein	PB000440.03.0(berghei.aa) PB000441.03.0(berghei.aa) PC300340.00.0(chabaudi.aa) PF13_0196(falciparum.aa) PKH_121860(knowlesi.aa) PVX_082645(vivax.aa) PY02147(yoelii.aa)
ORTHOMCL988	7	6	BERGHEI:2;CHABAUDI:1;FALCIPARUM:1;KNOWLESI:1;VIVAX:1;YOELII:1	GO:0004462:GO:0020011:GO:0009438	lactoylglutathione lyase activity:apicoplast:methylglyoxal metabolic process	glyoxalase I, putative	PB000438.03.0(berghei.aa) PB300752.00.0(berghei.aa) PC001101.02.0(chabaudi.aa) PFF0230c(falciparum.aa) PKH_114490(knowlesi.aa) PVX_113400(vivax.aa) PY04823(yoelii.aa)
ORTHOMCL989	7	6	BERGHEI:1;CHABAUDI:2;FALCIPARUM:1;KNOWLESI:1;VIVAX:1;YOELII:1			conserved hypothetical protein	PB000438.01.0(berghei.aa) PC000656.03.0(chabaudi.aa) PC000780.03.0(chabaudi.aa) PF14_0312(falciparum.aa) PKH_131620(knowlesi.aa) PVX_084885(vivax.aa) PY05262(yoelii.aa)
ORTHOMCL990	7	6	BERGHEI:2;CHABAUDI:1;FALCIPARUM:1;KNOWLESI:1;VIVAX:1;YOELII:1			conserved hypothetical protein	PB000435.00.0(berghei.aa) PB104645.00.0(berghei.aa) PC000031.02.0(chabaudi.aa) PF11_0289(falciparum.aa) PKH_092550(knowlesi.aa) PVX_092000(vivax.aa) PY03552(yoelii.aa)
ORTHOMCL991	7	6	BERGHEI:1;CHABAUDI:2;FALCIPARUM:1;KNOWLESI:1;VIVAX:1;YOELII:1			conserved hypothetical protein	PB000426.01.0(berghei.aa) PC000096.04.0(chabaudi.aa) PC000167.05.0(chabaudi.aa) PFC0965w(falciparum.aa) PKH_081880(knowlesi.aa) PVX_095145(vivax.aa) PY03666(yoelii.aa)
ORTHOMCL992	7	6	BERGHEI:1;CHABAUDI:1;FALCIPARUM:2;KNOWLESI:1;VIVAX:1;YOELII:1			conserved hypothetical protein	PB000416.00.0(berghei.aa) PC000392.02.0(chabaudi.aa) PF10_0409(falciparum.aa) PF14_0573(falciparum.aa) PKH_061120(knowlesi.aa) PVX_111375(vivax.aa) PY06060(yoelii.aa)
ORTHOMCL993	7	6	BERGHEI:1;CHABAUDI:1;FALCIPARUM:1;KNOWLESI:1;VIVAX:1;YOELII:2			conserved hypothetical protein	PB000408.00.0(berghei.aa) PC000004.03.0(chabaudi.aa) PFA0295c(falciparum.aa) PKH_020720(knowlesi.aa) PVX_081470(vivax.aa) PY05773(yoelii.aa) PY06867(yoelii.aa)
ORTHOMCL994	7	6	BERGHEI:2;CHABAUDI:1;FALCIPARUM:1;KNOWLESI:1;VIVAX:1;YOELII:1	GO:0019368	fatty acid elongation, unsaturated fatty acid	long chain polyunsaturated fatty acid elongation enzyme, putative	PB000405.01.0(berghei.aa) PB102952.00.0(berghei.aa) PC301145.00.0(chabaudi.aa) PFF0290w(falciparum.aa) PKH_114330(knowlesi.aa) PVX_113465(vivax.aa) PY00625(yoelii.aa)
ORTHOMCL995	7	6	BERGHEI:2;CHABAUDI:1;FALCIPARUM:1;KNOWLESI:1;VIVAX:1;YOELII:1			conserved hypothetical protein	PB000404.00.0(berghei.aa) PB301478.00.0(berghei.aa) PC000782.03.0(chabaudi.aa) PF07_0106(falciparum.aa) PKH_031900(knowlesi.aa) PVX_096075(vivax.aa) PY03677(yoelii.aa)
ORTHOMCL996	7	6	BERGHEI:2;CHABAUDI:1;FALCIPARUM:1;KNOWLESI:1;VIVAX:1;YOELII:1	GO:0022625	cytosolic large ribosomal subunit	ribosomal phosphoprotein P0	PB000391.01.0(berghei.aa) PB301503.00.0(berghei.aa) PC000236.04.0(chabaudi.aa) PF11_0313(falciparum.aa) PKH_092790(knowlesi.aa) PVX_092120(vivax.aa) PY00659(yoelii.aa)
ORTHOMCL997	7	6	BERGHEI:1;CHABAUDI:2;FALCIPARUM:1;KNOWLESI:1;VIVAX:1;YOELII:1	GO:0020011:GO:0005739	apicoplast:mitochondrion	transport protein, putative	PB000388.01.0(berghei.aa) PC000070.00.0(chabaudi.aa) PC000163.00.0(chabaudi.aa) PF11_0466(falciparum.aa) PKH_094310(knowlesi.aa) PVX_092880(vivax.aa) PY06546(yoelii.aa)
ORTHOMCL998	7	6	BERGHEI:1;CHABAUDI:2;FALCIPARUM:1;KNOWLESI:1;VIVAX:1;YOELII:1			conserved hypothetical protein	PB000386.02.0(berghei.aa) PC000015.03.0(chabaudi.aa) PC000477.02.0(chabaudi.aa) PF13_0299(falciparum.aa) PKH_111490(knowlesi.aa) PVX_114785(vivax.aa) PY04919(yoelii.aa)
ORTHOMCL999	7	6	BERGHEI:1;CHABAUDI:1;FALCIPARUM:1;KNOWLESI:1;VIVAX:2;YOELII:1			RNA helicase, putative	PB000381.00.0(berghei.aa) PC000197.02.0(chabaudi.aa) PF14_0429(falciparum.aa) PKH_126110(knowlesi.aa) PVX_118230(vivax.aa) PVX_198290(vivax.aa) PY07373(yoelii.aa)
ORTHOMCL1000	7	6	BERGHEI:1;CHABAUDI:2;FALCIPARUM:1;KNOWLESI:1;VIVAX:1;YOELII:1			hypothetical protein	PB000379.02.0(berghei.aa) PC000433.04.0(chabaudi.aa) PC302385.00.0(chabaudi.aa) PF14_0495(falciparum.aa) PKH_125430(knowlesi.aa) PVX_117880(vivax.aa) PY06813(yoelii.aa)
ORTHOMCL1001	7	6	BERGHEI:1;CHABAUDI:2;FALCIPARUM:1;KNOWLESI:1;VIVAX:1;YOELII:1			hypothetical protein	PB000375.02.0(berghei.aa) PC000451.03.0(chabaudi.aa) PC000632.03.0(chabaudi.aa) PFA0390w(falciparum.aa) PKH_020550(knowlesi.aa) PVX_081385(vivax.aa) PY06177(yoelii.aa)
ORTHOMCL1002	7	6	BERGHEI:1;CHABAUDI:2;FALCIPARUM:1;KNOWLESI:1;VIVAX:1;YOELII:1			conserved hypothetical protein	PB000372.02.0(berghei.aa) PC000216.00.0(chabaudi.aa) PC000404.04.0(chabaudi.aa) PF08_0030(falciparum.aa) PKH_050700(knowlesi.aa) PVX_089160(vivax.aa) PY02083(yoelii.aa)
ORTHOMCL1003	7	6	BERGHEI:2;CHABAUDI:1;FALCIPARUM:1;KNOWLESI:1;VIVAX:1;YOELII:1			conserved hypothetical protein	PB000372.00.0(berghei.aa) PB300741.00.0(berghei.aa) PC000331.02.0(chabaudi.aa) PF14_0074(falciparum.aa) PKH_133930(knowlesi.aa) PVX_086045(vivax.aa) PY04135(yoelii.aa)
ORTHOMCL1004	7	6	BERGHEI:1;CHABAUDI:2;FALCIPARUM:1;KNOWLESI:1;VIVAX:1;YOELII:1	GO:0006810:GO:0042626	transport:ATPase activity, coupled to transmembrane movement of substances	ABC transporter, (EPP family)	PB000365.03.0(berghei.aa) PC000011.02.0(chabaudi.aa) PC301921.00.0(chabaudi.aa) PF14_0244(falciparum.aa) PKH_132390(knowlesi.aa) PVX_085205(vivax.aa) PY00207(yoelii.aa)
ORTHOMCL1005	7	6	BERGHEI:1;CHABAUDI:1;FALCIPARUM:1;KNOWLESI:1;VIVAX:1;YOELII:2			conserved hypothetical protein	PB000356.03.0(berghei.aa) PC000057.04.0(chabaudi.aa) PF10_0282(falciparum.aa) PKH_061310(knowlesi.aa) PVX_111285(vivax.aa) PY01427(yoelii.aa) PY07108(yoelii.aa)
ORTHOMCL1006	7	6	BERGHEI:2;CHABAUDI:1;FALCIPARUM:1;KNOWLESI:1;VIVAX:1;YOELII:1			hypothetical protein	PB000356.00.0(berghei.aa) PB001309.02.0(berghei.aa) PC000347.05.0(chabaudi.aa) PF14_0515(falciparum.aa) PKH_125230(knowlesi.aa) PVX_117770(vivax.aa) PY00796(yoelii.aa)
ORTHOMCL1007	7	6	BERGHEI:1;CHABAUDI:2;FALCIPARUM:1;KNOWLESI:1;VIVAX:1;YOELII:1	GO:0016020:GO:0020011	membrane:apicoplast	hypothetical protein, conserved	PB000355.02.0(berghei.aa) PC000262.00.0(chabaudi.aa) PC302614.00.0(chabaudi.aa) PF13_0182(falciparum.aa) PKH_121970(knowlesi.aa) PVX_082590(vivax.aa) PY06413(yoelii.aa)
ORTHOMCL1008	7	6	BERGHEI:2;CHABAUDI:1;FALCIPARUM:1;KNOWLESI:1;VIVAX:1;YOELII:1			hypothetical protein	PB000354.03.0(berghei.aa) PB401461.00.0(berghei.aa) PC000056.04.0(chabaudi.aa) PF10_0283(falciparum.aa) PKH_061320(knowlesi.aa) PVX_111280(vivax.aa) PY07110(yoelii.aa)
ORTHOMCL1009	7	6	BERGHEI:2;CHABAUDI:1;FALCIPARUM:1;KNOWLESI:1;VIVAX:1;YOELII:1			metabolite/drug transporter	PB000349.03.0(berghei.aa) PB001126.02.0(berghei.aa) PC000299.05.0(chabaudi.aa) PF14_0387(falciparum.aa) PKH_126550(knowlesi.aa) PVX_118450(vivax.aa) PY02584(yoelii.aa)
ORTHOMCL1010	7	6	BERGHEI:1;CHABAUDI:2;FALCIPARUM:1;KNOWLESI:1;VIVAX:1;YOELII:1			conserved hypothetical protein	PB000345.02.0(berghei.aa) PC000661.01.0(chabaudi.aa) PC000870.02.0(chabaudi.aa) PFF0705c(falciparum.aa) PKH_113440(knowlesi.aa) PVX_113865(vivax.aa) PY05485(yoelii.aa)
ORTHOMCL1011	7	6	BERGHEI:1;CHABAUDI:1;FALCIPARUM:1;KNOWLESI:1;VIVAX:1;YOELII:2			conserved hypothetical protein	PB000344.03.0(berghei.aa) PC000563.02.0(chabaudi.aa) PFI0280c(falciparum.aa) PKH_070290(knowlesi.aa) PVX_098725(vivax.aa) PY04567(yoelii.aa) PY04568(yoelii.aa)
ORTHOMCL1012	7	6	BERGHEI:2;CHABAUDI:1;FALCIPARUM:1;KNOWLESI:1;VIVAX:1;YOELII:1	GO:0006890	retrograde vesicle-mediated transport, Golgi to ER	coatamer protein, beta subunit, putative	PB000340.03.0(berghei.aa) PB000713.00.0(berghei.aa) PC000888.02.0(chabaudi.aa) PF14_0277(falciparum.aa) PKH_132050(knowlesi.aa) PVX_085050(vivax.aa) PY01272(yoelii.aa)
ORTHOMCL1013	7	6	BERGHEI:1;CHABAUDI:2;FALCIPARUM:1;KNOWLESI:1;VIVAX:1;YOELII:1			conserved hypothetical protein	PB000331.00.0(berghei.aa) PC000667.04.0(chabaudi.aa) PC301837.00.0(chabaudi.aa) PFF0905w(falciparum.aa) PKH_113070(knowlesi.aa) PVX_114060(vivax.aa) PY03378(yoelii.aa)
ORTHOMCL1014	7	6	BERGHEI:2;CHABAUDI:1;FALCIPARUM:1;KNOWLESI:1;VIVAX:1;YOELII:1			conserved hypothetical protein	PB000327.00.0(berghei.aa) PB000655.00.0(berghei.aa) PC300237.00.0(chabaudi.aa) PF14_0537(falciparum.aa) PKH_124970(knowlesi.aa) PVX_117645(vivax.aa) PY02773(yoelii.aa)
ORTHOMCL1015	7	6	BERGHEI:1;CHABAUDI:1;FALCIPARUM:1;KNOWLESI:1;VIVAX:2;YOELII:1			conserved hypothetical protein	PB000326.02.0(berghei.aa) PC000200.00.0(chabaudi.aa) PF14_0452(falciparum.aa) PKH_125890(knowlesi.aa) PVX_118120(vivax.aa) PVX_213290(vivax.aa) PY06002(yoelii.aa)
ORTHOMCL1016	7	6	BERGHEI:1;CHABAUDI:2;FALCIPARUM:1;KNOWLESI:1;VIVAX:1;YOELII:1			RNA recognition motif, putative	PB000321.01.0(berghei.aa) PC300512.00.0(chabaudi.aa) PC403209.00.0(chabaudi.aa) PF11_0402(falciparum.aa) PKH_093670(knowlesi.aa) PVX_092560(vivax.aa) PY05866(yoelii.aa)
ORTHOMCL1017	7	6	BERGHEI:1;CHABAUDI:2;FALCIPARUM:1;KNOWLESI:1;VIVAX:1;YOELII:1			hepatocellular carcinoma-associated antigen 56A, putative	PB000320.02.0(berghei.aa) PC000163.05.0(chabaudi.aa) PC000186.04.0(chabaudi.aa) PFI0365w(falciparum.aa) PKH_070480(knowlesi.aa) PVX_098825(vivax.aa) PY04116(yoelii.aa)
ORTHOMCL1018	7	6	BERGHEI:1;CHABAUDI:2;FALCIPARUM:1;KNOWLESI:1;VIVAX:1;YOELII:1			para-aminobenzoic acid synthetase, putative	PB000320.00.0(berghei.aa) PC001334.02.0(chabaudi.aa) PC301043.00.0(chabaudi.aa) PFI1100w(falciparum.aa) PKH_071960(knowlesi.aa) PVX_099530(vivax.aa) PY04548(yoelii.aa)
ORTHOMCL1019	7	6	BERGHEI:1;CHABAUDI:2;FALCIPARUM:1;KNOWLESI:1;VIVAX:1;YOELII:1			conserved hypothetical protein	PB000316.02.0(berghei.aa) PC000021.01.0(chabaudi.aa) PC301711.00.0(chabaudi.aa) PF14_0354(falciparum.aa) PKH_131190(knowlesi.aa) PVX_084675(vivax.aa) PY02917(yoelii.aa)
ORTHOMCL1020	7	6	BERGHEI:2;CHABAUDI:1;FALCIPARUM:1;KNOWLESI:1;VIVAX:1;YOELII:1	GO:0020011	apicoplast	hypothetical protein, conserved	PB000316.01.0(berghei.aa) PB300397.00.0(berghei.aa) PC300179.00.0(chabaudi.aa) PFI1010w(falciparum.aa) PKH_071780(knowlesi.aa) PVX_099445(vivax.aa) PY02621(yoelii.aa)
ORTHOMCL1021	7	6	BERGHEI:1;CHABAUDI:2;FALCIPARUM:1;KNOWLESI:1;VIVAX:1;YOELII:1			conserved hypothetical protein	PB000314.03.0(berghei.aa) PC000067.01.0(chabaudi.aa) PC300766.00.0(chabaudi.aa) PF10_0101(falciparum.aa) PKH_080990(knowlesi.aa) PVX_094740(vivax.aa) PY06184(yoelii.aa)
ORTHOMCL1022	7	6	BERGHEI:2;CHABAUDI:1;FALCIPARUM:1;KNOWLESI:1;VIVAX:1;YOELII:1			hypothetical protein	PB000313.00.0(berghei.aa) PB000980.03.0(berghei.aa) PC000248.03.0(chabaudi.aa) PF14_0337(falciparum.aa) PKH_131370(knowlesi.aa) PVX_084755(vivax.aa) PY05582(yoelii.aa)
ORTHOMCL1023	7	6	BERGHEI:1;CHABAUDI:2;FALCIPARUM:1;KNOWLESI:1;VIVAX:1;YOELII:1			conserved hypothetical protein	PB000312.02.0(berghei.aa) PC105967.00.0(chabaudi.aa) PC108303.00.0(chabaudi.aa) PF10_0234(falciparum.aa) PKH_060830(knowlesi.aa) PVX_111510(vivax.aa) PY01460(yoelii.aa)
ORTHOMCL1024	7	6	BERGHEI:1;CHABAUDI:1;FALCIPARUM:1;KNOWLESI:1;VIVAX:1;YOELII:2			hypothetical protein	PB000312.01.0(berghei.aa) PC300575.00.0(chabaudi.aa) PF14_0568(falciparum.aa) PKH_124660(knowlesi.aa) PVX_117485(vivax.aa) PY06533(yoelii.aa) PY07051(yoelii.aa)
ORTHOMCL1025	7	6	BERGHEI:1;CHABAUDI:2;FALCIPARUM:1;KNOWLESI:1;VIVAX:1;YOELII:1			conserved hypothetical protein	PB000311.01.0(berghei.aa) PC000489.01.0(chabaudi.aa) PC000537.02.0(chabaudi.aa) PFL1485w(falciparum.aa) PKH_144770(knowlesi.aa) PVX_124180(vivax.aa) PY01573(yoelii.aa)
ORTHOMCL1026	7	6	BERGHEI:2;CHABAUDI:1;FALCIPARUM:1;KNOWLESI:1;VIVAX:1;YOELII:1			conserved hypothetical protein	PB000308.01.0(berghei.aa) PB300830.00.0(berghei.aa) PC000466.04.0(chabaudi.aa) PFE0945c(falciparum.aa) PKH_101400(knowlesi.aa) PVX_080305(vivax.aa) PY03392(yoelii.aa)
ORTHOMCL1027	7	6	BERGHEI:2;CHABAUDI:1;FALCIPARUM:1;KNOWLESI:1;VIVAX:1;YOELII:1			hypothetical protein, conserved	PB000302.02.0(berghei.aa) PB300739.00.0(berghei.aa) PC301176.00.0(chabaudi.aa) PFL0175c(falciparum.aa) PKH_130220(knowlesi.aa) PVX_084220(vivax.aa) PY05913(yoelii.aa)
ORTHOMCL1028	7	6	BERGHEI:2;CHABAUDI:1;FALCIPARUM:1;KNOWLESI:1;VIVAX:1;YOELII:1			conserved hypothetical protein	PB000301.02.0(berghei.aa) PB101260.00.0(berghei.aa) PC109157.00.0(chabaudi.aa) PF08_0082(falciparum.aa) PKH_142540(knowlesi.aa) PVX_123120(vivax.aa) PY05997(yoelii.aa)
ORTHOMCL1029	7	6	BERGHEI:1;CHABAUDI:2;FALCIPARUM:1;KNOWLESI:1;VIVAX:1;YOELII:1	GO:0006457:GO:0005783:GO:0016491	protein folding:endoplasmic reticulum:oxidoreductase activity	endoplasmic reticulum oxidoreductin, putative	PB000297.01.0(berghei.aa) PC000213.03.0(chabaudi.aa) PC300641.00.0(chabaudi.aa) PF11_0251(falciparum.aa) PKH_092150(knowlesi.aa) PVX_091815(vivax.aa) PY07009(yoelii.aa)
ORTHOMCL1030	7	6	BERGHEI:2;CHABAUDI:1;FALCIPARUM:1;KNOWLESI:1;VIVAX:1;YOELII:1			conserved hypothetical protein	PB000294.03.0(berghei.aa) PB300585.00.0(berghei.aa) PC000292.02.0(chabaudi.aa) PF14_0186(falciparum.aa) PKH_132980(knowlesi.aa) PVX_085520(vivax.aa) PY03574(yoelii.aa)
ORTHOMCL1031	7	6	BERGHEI:1;CHABAUDI:2;FALCIPARUM:1;KNOWLESI:1;VIVAX:1;YOELII:1			conserved hypothetical protein	PB000292.03.0(berghei.aa) PC000050.00.0(chabaudi.aa) PC000382.04.0(chabaudi.aa) PFI0495w(falciparum.aa) PKH_070760(knowlesi.aa) PVX_098950(vivax.aa) PY04264(yoelii.aa)
ORTHOMCL1032	7	6	BERGHEI:1;CHABAUDI:2;FALCIPARUM:1;KNOWLESI:1;VIVAX:1;YOELII:1			conserved hypothetical protein	PB000292.01.0(berghei.aa) PC000238.04.0(chabaudi.aa) PC000611.00.0(chabaudi.aa) PF14_0558(falciparum.aa) PKH_124760(knowlesi.aa) PVX_117540(vivax.aa) PY06000(yoelii.aa)
ORTHOMCL1033	7	6	BERGHEI:1;CHABAUDI:1;FALCIPARUM:1;KNOWLESI:1;VIVAX:1;YOELII:2	GO:0006538:GO:0006207:GO:0004088	glutamate catabolic process:'de novo' pyrimidine base biosynthetic process:carbamoyl-phosphate synthase (glutamine-hydrolyzing) activity	carbamoyl phosphate synthetase, putative	PB000291.00.0(berghei.aa) PC000179.01.0(chabaudi.aa) PF13_0044(falciparum.aa) PKH_140710(knowlesi.aa) PVX_122240(vivax.aa) PY04781(yoelii.aa) PY06257(yoelii.aa)
ORTHOMCL1034	7	6	BERGHEI:2;CHABAUDI:1;FALCIPARUM:1;KNOWLESI:1;VIVAX:1;YOELII:1			hypothetical protein	PB000290.02.0(berghei.aa) PB301260.00.0(berghei.aa) PC000060.02.0(chabaudi.aa) PF10_0179(falciparum.aa) PKH_060270(knowlesi.aa) PVX_001790(vivax.aa) PY05008(yoelii.aa)
ORTHOMCL1035	7	6	BERGHEI:1;CHABAUDI:1;FALCIPARUM:1;KNOWLESI:1;VIVAX:1;YOELII:2			conserved hypothetical protein	PB000287.02.0(berghei.aa) PC000777.03.0(chabaudi.aa) PF11_0379(falciparum.aa) PKH_093460(knowlesi.aa) PVX_092450(vivax.aa) PY05750(yoelii.aa) PY05752(yoelii.aa)
ORTHOMCL1036	7	6	BERGHEI:2;CHABAUDI:1;FALCIPARUM:1;KNOWLESI:1;VIVAX:1;YOELII:1	GO:0005871	kinesin complex	kinesin-like protein, putative	PB000287.00.0(berghei.aa) PB300814.00.0(berghei.aa) PC000147.04.0(chabaudi.aa) PFL2165w(falciparum.aa) PKH_146250(knowlesi.aa) PVX_101150(vivax.aa) PY03174(yoelii.aa)
ORTHOMCL1037	7	6	BERGHEI:1;CHABAUDI:2;FALCIPARUM:1;KNOWLESI:1;VIVAX:1;YOELII:1			conserved hypothetical protein	PB000285.01.0(berghei.aa) PC000600.02.0(chabaudi.aa) PC000701.01.0(chabaudi.aa) PFA0240w(falciparum.aa) PKH_020850(knowlesi.aa) PVX_081520(vivax.aa) PY05193(yoelii.aa)
ORTHOMCL1038	7	6	BERGHEI:2;CHABAUDI:1;FALCIPARUM:1;KNOWLESI:1;VIVAX:1;YOELII:1	GO:0020011	apicoplast	hypothetical protein, conserved	PB000280.02.0(berghei.aa) PB000445.01.0(berghei.aa) PC001020.02.0(chabaudi.aa) PFF1015w(falciparum.aa) PKH_112840(knowlesi.aa) PVX_114170(vivax.aa) PY04477(yoelii.aa)
ORTHOMCL1039	7	6	BERGHEI:1;CHABAUDI:1;FALCIPARUM:1;KNOWLESI:1;VIVAX:1;YOELII:2			conserved hypothetical protein	PB000276.01.0(berghei.aa) PC001311.02.0(chabaudi.aa) PFF0930w(falciparum.aa) PKH_113020(knowlesi.aa) PVX_114085(vivax.aa) PY02964(yoelii.aa) PY04612(yoelii.aa)
ORTHOMCL1040	7	6	BERGHEI:1;CHABAUDI:2;FALCIPARUM:1;KNOWLESI:1;VIVAX:1;YOELII:1	GO:0005739	mitochondrion	ubiquinol-cytochrome c reductase complex subunit, putative	PB000269.03.0(berghei.aa) PC001342.02.0(chabaudi.aa) PC301404.00.0(chabaudi.aa) PF10_0120(falciparum.aa) PKH_081180(knowlesi.aa) PVX_094835(vivax.aa) PY03477(yoelii.aa)
ORTHOMCL1041	7	6	BERGHEI:2;CHABAUDI:1;FALCIPARUM:1;KNOWLESI:1;VIVAX:1;YOELII:1			hypothetical protein	PB000268.03.0(berghei.aa) PB000524.00.0(berghei.aa) PC000531.04.0(chabaudi.aa) PF07_0037(falciparum.aa) PKH_010740(knowlesi.aa) PVX_087995(vivax.aa) PY01705(yoelii.aa)
ORTHOMCL1042	7	6	BERGHEI:1;CHABAUDI:2;FALCIPARUM:1;KNOWLESI:1;VIVAX:1;YOELII:1			hypothetical protein	PB000262.03.0(berghei.aa) PC000266.02.0(chabaudi.aa) PC100512.00.0(chabaudi.aa) PF07_0016(falciparum.aa) PKH_010250(knowlesi.aa) PVX_087755(vivax.aa) PY01947(yoelii.aa)
ORTHOMCL1043	7	6	BERGHEI:1;CHABAUDI:2;FALCIPARUM:1;KNOWLESI:1;VIVAX:1;YOELII:1			conserved hypothetical protein	PB000262.00.0(berghei.aa) PC300024.00.0(chabaudi.aa) PC301868.00.0(chabaudi.aa) PF11_0232(falciparum.aa) PKH_091980(knowlesi.aa) PVX_091740(vivax.aa) PY03233(yoelii.aa)
ORTHOMCL1044	7	6	BERGHEI:1;CHABAUDI:2;FALCIPARUM:1;KNOWLESI:1;VIVAX:1;YOELII:1			conserved hypothetical protein	PB000258.00.0(berghei.aa) PC000417.00.0(chabaudi.aa) PC001337.02.0(chabaudi.aa) PFC0530w(falciparum.aa) PKH_082740(knowlesi.aa) PVX_119735(vivax.aa) PY04506(yoelii.aa)
ORTHOMCL1045	7	6	BERGHEI:1;CHABAUDI:1;FALCIPARUM:1;KNOWLESI:1;VIVAX:1;YOELII:2			conserved hypothetical protein	PB000254.03.0(berghei.aa) PC302224.00.0(chabaudi.aa) PFE0155w(falciparum.aa) PKH_103030(knowlesi.aa) PVX_097665(vivax.aa) PY06659(yoelii.aa) PY06660(yoelii.aa)
ORTHOMCL1046	7	6	BERGHEI:2;CHABAUDI:1;FALCIPARUM:1;KNOWLESI:1;VIVAX:1;YOELII:1			conserved hypothetical protein	PB000254.00.0(berghei.aa) PB000471.02.0(berghei.aa) PC000598.00.0(chabaudi.aa) PFB0765w(falciparum.aa) PKH_040340(knowlesi.aa) PVX_002705(vivax.aa) PY02271(yoelii.aa)
ORTHOMCL1047	7	6	BERGHEI:2;CHABAUDI:1;FALCIPARUM:1;KNOWLESI:1;VIVAX:1;YOELII:1			Pb-reticulocyte binding protein	PB000241.02.0(berghei.aa) PB300511.00.0(berghei.aa) PC001073.02.0(chabaudi.aa) PFB0185w(falciparum.aa) PKH_041600(knowlesi.aa) PVX_003630(vivax.aa) PY01684(yoelii.aa)
ORTHOMCL1048	7	6	BERGHEI:1;CHABAUDI:2;FALCIPARUM:1;KNOWLESI:1;VIVAX:1;YOELII:1			conserved hypothetical protein	PB000238.02.0(berghei.aa) PC000178.05.0(chabaudi.aa) PC301752.00.0(chabaudi.aa) PFC0970w(falciparum.aa) PKH_081870(knowlesi.aa) PVX_095140(vivax.aa) PY03667(yoelii.aa)
ORTHOMCL1049	7	6	BERGHEI:2;CHABAUDI:1;FALCIPARUM:1;KNOWLESI:1;VIVAX:1;YOELII:1			conserved hypothetical protein	PB000237.00.0(berghei.aa) PB300779.00.0(berghei.aa) PC000194.02.0(chabaudi.aa) PF07_0045(falciparum.aa) PKH_010900(knowlesi.aa) PVX_088075(vivax.aa) PY05785(yoelii.aa)
ORTHOMCL1050	7	6	BERGHEI:1;CHABAUDI:2;FALCIPARUM:1;KNOWLESI:1;VIVAX:1;YOELII:1			hypothetical protein	PB000234.02.0(berghei.aa) PC400645.00.0(chabaudi.aa) PC405532.00.0(chabaudi.aa) PFL1085w(falciparum.aa) PKH_143910(knowlesi.aa) PVX_123760(vivax.aa) PY03447(yoelii.aa)
ORTHOMCL1051	7	6	BERGHEI:1;CHABAUDI:2;FALCIPARUM:1;KNOWLESI:1;VIVAX:1;YOELII:1	GO:0020011	apicoplast	hypothetical protein	PB000229.00.0(berghei.aa) PC000364.00.0(chabaudi.aa) PC302235.00.0(chabaudi.aa) PF11_0261(falciparum.aa) PKH_092260(knowlesi.aa) PVX_091870(vivax.aa) PY03512(yoelii.aa)
ORTHOMCL1052	7	6	BERGHEI:2;CHABAUDI:1;FALCIPARUM:1;KNOWLESI:1;VIVAX:1;YOELII:1			hypothetical protein	PB000227.00.0(berghei.aa) PB000557.00.0(berghei.aa) PC000822.01.0(chabaudi.aa) PF11_0341(falciparum.aa) PKH_093080(knowlesi.aa) PVX_092260(vivax.aa) PY01034(yoelii.aa)
ORTHOMCL1053	7	6	BERGHEI:2;CHABAUDI:1;FALCIPARUM:1;KNOWLESI:1;VIVAX:1;YOELII:1			conserved hypothetical protein	PB000220.00.0(berghei.aa) PB101408.00.0(berghei.aa) PC300129.00.0(chabaudi.aa) PFE1260c(falciparum.aa) PKH_100680(knowlesi.aa) PVX_079980(vivax.aa) PY06789(yoelii.aa)
ORTHOMCL1054	7	6	BERGHEI:1;CHABAUDI:2;FALCIPARUM:1;KNOWLESI:1;VIVAX:1;YOELII:1			conserved hypothetical protein	PB000218.03.0(berghei.aa) PC000645.04.0(chabaudi.aa) PC300086.00.0(chabaudi.aa) PFI0340c(falciparum.aa) PKH_070430(knowlesi.aa) PVX_098800(vivax.aa) PY01950(yoelii.aa)
ORTHOMCL1055	7	6	BERGHEI:2;CHABAUDI:1;FALCIPARUM:1;KNOWLESI:1;VIVAX:1;YOELII:1			conserved hypothetical protein	PB000217.01.0(berghei.aa) PB300483.00.0(berghei.aa) PC000656.00.0(chabaudi.aa) PFE1230c(falciparum.aa) PKH_100750(knowlesi.aa) PVX_080015(vivax.aa) PY06872(yoelii.aa)
ORTHOMCL1056	7	6	BERGHEI:1;CHABAUDI:2;FALCIPARUM:1;KNOWLESI:1;VIVAX:1;YOELII:1			hypothetical protein, conserved	PB000214.03.0(berghei.aa) PC000591.03.0(chabaudi.aa) PC302474.00.0(chabaudi.aa) PF14_0397(falciparum.aa) PKH_126450(knowlesi.aa) PVX_118400(vivax.aa) PY01293(yoelii.aa)
ORTHOMCL1057	7	6	BERGHEI:2;CHABAUDI:1;FALCIPARUM:1;KNOWLESI:1;VIVAX:1;YOELII:1	GO:0020011	apicoplast	Pfs45-48 related protein, putative	PB000214.00.0(berghei.aa) PB001162.01.0(berghei.aa) PC000092.02.0(chabaudi.aa) PFB0400w(falciparum.aa) PKH_041110(knowlesi.aa) PVX_003900(vivax.aa) PY03857(yoelii.aa)
ORTHOMCL1058	7	6	BERGHEI:1;CHABAUDI:2;FALCIPARUM:1;KNOWLESI:1;VIVAX:1;YOELII:1	GO:0006281:GO:0006310:GO:0016887	DNA repair:DNA recombination:ATPase activity	RuvB DNA helicase, putative	PB000212.00.0(berghei.aa) PC000933.02.0(chabaudi.aa) PC300721.00.0(chabaudi.aa) PF11_0071(falciparum.aa) PKH_090320(knowlesi.aa) PVX_090975(vivax.aa) PY03371(yoelii.aa)
ORTHOMCL1059	7	6	BERGHEI:1;CHABAUDI:2;FALCIPARUM:1;KNOWLESI:1;VIVAX:1;YOELII:1			serine/threonine-protein kinase. Pfnek-2	PB000208.03.0(berghei.aa) PC000234.00.0(chabaudi.aa) PC302433.00.0(chabaudi.aa) PFE1290w(falciparum.aa) PKH_100620(knowlesi.aa) PVX_079950(vivax.aa) PY06724(yoelii.aa)
ORTHOMCL1060	7	6	BERGHEI:2;CHABAUDI:1;FALCIPARUM:1;KNOWLESI:1;VIVAX:1;YOELII:1			hypothetical protein	PB000203.00.0(berghei.aa) PB402116.00.0(berghei.aa) PC104558.00.0(chabaudi.aa) PFE0230w(falciparum.aa) PKH_102830(knowlesi.aa) PVX_097795(vivax.aa) PY03844(yoelii.aa)
ORTHOMCL1061	7	6	BERGHEI:2;CHABAUDI:1;FALCIPARUM:1;KNOWLESI:1;VIVAX:1;YOELII:1			hypothetical protein	PB000200.02.0(berghei.aa) PB000958.01.0(berghei.aa) PC001348.02.0(chabaudi.aa) PF08_0092(falciparum.aa) PKH_142710(knowlesi.aa) PVX_123195(vivax.aa) PY04681(yoelii.aa)
ORTHOMCL1063	7	6	BERGHEI:1;CHABAUDI:2;FALCIPARUM:1;KNOWLESI:1;VIVAX:1;YOELII:1	GO:0006360:GO:0005736	transcription from RNA polymerase I promoter:DNA-directed RNA polymerase I complex	RNA polymerase I	PB000192.02.0(berghei.aa) PC000528.03.0(chabaudi.aa) PC000874.03.0(chabaudi.aa) PFE0465c(falciparum.aa) PKH_102350(knowlesi.aa) PVX_098025(vivax.aa) PY03255(yoelii.aa)
ORTHOMCL1064	7	6	BERGHEI:1;CHABAUDI:2;FALCIPARUM:1;KNOWLESI:1;VIVAX:1;YOELII:1			conserved hypothetical protein	PB000184.02.0(berghei.aa) PC000073.02.0(chabaudi.aa) PC300962.00.0(chabaudi.aa) PFE1270c(falciparum.aa) PKH_100660(knowlesi.aa) PVX_079970(vivax.aa) PY02111(yoelii.aa)
ORTHOMCL1065	7	6	BERGHEI:2;CHABAUDI:1;FALCIPARUM:1;KNOWLESI:1;VIVAX:1;YOELII:1	GO:0020011	apicoplast	hypothetical protein, conserved	PB000184.01.0(berghei.aa) PB000566.03.0(berghei.aa) PC000046.04.0(chabaudi.aa) PFC0715c(falciparum.aa) PKH_082500(knowlesi.aa) PVX_095415(vivax.aa) PY03582(yoelii.aa)
ORTHOMCL1066	7	6	BERGHEI:1;CHABAUDI:2;FALCIPARUM:1;KNOWLESI:1;VIVAX:1;YOELII:1			hypothetical protein	PB000181.02.0(berghei.aa) PC000154.01.0(chabaudi.aa) PC108523.00.0(chabaudi.aa) PF10_0032(falciparum.aa) PKH_080150(knowlesi.aa) PVX_094340(vivax.aa) PY04382(yoelii.aa)
ORTHOMCL1068	7	6	BERGHEI:1;CHABAUDI:2;FALCIPARUM:1;KNOWLESI:1;VIVAX:1;YOELII:1			conserved hypothetical protein	PB000174.00.0(berghei.aa) PC000499.04.0(chabaudi.aa) PC001201.02.0(chabaudi.aa) PFI0550w(falciparum.aa) PKH_070870(knowlesi.aa) PVX_099005(vivax.aa) PY00337(yoelii.aa)
ORTHOMCL1069	7	6	BERGHEI:1;CHABAUDI:2;FALCIPARUM:1;KNOWLESI:1;VIVAX:1;YOELII:1	GO:0020011	apicoplast	hypothetical protein, conserved	PB000171.03.0(berghei.aa) PC000859.02.0(chabaudi.aa) PC001236.02.0(chabaudi.aa) PF13_0277(falciparum.aa) PKH_111780(knowlesi.aa) PVX_114655(vivax.aa) PY00833(yoelii.aa)
ORTHOMCL1071	7	6	BERGHEI:2;CHABAUDI:1;FALCIPARUM:1;KNOWLESI:1;VIVAX:1;YOELII:1			conserved hypothetical protein	PB000170.02.0(berghei.aa) PB000707.03.0(berghei.aa) PC301007.00.0(chabaudi.aa) PF10_0180(falciparum.aa) PKH_060280(knowlesi.aa) PVX_001795(vivax.aa) PY02493(yoelii.aa)
ORTHOMCL1073	7	6	BERGHEI:1;CHABAUDI:2;FALCIPARUM:1;KNOWLESI:1;VIVAX:1;YOELII:1			hypothetical protein	PB000167.00.0(berghei.aa) PC000510.00.0(chabaudi.aa) PC000913.02.0(chabaudi.aa) PF13_0293(falciparum.aa) PKH_111600(knowlesi.aa) PVX_114745(vivax.aa) PY04885(yoelii.aa)
ORTHOMCL1074	7	6	BERGHEI:1;CHABAUDI:1;FALCIPARUM:1;KNOWLESI:2;VIVAX:1;YOELII:1			conserved hypothetical protein	PB000165.03.0(berghei.aa) PC000396.03.0(chabaudi.aa) PFL0640w(falciparum.aa) PKH_080650(knowlesi.aa) PKH_143030(knowlesi.aa) PVX_123355(vivax.aa) PY05922(yoelii.aa)
ORTHOMCL1075	7	6	BERGHEI:1;CHABAUDI:2;FALCIPARUM:1;KNOWLESI:1;VIVAX:1;YOELII:1			replication licensing factor, putative	PB000165.00.0(berghei.aa) PC000911.02.0(chabaudi.aa) PC301047.00.0(chabaudi.aa) PF13_0291(falciparum.aa) PKH_111620(knowlesi.aa) PVX_114735(vivax.aa) PY04888(yoelii.aa)
ORTHOMCL1076	7	6	BERGHEI:1;CHABAUDI:1;FALCIPARUM:1;KNOWLESI:1;VIVAX:2;YOELII:1			conserved hypothetical protein	PB000164.03.0(berghei.aa) PC000377.05.0(chabaudi.aa) PFL0650c(falciparum.aa) PKH_143070(knowlesi.aa) PVX_123360(vivax.aa) PVX_227290(vivax.aa) PY05921(yoelii.aa)
ORTHOMCL1077	7	6	BERGHEI:1;CHABAUDI:2;FALCIPARUM:1;KNOWLESI:1;VIVAX:1;YOELII:1			dolichyl-diphosphooligosaccharide--protein-glycot ransferase,putative	PB000160.03.0(berghei.aa) PC000667.03.0(chabaudi.aa) PC302017.00.0(chabaudi.aa) PFI0960w(falciparum.aa) PKH_071680(knowlesi.aa) PVX_099395(vivax.aa) PY05331(yoelii.aa)
ORTHOMCL1078	7	6	BERGHEI:1;CHABAUDI:1;FALCIPARUM:1;KNOWLESI:1;VIVAX:1;YOELII:2	GO:0005869:GO:0007017:GO:0016192	dynactin complex:microtubule-based process:vesicle-mediated transport	dynamin-like protein	PB000159.03.0(berghei.aa) PC001110.02.0(chabaudi.aa) PF11_0465(falciparum.aa) PKH_094300(knowlesi.aa) PVX_092875(vivax.aa) PY00714(yoelii.aa) PY07647(yoelii.aa)
ORTHOMCL1079	7	6	BERGHEI:1;CHABAUDI:1;FALCIPARUM:2;KNOWLESI:1;VIVAX:1;YOELII:1			hypothetical protein, conserved	PB000154.01.0(berghei.aa) PC000395.01.0(chabaudi.aa) PF11_0036(falciparum.aa) PFD0610w(falciparum.aa) PKH_030260(knowlesi.aa) PVX_000630(vivax.aa) PY05326(yoelii.aa)
ORTHOMCL1080	7	6	BERGHEI:2;CHABAUDI:1;FALCIPARUM:1;KNOWLESI:1;VIVAX:1;YOELII:1			hypothetical protein	PB000153.03.0(berghei.aa) PB000668.03.0(berghei.aa) PC000152.01.0(chabaudi.aa) PFF1485w(falciparum.aa) PKH_111830(knowlesi.aa) PVX_114630(vivax.aa) PY04518(yoelii.aa)
ORTHOMCL1081	7	6	BERGHEI:2;CHABAUDI:1;FALCIPARUM:1;KNOWLESI:1;VIVAX:1;YOELII:1			hypothetical protein, conserved	PB000152.02.0(berghei.aa) PB300245.00.0(berghei.aa) PC000799.04.0(chabaudi.aa) PF14_0494(falciparum.aa) PKH_125440(knowlesi.aa) PVX_117885(vivax.aa) PY01621(yoelii.aa)
ORTHOMCL1082	7	6	BERGHEI:1;CHABAUDI:2;FALCIPARUM:1;KNOWLESI:1;VIVAX:1;YOELII:1			Serine/Threonine protein kinase, putative	PB000151.02.0(berghei.aa) PC000116.01.0(chabaudi.aa) PC001149.02.0(chabaudi.aa) PFI1415w(falciparum.aa) PKH_072660(knowlesi.aa) PVX_099890(vivax.aa) PY04175(yoelii.aa)
ORTHOMCL1083	7	6	BERGHEI:1;CHABAUDI:1;FALCIPARUM:1;KNOWLESI:2;VIVAX:1;YOELII:1			conserved hypothetical protein	PB000149.02.0(berghei.aa) PC000532.04.0(chabaudi.aa) PFI1425w(falciparum.aa) PKH_072680(knowlesi.aa) PKH_101180(knowlesi.aa) PVX_099905(vivax.aa) PY04173(yoelii.aa)
ORTHOMCL1084	7	6	BERGHEI:1;CHABAUDI:2;FALCIPARUM:1;KNOWLESI:1;VIVAX:1;YOELII:1			G-beta repeat protein, putative	PB000149.00.0(berghei.aa) PC000037.01.0(chabaudi.aa) PC300853.00.0(chabaudi.aa) PF13_0250(falciparum.aa) PKH_120690(knowlesi.aa) PVX_083250(vivax.aa) PY01132(yoelii.aa)
ORTHOMCL1085	7	6	BERGHEI:1;CHABAUDI:2;FALCIPARUM:1;KNOWLESI:1;VIVAX:1;YOELII:1	GO:0022625	cytosolic large ribosomal subunit	ribosomal protein L30e, putative	PB000148.02.0(berghei.aa) PC000267.05.0(chabaudi.aa) PC300414.00.0(chabaudi.aa) PF10_0187(falciparum.aa) PKH_060340(knowlesi.aa) PVX_001835(vivax.aa) PY05200(yoelii.aa)
ORTHOMCL1086	7	6	BERGHEI:1;CHABAUDI:2;FALCIPARUM:1;KNOWLESI:1;VIVAX:1;YOELII:1			conserved hypothetical protein	PB000147.02.0(berghei.aa) PC000270.01.0(chabaudi.aa) PC301187.00.0(chabaudi.aa) PF10_0146(falciparum.aa) PKH_081490(knowlesi.aa) PVX_094965(vivax.aa) PY03084(yoelii.aa)
ORTHOMCL1087	7	6	BERGHEI:1;CHABAUDI:1;FALCIPARUM:1;KNOWLESI:1;VIVAX:2;YOELII:1	GO:0005739:GO:0015039	mitochondrion:NADPH-adrenodoxin reductase activity	adrenodoxin reductase, putative	PB000145.01.0(berghei.aa) PC000605.01.0(chabaudi.aa) PF11_0407(falciparum.aa) PKH_093720(knowlesi.aa) PVX_092585(vivax.aa) PVX_202290(vivax.aa) PY02070(yoelii.aa)
ORTHOMCL1088	7	6	BERGHEI:2;CHABAUDI:1;FALCIPARUM:1;KNOWLESI:1;VIVAX:1;YOELII:1	GO:0006986:GO:0009408	response to unfolded protein:response to heat	heat shock protein 86 family protein	PB000144.01.0(berghei.aa) PB301316.00.0(berghei.aa) PC000578.02.0(chabaudi.aa) PF07_0031(falciparum.aa) PKH_010670(knowlesi.aa) PVX_087960(vivax.aa) PY05065(yoelii.aa)
ORTHOMCL1089	7	6	BERGHEI:1;CHABAUDI:2;FALCIPARUM:1;KNOWLESI:1;VIVAX:1;YOELII:1			conserved hypothetical protein	PB000140.01.0(berghei.aa) PC000291.00.0(chabaudi.aa) PC001254.02.0(chabaudi.aa) PF11_0207(falciparum.aa) PKH_091740(knowlesi.aa) PVX_091635(vivax.aa) PY03020(yoelii.aa)
ORTHOMCL1090	7	6	BERGHEI:2;CHABAUDI:1;FALCIPARUM:1;KNOWLESI:1;VIVAX:1;YOELII:1			conserved hypothetical protein	PB000138.01.0(berghei.aa) PB000343.03.0(berghei.aa) PC000308.00.0(chabaudi.aa) PFI0275w(falciparum.aa) PKH_070280(knowlesi.aa) PVX_098720(vivax.aa) PY04566(yoelii.aa)
ORTHOMCL1091	7	6	BERGHEI:2;CHABAUDI:1;FALCIPARUM:1;KNOWLESI:1;VIVAX:1;YOELII:1			asparagine-rich antigen Pfa55-14	PB000136.02.0(berghei.aa) PB000266.02.0(berghei.aa) PC000038.02.0(chabaudi.aa) PF08_0102(falciparum.aa) PKH_142930(knowlesi.aa) PVX_123310(vivax.aa) PY06875(yoelii.aa)
ORTHOMCL1092	7	6	BERGHEI:2;CHABAUDI:1;FALCIPARUM:1;KNOWLESI:1;VIVAX:1;YOELII:1			conserved hypothetical protein	PB000135.01.0(berghei.aa) PB300466.00.0(berghei.aa) PC000838.02.0(chabaudi.aa) PF14_0380(falciparum.aa) PKH_126620(knowlesi.aa) PVX_118485(vivax.aa) PY04303(yoelii.aa)
ORTHOMCL1093	7	6	BERGHEI:1;CHABAUDI:2;FALCIPARUM:1;KNOWLESI:1;VIVAX:1;YOELII:1	GO:0020011	apicoplast	hypothetical protein	PB000134.00.0(berghei.aa) PC000380.05.0(chabaudi.aa) PC000392.05.0(chabaudi.aa) PF10_0186(falciparum.aa) PKH_060330(knowlesi.aa) PVX_001830(vivax.aa) PY04042(yoelii.aa)
ORTHOMCL1094	7	6	BERGHEI:2;CHABAUDI:1;FALCIPARUM:1;KNOWLESI:1;VIVAX:1;YOELII:1			hypothetical protein	PB000131.01.0(berghei.aa) PB300906.00.0(berghei.aa) PC300141.00.0(chabaudi.aa) PF14_0184(falciparum.aa) PKH_133000(knowlesi.aa) PVX_085530(vivax.aa) PY02577(yoelii.aa)
ORTHOMCL1095	7	6	BERGHEI:2;CHABAUDI:1;FALCIPARUM:1;KNOWLESI:1;VIVAX:1;YOELII:1			conserved hypothetical protein	PB000127.01.0(berghei.aa) PB300607.00.0(berghei.aa) PC000382.05.0(chabaudi.aa) PFL1300c(falciparum.aa) PKH_144370(knowlesi.aa) PVX_123975(vivax.aa) PY04372(yoelii.aa)
ORTHOMCL1096	7	6	BERGHEI:1;CHABAUDI:2;FALCIPARUM:1;KNOWLESI:1;VIVAX:1;YOELII:1	GO:0022625	cytosolic large ribosomal subunit	ribosomal protein L7a, putative	PB000126.01.0(berghei.aa) PC000273.00.0(chabaudi.aa) PC000974.01.0(chabaudi.aa) PF14_0231(falciparum.aa) PKH_132510(knowlesi.aa) PVX_085270(vivax.aa) PY06460(yoelii.aa)
ORTHOMCL1097	7	6	BERGHEI:1;CHABAUDI:2;FALCIPARUM:1;KNOWLESI:1;VIVAX:1;YOELII:1			conserved hypothetical protein	PB000126.00.0(berghei.aa) PC300352.00.0(chabaudi.aa) PC301344.00.0(chabaudi.aa) PFF0175c(falciparum.aa) PKH_114630(knowlesi.aa) PVX_113345(vivax.aa) PY00062(yoelii.aa)
ORTHOMCL1098	7	6	BERGHEI:1;CHABAUDI:2;FALCIPARUM:1;KNOWLESI:1;VIVAX:1;YOELII:1			conserved hypothetical protein	PB000118.01.0(berghei.aa) PC000071.03.0(chabaudi.aa) PC300799.00.0(chabaudi.aa) PFI1680w(falciparum.aa) PKH_073280(knowlesi.aa) PVX_086980(vivax.aa) PY05236(yoelii.aa)
ORTHOMCL1099	7	6	BERGHEI:2;CHABAUDI:1;FALCIPARUM:1;KNOWLESI:1;VIVAX:1;YOELII:1			hypothetical protein	PB000115.00.0(berghei.aa) PB001658.02.0(berghei.aa) PC001012.02.0(chabaudi.aa) PF14_0143(falciparum.aa) PKH_133270(knowlesi.aa) PVX_085725(vivax.aa) PY04349(yoelii.aa)
ORTHOMCL1100	7	6	BERGHEI:1;CHABAUDI:1;FALCIPARUM:1;KNOWLESI:1;VIVAX:1;YOELII:2			conserved hypothetical protein	PB000112.03.0(berghei.aa) PC300132.00.0(chabaudi.aa) PFB0145c(falciparum.aa) PKH_041690(knowlesi.aa) PVX_003585(vivax.aa) PY00447(yoelii.aa) PY04214(yoelii.aa)
ORTHOMCL1101	7	6	BERGHEI:2;CHABAUDI:1;FALCIPARUM:1;KNOWLESI:1;VIVAX:1;YOELII:1			hypothetical protein	PB000112.00.0(berghei.aa) PB000692.01.0(berghei.aa) PC000264.02.0(chabaudi.aa) PF13_0221(falciparum.aa) PKH_121370(knowlesi.aa) PVX_082940(vivax.aa) PY04558(yoelii.aa)
ORTHOMCL1102	7	6	BERGHEI:1;CHABAUDI:2;FALCIPARUM:1;KNOWLESI:1;VIVAX:1;YOELII:1			conserved hypothetical protein	PB000109.02.0(berghei.aa) PC000110.05.0(chabaudi.aa) PC301635.00.0(chabaudi.aa) PFF0355c(falciparum.aa) PKH_114210(knowlesi.aa) PVX_113525(vivax.aa) PY00652(yoelii.aa)
ORTHOMCL1103	7	6	BERGHEI:1;CHABAUDI:2;FALCIPARUM:1;KNOWLESI:1;VIVAX:1;YOELII:1			conserved hypothetical protein	PB000105.02.0(berghei.aa) PC000246.02.0(chabaudi.aa) PC000286.02.0(chabaudi.aa) PFE1130w(falciparum.aa) PKH_100960(knowlesi.aa) PVX_080120(vivax.aa) PY00042(yoelii.aa)
ORTHOMCL1104	7	6	BERGHEI:2;CHABAUDI:1;FALCIPARUM:1;KNOWLESI:1;VIVAX:1;YOELII:1			hypothetical protein	PB000104.02.0(berghei.aa) PB000468.01.0(berghei.aa) PC000088.01.0(chabaudi.aa) PF14_0145(falciparum.aa) PKH_133250(knowlesi.aa) PVX_085715(vivax.aa) PY05772(yoelii.aa)
ORTHOMCL1105	7	6	BERGHEI:1;CHABAUDI:2;FALCIPARUM:1;KNOWLESI:1;VIVAX:1;YOELII:1	GO:0005681:GO:0008380:GO:0031202	spliceosome:RNA splicing:RNA splicing factor activity, transesterification mechanism	small nuclear ribonucleoprotein, putative	PB000099.01.0(berghei.aa) PC000715.02.0(chabaudi.aa) PC301095.00.0(chabaudi.aa) PFB0865w(falciparum.aa) PKH_040160(knowlesi.aa) PVX_002615(vivax.aa) PY01248(yoelii.aa)
ORTHOMCL1106	7	6	BERGHEI:1;CHABAUDI:1;FALCIPARUM:1;KNOWLESI:1;VIVAX:2;YOELII:1			conserved hypothetical protein	PB000096.01.0(berghei.aa) PC000425.04.0(chabaudi.aa) PF10_0039(falciparum.aa) PKH_080230(knowlesi.aa) PVX_094380(vivax.aa) PVX_193290(vivax.aa) PY04337(yoelii.aa)
ORTHOMCL1107	7	6	BERGHEI:2;CHABAUDI:1;FALCIPARUM:1;KNOWLESI:1;VIVAX:1;YOELII:1			hypothetical protein	PB000094.00.0(berghei.aa) PB000793.03.0(berghei.aa) PC000089.00.0(chabaudi.aa) PFF0670w(falciparum.aa) PKH_113520(knowlesi.aa) PVX_113825(vivax.aa) PY01086(yoelii.aa)
ORTHOMCL1108	7	6	BERGHEI:1;CHABAUDI:2;FALCIPARUM:1;KNOWLESI:1;VIVAX:1;YOELII:1	GO:0003779	actin binding	myosin-like protein, putative	PB000093.00.0(berghei.aa) PC001422.02.0(chabaudi.aa) PC301058.00.0(chabaudi.aa) PFF0675c(falciparum.aa) PKH_113510(knowlesi.aa) PVX_113830(vivax.aa) PY01085(yoelii.aa)
ORTHOMCL1109	7	6	BERGHEI:2;CHABAUDI:1;FALCIPARUM:1;KNOWLESI:1;VIVAX:1;YOELII:1			conserved hypothetical protein	PB000089.02.0(berghei.aa) PB000473.02.0(berghei.aa) PC000392.00.0(chabaudi.aa) PFF0720w(falciparum.aa) PKH_113410(knowlesi.aa) PVX_113880(vivax.aa) PY04743(yoelii.aa)
ORTHOMCL1110	7	6	BERGHEI:2;CHABAUDI:1;FALCIPARUM:1;KNOWLESI:1;VIVAX:1;YOELII:1			ATP-dependent phosphofructokinase, putative	PB000087.03.0(berghei.aa) PB000972.03.0(berghei.aa) PC000814.00.0(chabaudi.aa) PF11_0294(falciparum.aa) PKH_092620(knowlesi.aa) PVX_092035(vivax.aa) PY05918(yoelii.aa)
ORTHOMCL1111	7	6	BERGHEI:2;CHABAUDI:1;FALCIPARUM:1;KNOWLESI:1;VIVAX:1;YOELII:1			hypothetical protein	PB000085.03.0(berghei.aa) PB000889.01.0(berghei.aa) PC000523.02.0(chabaudi.aa) PF14_0599(falciparum.aa) PKH_124280(knowlesi.aa) PVX_117320(vivax.aa) PY03281(yoelii.aa)
ORTHOMCL1112	7	6	BERGHEI:1;CHABAUDI:2;FALCIPARUM:1;KNOWLESI:1;VIVAX:1;YOELII:1			conserved hypothetical protein	PB000078.01.0(berghei.aa) PC000354.04.0(chabaudi.aa) PC300684.00.0(chabaudi.aa) PFE0245c(falciparum.aa) PKH_102800(knowlesi.aa) PVX_097810(vivax.aa) PY04880(yoelii.aa)
ORTHOMCL1113	7	6	BERGHEI:2;CHABAUDI:1;FALCIPARUM:1;KNOWLESI:1;VIVAX:1;YOELII:1			hypothetical protein	PB000076.03.0(berghei.aa) PB300740.00.0(berghei.aa) PC302506.00.0(chabaudi.aa) PF14_0372(falciparum.aa) PKH_126700(knowlesi.aa) PVX_118525(vivax.aa) PY00410(yoelii.aa)
ORTHOMCL1114	7	6	BERGHEI:2;CHABAUDI:1;FALCIPARUM:1;KNOWLESI:1;VIVAX:1;YOELII:1			hypothetical protein	PB000072.00.0(berghei.aa) PB300950.00.0(berghei.aa) PC000089.05.0(chabaudi.aa) PFD0385w(falciparum.aa) PKH_030690(knowlesi.aa) PVX_000855(vivax.aa) PY04933(yoelii.aa)
ORTHOMCL1115	7	6	BERGHEI:2;CHABAUDI:1;FALCIPARUM:1;KNOWLESI:1;VIVAX:1;YOELII:1			hypothetical protein	PB000070.02.0(berghei.aa) PB001237.02.0(berghei.aa) PC000233.03.0(chabaudi.aa) PFA0375c(falciparum.aa) PKH_020580(knowlesi.aa) PVX_081400(vivax.aa) PY03953(yoelii.aa)
ORTHOMCL1116	7	6	BERGHEI:1;CHABAUDI:2;FALCIPARUM:1;KNOWLESI:1;VIVAX:1;YOELII:1			Pb-fam-4 protein	PB000070.01.0(berghei.aa) PC000081.03.0(chabaudi.aa) PC000550.04.0(chabaudi.aa) PF13_0020(falciparum.aa) PKH_140290(knowlesi.aa) PVX_122060(vivax.aa) PY07310(yoelii.aa)
ORTHOMCL1117	7	6	BERGHEI:2;CHABAUDI:1;FALCIPARUM:1;KNOWLESI:1;VIVAX:1;YOELII:1			hypothetical protein	PB000069.03.0(berghei.aa) PB000670.01.0(berghei.aa) PC302244.00.0(chabaudi.aa) PF10_0167(falciparum.aa) PKH_060130(knowlesi.aa) PVX_001730(vivax.aa) PY00201(yoelii.aa)
ORTHOMCL1118	7	6	BERGHEI:1;CHABAUDI:2;FALCIPARUM:1;KNOWLESI:1;VIVAX:1;YOELII:1			hypothetical protein	PB000064.01.0(berghei.aa) PC000282.04.0(chabaudi.aa) PC001132.02.0(chabaudi.aa) PF14_0035(falciparum.aa) PKH_134310(knowlesi.aa) PVX_086245(vivax.aa) PY00811(yoelii.aa)
ORTHOMCL1119	7	6	BERGHEI:1;CHABAUDI:1;FALCIPARUM:1;KNOWLESI:1;VIVAX:1;YOELII:2			hypothetical protein	PB000064.00.0(berghei.aa) PC000246.00.0(chabaudi.aa) PFC0135c(falciparum.aa) PKH_083730(knowlesi.aa) PVX_119270(vivax.aa) PY01601(yoelii.aa) PY05627(yoelii.aa)
ORTHOMCL1120	7	6	BERGHEI:1;CHABAUDI:2;FALCIPARUM:1;KNOWLESI:1;VIVAX:1;YOELII:1			Ser/Thr protein kinase, putative	PB000061.02.0(berghei.aa) PC000717.01.0(chabaudi.aa) PC301925.00.0(chabaudi.aa) PFB0665w(falciparum.aa) PKH_040530(knowlesi.aa) PVX_002805(vivax.aa) PY06391(yoelii.aa)
ORTHOMCL1121	7	6	BERGHEI:2;CHABAUDI:1;FALCIPARUM:1;KNOWLESI:1;VIVAX:1;YOELII:1			hypothetical protein	PB000060.03.0(berghei.aa) PB000784.03.0(berghei.aa) PC000561.04.0(chabaudi.aa) PF14_0715(falciparum.aa) PKH_126880(knowlesi.aa) PVX_118615(vivax.aa) PY00266(yoelii.aa)
ORTHOMCL1122	7	6	BERGHEI:2;CHABAUDI:1;FALCIPARUM:1;KNOWLESI:1;VIVAX:1;YOELII:1			hypothetical protein	PB000060.02.0(berghei.aa) PB000714.03.0(berghei.aa) PC000344.04.0(chabaudi.aa) PF10_0242(falciparum.aa) PKH_060900(knowlesi.aa) PVX_111470(vivax.aa) PY05815(yoelii.aa)
ORTHOMCL1124	7	6	BERGHEI:1;CHABAUDI:2;FALCIPARUM:1;KNOWLESI:1;VIVAX:1;YOELII:1			conserved hypothetical protein	PB000059.00.0(berghei.aa) PC000326.02.0(chabaudi.aa) PC301311.00.0(chabaudi.aa) PFF0390w(falciparum.aa) PKH_114140(knowlesi.aa) PVX_113560(vivax.aa) PY04852(yoelii.aa)
ORTHOMCL1125	7	6	BERGHEI:1;CHABAUDI:2;FALCIPARUM:1;KNOWLESI:1;VIVAX:1;YOELII:1			conserved hypothetical protein	PB000052.03.0(berghei.aa) PC000092.03.0(chabaudi.aa) PC000137.00.0(chabaudi.aa) PFI1300c(falciparum.aa) PKH_072410(knowlesi.aa) PVX_099750(vivax.aa) PY00250(yoelii.aa)
ORTHOMCL1127	7	6	BERGHEI:1;CHABAUDI:2;FALCIPARUM:1;KNOWLESI:1;VIVAX:1;YOELII:1			conserved hypothetical protein	PB000047.00.0(berghei.aa) PC000758.03.0(chabaudi.aa) PC301101.00.0(chabaudi.aa) PF10_0171(falciparum.aa) PKH_060170(knowlesi.aa) PVX_001750(vivax.aa) PY02640(yoelii.aa)
ORTHOMCL1128	7	6	BERGHEI:1;CHABAUDI:2;FALCIPARUM:1;KNOWLESI:1;VIVAX:1;YOELII:1			conserved hypothetical protein	PB000041.00.0(berghei.aa) PC000131.02.0(chabaudi.aa) PC000185.04.0(chabaudi.aa) PF10_0104(falciparum.aa) PKH_081020(knowlesi.aa) PVX_094755(vivax.aa) PY02090(yoelii.aa)
ORTHOMCL1129	7	6	BERGHEI:2;CHABAUDI:1;FALCIPARUM:1;KNOWLESI:1;VIVAX:1;YOELII:1			hypothetical protein	PB000038.02.0(berghei.aa) PB100786.00.0(berghei.aa) PC000723.03.0(chabaudi.aa) PF11_0185(falciparum.aa) PKH_091530(knowlesi.aa) PVX_091530(vivax.aa) PY05215(yoelii.aa)
ORTHOMCL1130	7	6	BERGHEI:1;CHABAUDI:2;FALCIPARUM:1;KNOWLESI:1;VIVAX:1;YOELII:1	GO:0020011	apicoplast	hypothetical protein	PB000038.01.0(berghei.aa) PC000151.02.0(chabaudi.aa) PC000796.00.0(chabaudi.aa) PF14_0367(falciparum.aa) PKH_126750(knowlesi.aa) PVX_118550(vivax.aa) PY00415(yoelii.aa)
ORTHOMCL1131	7	6	BERGHEI:2;CHABAUDI:1;FALCIPARUM:1;KNOWLESI:1;VIVAX:1;YOELII:1			conserved hypothetical protein	PB000035.02.0(berghei.aa) PB000232.01.0(berghei.aa) PC000863.01.0(chabaudi.aa) PFF0460w(falciparum.aa) PKH_113990(knowlesi.aa) PVX_113620(vivax.aa) PY06902(yoelii.aa)
ORTHOMCL1132	7	6	BERGHEI:2;CHABAUDI:1;FALCIPARUM:1;KNOWLESI:1;VIVAX:1;YOELII:1			hypothetical protein	PB000032.02.0(berghei.aa) PB001019.01.0(berghei.aa) PC000555.03.0(chabaudi.aa) PF14_0591(falciparum.aa) PKH_124400(knowlesi.aa) PVX_117355(vivax.aa) PY07266(yoelii.aa)
ORTHOMCL1133	7	6	BERGHEI:1;CHABAUDI:2;FALCIPARUM:1;KNOWLESI:1;VIVAX:1;YOELII:1			conserved hypothetical protein	PB000032.01.0(berghei.aa) PC301825.00.0(chabaudi.aa) PC302127.00.0(chabaudi.aa) PF10_0040(falciparum.aa) PKH_080240(knowlesi.aa) PVX_094385(vivax.aa) PY04338(yoelii.aa)
ORTHOMCL1134	7	6	BERGHEI:1;CHABAUDI:2;FALCIPARUM:1;KNOWLESI:1;VIVAX:1;YOELII:1			conserved hypothetical protein	PB000031.02.0(berghei.aa) PC000702.01.0(chabaudi.aa) PC000811.00.0(chabaudi.aa) PF14_0593(falciparum.aa) PKH_124380(knowlesi.aa) PVX_117345(vivax.aa) PY05870(yoelii.aa)
ORTHOMCL1135	7	6	BERGHEI:1;CHABAUDI:2;FALCIPARUM:1;KNOWLESI:1;VIVAX:1;YOELII:1			conserved hypothetical protein	PB000029.01.0(berghei.aa) PC000173.03.0(chabaudi.aa) PC000192.03.0(chabaudi.aa) PFI0485c(falciparum.aa) PKH_070740(knowlesi.aa) PVX_098940(vivax.aa) PY03504(yoelii.aa)
ORTHOMCL1136	7	6	BERGHEI:2;CHABAUDI:1;FALCIPARUM:1;KNOWLESI:1;VIVAX:1;YOELII:1			malaria antigen, putative	PB000027.02.0(berghei.aa) PB000252.02.0(berghei.aa) PC000255.05.0(chabaudi.aa) PF11_0404(falciparum.aa) PKH_093690(knowlesi.aa) PVX_092570(vivax.aa) PY00769(yoelii.aa)
ORTHOMCL1137	7	6	BERGHEI:1;CHABAUDI:2;FALCIPARUM:1;KNOWLESI:1;VIVAX:1;YOELII:1			helicase with Zn-finger motif, putative	PB000026.01.0(berghei.aa) PC000035.03.0(chabaudi.aa) PC000311.00.0(chabaudi.aa) PFI0480w(falciparum.aa) PKH_070730(knowlesi.aa) PVX_098935(vivax.aa) PY03503(yoelii.aa)
ORTHOMCL1138	7	6	BERGHEI:2;CHABAUDI:1;FALCIPARUM:1;KNOWLESI:1;VIVAX:1;YOELII:1			hypothetical protein	PB000022.01.0(berghei.aa) PB301562.00.0(berghei.aa) PC000496.02.0(chabaudi.aa) PFB0888w(falciparum.aa) PKH_040100(knowlesi.aa) PVX_002585(vivax.aa) PY04494(yoelii.aa)
ORTHOMCL1139	7	6	BERGHEI:1;CHABAUDI:1;FALCIPARUM:1;KNOWLESI:1;VIVAX:1;YOELII:2			conserved hypothetical protein	PB000021.02.0(berghei.aa) PC403778.00.0(chabaudi.aa) PF14_0032(falciparum.aa) PKH_134340(knowlesi.aa) PVX_086265(vivax.aa) PY05273(yoelii.aa) PY05274(yoelii.aa)
ORTHOMCL1140	7	6	BERGHEI:1;CHABAUDI:1;FALCIPARUM:1;KNOWLESI:1;VIVAX:1;YOELII:2			conserved hypothetical protein	PB000021.00.0(berghei.aa) PC302273.00.0(chabaudi.aa) PF11_0220(falciparum.aa) PKH_091870(knowlesi.aa) PVX_091685(vivax.aa) PY06791(yoelii.aa) PY07273(yoelii.aa)
ORTHOMCL1141	7	6	BERGHEI:1;CHABAUDI:2;FALCIPARUM:1;KNOWLESI:1;VIVAX:1;YOELII:1			conserved hypothetical protein	PB000019.00.0(berghei.aa) PC000307.03.0(chabaudi.aa) PC302577.00.0(chabaudi.aa) PFE0570w(falciparum.aa) PKH_102150(knowlesi.aa) PVX_080660(vivax.aa) PY04257(yoelii.aa)
ORTHOMCL1142	7	6	BERGHEI:1;CHABAUDI:2;FALCIPARUM:1;KNOWLESI:1;VIVAX:1;YOELII:1			conserved hypothetical protein	PB000017.02.0(berghei.aa) PC001376.02.0(chabaudi.aa) PC301245.00.0(chabaudi.aa) PF10_0067(falciparum.aa) PKH_080540(knowlesi.aa) PVX_094530(vivax.aa) PY00047(yoelii.aa)
ORTHOMCL1143	7	6	BERGHEI:2;CHABAUDI:1;FALCIPARUM:1;KNOWLESI:1;VIVAX:1;YOELII:1	GO:0020011	apicoplast	hypothetical protein	PB000015.03.0(berghei.aa) PB301066.00.0(berghei.aa) PC000384.01.0(chabaudi.aa) PF14_0607(falciparum.aa) PKH_124170(knowlesi.aa) PVX_117270(vivax.aa) PY06776(yoelii.aa)
ORTHOMCL1145	7	6	BERGHEI:1;CHABAUDI:2;FALCIPARUM:1;KNOWLESI:1;VIVAX:1;YOELII:1			conserved hypothetical protein	PB000007.02.0(berghei.aa) PC000848.02.0(chabaudi.aa) PC302096.00.0(chabaudi.aa) PFE0325w(falciparum.aa) PKH_102640(knowlesi.aa) PVX_097885(vivax.aa) PY06260(yoelii.aa)
ORTHOMCL1146	7	6	BERGHEI:1;CHABAUDI:2;FALCIPARUM:1;KNOWLESI:1;VIVAX:1;YOELII:1	GO:0030048:GO:0003779:GO:0000146:GO:0007010	actin filament-based movement:actin binding:microfilament motor activity:cytoskeleton organization	myosin heavy chain subunit, putative	PB000007.01.0(berghei.aa) PC000567.02.0(chabaudi.aa) PC301530.00.0(chabaudi.aa) PF11_0416(falciparum.aa) PKH_093790(knowlesi.aa) PVX_092620(vivax.aa) PY00529(yoelii.aa)
ORTHOMCL1147	7	6	BERGHEI:2;CHABAUDI:1;FALCIPARUM:1;KNOWLESI:1;VIVAX:1;YOELII:1			hypothetical protein	PB000004.03.0(berghei.aa) PB000660.00.0(berghei.aa) PC302215.00.0(chabaudi.aa) PF11_0146(falciparum.aa) PKH_091100(knowlesi.aa) PVX_091335(vivax.aa) PY00732(yoelii.aa)
ORTHOMCL1148	7	6	BERGHEI:1;CHABAUDI:2;FALCIPARUM:1;KNOWLESI:1;VIVAX:1;YOELII:1			DHHC-type zinc finger protein, putative	PB000000.01.0(berghei.aa) PC000397.02.0(chabaudi.aa) PC000736.02.0(chabaudi.aa) PF10_0273(falciparum.aa) PKH_061220(knowlesi.aa) PVX_111325(vivax.aa) PY05972(yoelii.aa)
ORTHOMCL1149	7	6	BERGHEI:2;CHABAUDI:1;FALCIPARUM:1;KNOWLESI:1;VIVAX:1;YOELII:1			hypothetical protein, conserved	MAL8P1.82(falciparum.aa) PB000817.03.0(berghei.aa) PB001116.01.0(berghei.aa) PC000564.01.0(chabaudi.aa) PKH_051670(knowlesi.aa) PVX_089615(vivax.aa) PY00538(yoelii.aa)
ORTHOMCL1150	7	6	BERGHEI:2;CHABAUDI:1;FALCIPARUM:1;KNOWLESI:1;VIVAX:1;YOELII:1	GO:0006359	regulation of transcription from RNA polymerase III promoter	high mobility group protein, putative	MAL8P1.72(falciparum.aa) PB001601.02.0(berghei.aa) PB300353.00.0(berghei.aa) PC000449.02.0(chabaudi.aa) PKH_051400(knowlesi.aa) PVX_089520(vivax.aa) PY07077(yoelii.aa)
ORTHOMCL1151	7	6	BERGHEI:1;CHABAUDI:1;FALCIPARUM:1;KNOWLESI:1;VIVAX:1;YOELII:2			hypothetical protein, conserved	MAL8P1.68(falciparum.aa) PB101581.00.0(berghei.aa) PC000317.05.0(chabaudi.aa) PKH_051360(knowlesi.aa) PVX_089500(vivax.aa) PY05991(yoelii.aa) PY05992(yoelii.aa)
ORTHOMCL1152	7	6	BERGHEI:2;CHABAUDI:1;FALCIPARUM:1;KNOWLESI:1;VIVAX:1;YOELII:1			C-13 antigen	MAL8P1.57(falciparum.aa) PB000679.01.0(berghei.aa) PB300057.00.0(berghei.aa) PC000635.04.0(chabaudi.aa) PKH_051070(knowlesi.aa) PVX_089335(vivax.aa) PY02418(yoelii.aa)
ORTHOMCL1153	7	6	BERGHEI:2;CHABAUDI:1;FALCIPARUM:1;KNOWLESI:1;VIVAX:1;YOELII:1	GO:0020011	apicoplast	hypothetical protein, conserved	MAL8P1.55(falciparum.aa) PB001054.01.0(berghei.aa) PB001369.02.0(berghei.aa) PC000338.01.0(chabaudi.aa) PKH_051020(knowlesi.aa) PVX_089320(vivax.aa) PY02422(yoelii.aa)
ORTHOMCL1154	7	6	BERGHEI:1;CHABAUDI:2;FALCIPARUM:1;KNOWLESI:1;VIVAX:1;YOELII:1			hypothetical protein, conserved	MAL8P1.42(falciparum.aa) PB000008.00.0(berghei.aa) PC000128.04.0(chabaudi.aa) PC000647.01.0(chabaudi.aa) PKH_050800(knowlesi.aa) PVX_089215(vivax.aa) PY02683(yoelii.aa)
ORTHOMCL1155	7	6	BERGHEI:1;CHABAUDI:2;FALCIPARUM:1;KNOWLESI:1;VIVAX:1;YOELII:1			hypothetical protein, conserved	MAL8P1.201(falciparum.aa) PB108072.00.0(berghei.aa) PC105151.00.0(chabaudi.aa) PC108470.00.0(chabaudi.aa) PKH_011310(knowlesi.aa) PVX_088275(vivax.aa) PY05006(yoelii.aa)
ORTHOMCL1156	7	6	BERGHEI:1;CHABAUDI:2;FALCIPARUM:1;KNOWLESI:1;VIVAX:1;YOELII:1			ubiquitin-like protease 1 homolog, Ulp1 homolog, putative	MAL8P1.157(falciparum.aa) PB000598.02.0(berghei.aa) PC000942.01.0(chabaudi.aa) PC301919.00.0(chabaudi.aa) PKH_011670(knowlesi.aa) PVX_093655(vivax.aa) PY03464(yoelii.aa)
ORTHOMCL1158	7	6	BERGHEI:1;CHABAUDI:2;FALCIPARUM:1;KNOWLESI:1;VIVAX:1;YOELII:1			hypothetical protein, conserved	MAL8P1.103(falciparum.aa) PB000957.01.0(berghei.aa) PC001347.02.0(chabaudi.aa) PC301117.00.0(chabaudi.aa) PKH_142720(knowlesi.aa) PVX_123200(vivax.aa) PY04680(yoelii.aa)
ORTHOMCL1159	7	6	BERGHEI:2;CHABAUDI:1;FALCIPARUM:1;KNOWLESI:1;VIVAX:1;YOELII:1	GO:0020011	apicoplast	hypothetical protein, conserved	MAL7P1.76(falciparum.aa) PB000155.01.0(berghei.aa) PB000401.02.0(berghei.aa) PC000491.04.0(chabaudi.aa) PKH_030230(knowlesi.aa) PVX_000615(vivax.aa) PY01026(yoelii.aa)
ORTHOMCL1160	7	6	BERGHEI:2;CHABAUDI:1;FALCIPARUM:1;KNOWLESI:1;VIVAX:1;YOELII:1	GO:0030261:GO:0005634:GO:0003682:GO:0007049	chromosome condensation:nucleus:chromatin binding:cell cycle	regulator of chromosome condensation protein, putative	MAL7P1.38(falciparum.aa) PB000979.02.0(berghei.aa) PB300660.00.0(berghei.aa) PC000502.04.0(chabaudi.aa) PKH_010970(knowlesi.aa) PVX_088110(vivax.aa) PY01893(yoelii.aa)
ORTHOMCL1161	7	6	BERGHEI:1;CHABAUDI:2;FALCIPARUM:1;KNOWLESI:1;VIVAX:1;YOELII:1			hypothetical protein, conserved	MAL7P1.35(falciparum.aa) PB000980.02.0(berghei.aa) PC000181.01.0(chabaudi.aa) PC301922.00.0(chabaudi.aa) PKH_010940(knowlesi.aa) PVX_088095(vivax.aa) PY01896(yoelii.aa)
ORTHOMCL1162	7	6	BERGHEI:2;CHABAUDI:1;FALCIPARUM:1;KNOWLESI:1;VIVAX:1;YOELII:1	GO:0003688:GO:0005664:GO:0006270	DNA replication origin binding:nuclear origin of replication recognition complex:DNA replication initiation	origin recognition complex subunit, putative	MAL7P1.21(falciparum.aa) PB000518.03.0(berghei.aa) PB000792.01.0(berghei.aa) PC000419.02.0(chabaudi.aa) PKH_010380(knowlesi.aa) PVX_087805(vivax.aa) PY03235(yoelii.aa)
ORTHOMCL1163	7	6	BERGHEI:1;CHABAUDI:2;FALCIPARUM:1;KNOWLESI:1;VIVAX:1;YOELII:1			hypothetical protein, conserved	MAL7P1.204(falciparum.aa) PB105909.00.0(berghei.aa) PC100634.00.0(chabaudi.aa) PC405429.00.0(chabaudi.aa) PKH_010490(knowlesi.aa) PVX_087865(vivax.aa) PY06087(yoelii.aa)
ORTHOMCL1164	7	6	BERGHEI:1;CHABAUDI:2;FALCIPARUM:1;KNOWLESI:1;VIVAX:1;YOELII:1	GO:0030130:GO:0016192	clathrin coat of trans-Golgi network vesicle:vesicle-mediated transport	adapter-related protein, putative	MAL7P1.164(falciparum.aa) PB000993.00.0(berghei.aa) PC000008.02.0(chabaudi.aa) PC001049.02.0(chabaudi.aa) PKH_021490(knowlesi.aa) PVX_081805(vivax.aa) PY03000(yoelii.aa)
ORTHOMCL1165	7	6	BERGHEI:1;CHABAUDI:1;FALCIPARUM:1;KNOWLESI:1;VIVAX:1;YOELII:2			hypothetical protein	MAL7P1.157a(falciparum.aa) PB107422.00.0(berghei.aa) PC102487.00.0(chabaudi.aa) PKH_021330(knowlesi.aa) PVX_081745(vivax.aa) PY01477(yoelii.aa) PY01478(yoelii.aa)
ORTHOMCL1166	7	6	BERGHEI:1;CHABAUDI:2;FALCIPARUM:1;KNOWLESI:1;VIVAX:1;YOELII:1	GO:0003684	damaged DNA binding	mismatch repair protein pms1 homologue, putative	MAL7P1.145(falciparum.aa) PB000841.02.0(berghei.aa) PC001301.02.0(chabaudi.aa) PC300836.00.0(chabaudi.aa) PKH_021070(knowlesi.aa) PVX_081620(vivax.aa) PY01438(yoelii.aa)
ORTHOMCL1167	7	6	BERGHEI:2;CHABAUDI:1;FALCIPARUM:1;KNOWLESI:1;VIVAX:1;YOELII:1			hypothetical protein, conserved	MAL7P1.126(falciparum.aa) PB000084.00.0(berghei.aa) PB300636.00.0(berghei.aa) PC001008.02.0(chabaudi.aa) PKH_031760(knowlesi.aa) PVX_096150(vivax.aa) PY00053(yoelii.aa)
ORTHOMCL1168	7	6	BERGHEI:1;CHABAUDI:2;FALCIPARUM:1;KNOWLESI:1;VIVAX:1;YOELII:1			hypothetical protein, conserved	MAL7P1.120(falciparum.aa) PB000095.00.0(berghei.aa) PC000382.01.0(chabaudi.aa) PC000615.00.0(chabaudi.aa) PKH_031600(knowlesi.aa) PVX_096240(vivax.aa) PY02265(yoelii.aa)
ORTHOMCL1169	7	6	BERGHEI:1;CHABAUDI:2;FALCIPARUM:1;KNOWLESI:1;VIVAX:1;YOELII:1	GO:0016020	membrane	erythrocyte membrane-associated antigen	MAL7P1.12(falciparum.aa) PB000800.03.0(berghei.aa) PC000066.00.0(chabaudi.aa) PC000194.03.0(chabaudi.aa) PKH_010170(knowlesi.aa) PVX_087715(vivax.aa) PY00683(yoelii.aa)
ORTHOMCL1170	7	6	BERGHEI:1;CHABAUDI:1;FALCIPARUM:1;KNOWLESI:1;VIVAX:1;YOELII:2	GO:0020011	apicoplast	hypothetical protein, conserved	MAL7P1.119(falciparum.aa) PB000011.03.0(berghei.aa) PC301847.00.0(chabaudi.aa) PKH_031590(knowlesi.aa) PVX_096245(vivax.aa) PY07382(yoelii.aa) PY07383(yoelii.aa)
ORTHOMCL1171	7	6	BERGHEI:2;CHABAUDI:1;FALCIPARUM:1;KNOWLESI:1;VIVAX:1;YOELII:1			hypothetical protein, conserved	MAL7P1.117(falciparum.aa) PB100342.00.0(berghei.aa) PB405426.00.0(berghei.aa) PC000754.00.0(chabaudi.aa) PKH_031560(knowlesi.aa) PVX_096255(vivax.aa) PY02841(yoelii.aa)
ORTHOMCL1172	7	6	BERGHEI:1;CHABAUDI:2;FALCIPARUM:1;KNOWLESI:1;VIVAX:1;YOELII:1	GO:0016070:GO:0003723:GO:0004004	RNA metabolic process:RNA binding:ATP-dependent RNA helicase activity	DEAD box helicase, putative	MAL7P1.113(falciparum.aa) PB000800.01.0(berghei.aa) PC000298.00.0(chabaudi.aa) PC301463.00.0(chabaudi.aa) PKH_031510(knowlesi.aa) PVX_096270(vivax.aa) PY04724(yoelii.aa)
ORTHOMCL1173	7	6	BERGHEI:2;CHABAUDI:1;FALCIPARUM:1;KNOWLESI:1;VIVAX:1;YOELII:1			hypothetical protein, conserved	MAL7P1.111(falciparum.aa) PB001069.02.0(berghei.aa) PB301468.00.0(berghei.aa) PC001085.02.0(chabaudi.aa) PKH_031470(knowlesi.aa) PVX_096289(vivax.aa) PY01727(yoelii.aa)
ORTHOMCL1174	7	6	BERGHEI:2;CHABAUDI:1;FALCIPARUM:1;KNOWLESI:1;VIVAX:1;YOELII:1			hypothetical protein, conserved	MAL7P1.109(falciparum.aa) PB000627.02.0(berghei.aa) PB001068.02.0(berghei.aa) PC000244.00.0(chabaudi.aa) PKH_031450(knowlesi.aa) PVX_096295(vivax.aa) PY01725(yoelii.aa)
ORTHOMCL1175	7	6	BERGHEI:2;CHABAUDI:1;FALCIPARUM:1;KNOWLESI:1;VIVAX:1;YOELII:1			hypothetical protein, conserved	MAL13P1.89(falciparum.aa) PB001377.02.0(berghei.aa) PB301487.00.0(berghei.aa) PC001023.02.0(chabaudi.aa) PKH_141670(knowlesi.aa) PVX_122695(vivax.aa) PY00191(yoelii.aa)
ORTHOMCL1176	7	6	BERGHEI:1;CHABAUDI:1;FALCIPARUM:1;KNOWLESI:1;VIVAX:1;YOELII:2			protein kinase, putative	MAL13P1.84(falciparum.aa) PB000566.02.0(berghei.aa) PC000418.03.0(chabaudi.aa) PKH_141530(knowlesi.aa) PVX_122625(vivax.aa) PY06553(yoelii.aa) PY06554(yoelii.aa)
ORTHOMCL1177	7	6	BERGHEI:1;CHABAUDI:2;FALCIPARUM:1;KNOWLESI:1;VIVAX:1;YOELII:1			hypothetical protein, conserved	MAL13P1.78(falciparum.aa) PB000869.03.0(berghei.aa) PC000406.04.0(chabaudi.aa) PC301748.00.0(chabaudi.aa) PKH_141440(knowlesi.aa) PVX_122580(vivax.aa) PY04619(yoelii.aa)
ORTHOMCL1178	7	6	BERGHEI:1;CHABAUDI:2;FALCIPARUM:1;KNOWLESI:1;VIVAX:1;YOELII:1	GO:0020011:GO:0004222:GO:0005737	apicoplast:metalloendopeptidase activity:cytoplasm	m1-family aminopeptidase	MAL13P1.56(falciparum.aa) PB000843.02.0(berghei.aa) PC001408.02.0(chabaudi.aa) PC302364.00.0(chabaudi.aa) PKH_141100(knowlesi.aa) PVX_122425(vivax.aa) PY01557(yoelii.aa)
ORTHOMCL1179	7	6	BERGHEI:1;CHABAUDI:2;FALCIPARUM:1;KNOWLESI:1;VIVAX:1;YOELII:1			hypothetical protein, conserved	MAL13P1.52(falciparum.aa) PB001134.00.0(berghei.aa) PC000132.00.0(chabaudi.aa) PC000485.01.0(chabaudi.aa) PKH_140970(knowlesi.aa) PVX_122370(vivax.aa) PY02799(yoelii.aa)
ORTHOMCL1180	7	6	BERGHEI:2;CHABAUDI:1;FALCIPARUM:1;KNOWLESI:1;VIVAX:1;YOELII:1	GO:0005754	mitochondrial proton-transporting ATP synthase, catalytic core	mitochondrial ATP synthase delta subunit, putative	MAL13P1.47(falciparum.aa) PB001151.00.0(berghei.aa) PB300801.00.0(berghei.aa) PC000167.04.0(chabaudi.aa) PKH_140890(knowlesi.aa) PVX_122330(vivax.aa) PY03110(yoelii.aa)
ORTHOMCL1181	7	6	BERGHEI:1;CHABAUDI:2;FALCIPARUM:1;KNOWLESI:1;VIVAX:1;YOELII:1	GO:0004004:GO:0000398:GO:0031202	ATP-dependent RNA helicase activity:nuclear mRNA splicing, via spliceosome:RNA splicing factor activity, transesterification mechanism	splicing factor, putative	MAL13P1.322(falciparum.aa) PB000761.01.0(berghei.aa) PC001145.02.0(chabaudi.aa) PC301114.00.0(chabaudi.aa) PKH_110640(knowlesi.aa) PVX_115175(vivax.aa) PY00835(yoelii.aa)
ORTHOMCL1182	7	6	BERGHEI:1;CHABAUDI:2;FALCIPARUM:1;KNOWLESI:1;VIVAX:1;YOELII:1			hypothetical protein, conserved	MAL13P1.319(falciparum.aa) PB000510.01.0(berghei.aa) PC000325.03.0(chabaudi.aa) PC300523.00.0(chabaudi.aa) PKH_110700(knowlesi.aa) PVX_115140(vivax.aa) PY00839(yoelii.aa)
ORTHOMCL1183	7	6	BERGHEI:1;CHABAUDI:2;FALCIPARUM:1;KNOWLESI:1;VIVAX:1;YOELII:1			hypothetical protein, conserved	MAL13P1.316(falciparum.aa) PB300652.00.0(berghei.aa) PC300180.00.0(chabaudi.aa) PC301406.00.0(chabaudi.aa) PKH_110780(knowlesi.aa) PVX_115100(vivax.aa) PY04589(yoelii.aa)
ORTHOMCL1184	7	6	BERGHEI:1;CHABAUDI:1;FALCIPARUM:2;KNOWLESI:1;VIVAX:1;YOELII:1			hypothetical protein, conserved	MAL13P1.314(falciparum.aa) MAL13P1.315(falciparum.aa) PB000357.03.0(berghei.aa) PC300909.00.0(chabaudi.aa) PKH_110790(knowlesi.aa) PVX_115095(vivax.aa) PY04588(yoelii.aa)
ORTHOMCL1185	7	6	BERGHEI:1;CHABAUDI:2;FALCIPARUM:1;KNOWLESI:1;VIVAX:1;YOELII:1			cysteine protease, calpain family	MAL13P1.310(falciparum.aa) PB001043.00.0(berghei.aa) PC000118.05.0(chabaudi.aa) PC000283.01.0(chabaudi.aa) PKH_110830(knowlesi.aa) PVX_115075(vivax.aa) PY00976(yoelii.aa)
ORTHOMCL1186	7	6	BERGHEI:1;CHABAUDI:1;FALCIPARUM:1;KNOWLESI:1;VIVAX:1;YOELII:2			hypothetical protein, conserved	MAL13P1.31(falciparum.aa) PB000684.03.0(berghei.aa) PC104102.00.0(chabaudi.aa) PKH_140480(knowlesi.aa) PVX_122150(vivax.aa) PY02588(yoelii.aa) PY02589(yoelii.aa)
ORTHOMCL1187	7	6	BERGHEI:2;CHABAUDI:1;FALCIPARUM:1;KNOWLESI:1;VIVAX:1;YOELII:1	GO:0020011	apicoplast	hypothetical protein, conserved	MAL13P1.300(falciparum.aa) PB000403.03.0(berghei.aa) PB108428.00.0(berghei.aa) PC301209.00.0(chabaudi.aa) PKH_111050(knowlesi.aa) PVX_114980(vivax.aa) PY00949(yoelii.aa)
ORTHOMCL1189	7	6	BERGHEI:2;CHABAUDI:1;FALCIPARUM:1;KNOWLESI:1;VIVAX:1;YOELII:1			pyrroline carboxylate reductase	MAL13P1.284(falciparum.aa) PB001079.00.0(berghei.aa) PB300754.00.0(berghei.aa) PC001209.02.0(chabaudi.aa) PKH_111310(knowlesi.aa) PVX_114870(vivax.aa) PY02938(yoelii.aa)
ORTHOMCL1190	7	6	BERGHEI:1;CHABAUDI:2;FALCIPARUM:1;KNOWLESI:1;VIVAX:1;YOELII:1	GO:0020011	apicoplast	hypothetical protein, conserved	MAL13P1.262(falciparum.aa) PB000573.02.0(berghei.aa) PC000267.00.0(chabaudi.aa) PC000271.05.0(chabaudi.aa) PKH_120200(knowlesi.aa) PVX_083490(vivax.aa) PY07173(yoelii.aa)
ORTHOMCL1191	7	6	BERGHEI:1;CHABAUDI:2;FALCIPARUM:1;KNOWLESI:1;VIVAX:1;YOELII:1	GO:0005737:GO:0005548	cytoplasm:phospholipid transporter activity	phosphatidylinositol transfer protein, putative	MAL13P1.256(falciparum.aa) PB000037.00.0(berghei.aa) PC300018.00.0(chabaudi.aa) PC302521.00.0(chabaudi.aa) PKH_120290(knowlesi.aa) PVX_083445(vivax.aa) PY00102(yoelii.aa)
ORTHOMCL1192	7	6	BERGHEI:1;CHABAUDI:2;FALCIPARUM:1;KNOWLESI:1;VIVAX:1;YOELII:1	GO:0020011	apicoplast	hypothetical protein, conserved	MAL13P1.25(falciparum.aa) PB000503.00.0(berghei.aa) PC300087.00.0(chabaudi.aa) PC300530.00.0(chabaudi.aa) PKH_140310(knowlesi.aa) PVX_122070(vivax.aa) PY05161(yoelii.aa)
ORTHOMCL1193	7	6	BERGHEI:1;CHABAUDI:2;FALCIPARUM:1;KNOWLESI:1;VIVAX:1;YOELII:1	GO:0003746:GO:0006414	translation elongation factor activity:translational elongation	elongation factor Tu, putative	MAL13P1.243(falciparum.aa) PB001274.00.0(berghei.aa) PC000674.03.0(chabaudi.aa) PC000699.04.0(chabaudi.aa) PKH_120560(knowlesi.aa) PVX_083310(vivax.aa) PY02627(yoelii.aa)
ORTHOMCL1194	7	6	BERGHEI:2;CHABAUDI:1;FALCIPARUM:1;KNOWLESI:1;VIVAX:1;YOELII:1			hypothetical protein, conserved	MAL13P1.228(falciparum.aa) PB000918.03.0(berghei.aa) PB300705.00.0(berghei.aa) PC300538.00.0(chabaudi.aa) PKH_120880(knowlesi.aa) PVX_083180(vivax.aa) PY00591(yoelii.aa)
ORTHOMCL1195	7	6	BERGHEI:2;CHABAUDI:1;FALCIPARUM:1;KNOWLESI:1;VIVAX:1;YOELII:1			hypothetical protein, conserved	MAL13P1.226(falciparum.aa) PB000745.02.0(berghei.aa) PB300811.00.0(berghei.aa) PC000269.02.0(chabaudi.aa) PKH_120900(knowlesi.aa) PVX_083170(vivax.aa) PY00589(yoelii.aa)
ORTHOMCL1196	7	6	BERGHEI:2;CHABAUDI:1;FALCIPARUM:1;KNOWLESI:1;VIVAX:1;YOELII:1	GO:0017140:GO:0020011:GO:0005739	lipoic acid synthase activity:apicoplast:mitochondrion	lipoate synthase, putative	MAL13P1.220(falciparum.aa) PB000042.00.0(berghei.aa) PB300672.00.0(berghei.aa) PC000446.01.0(chabaudi.aa) PKH_120980(knowlesi.aa) PVX_083125(vivax.aa) PY06208(yoelii.aa)
ORTHOMCL1197	7	6	BERGHEI:1;CHABAUDI:2;FALCIPARUM:1;KNOWLESI:1;VIVAX:1;YOELII:1	GO:0020011:GO:0006273:GO:0006266:GO:0005657	apicoplast:lagging strand elongation:DNA ligation:replication fork	DNA ligase 1	MAL13P1.22(falciparum.aa) PB000674.02.0(berghei.aa) PC000404.01.0(chabaudi.aa) PC000747.04.0(chabaudi.aa) PKH_140260(knowlesi.aa) PVX_122045(vivax.aa) PY01533(yoelii.aa)
ORTHOMCL1198	7	6	BERGHEI:1;CHABAUDI:2;FALCIPARUM:1;KNOWLESI:1;VIVAX:1;YOELII:1			hypothetical protein, conserved	MAL13P1.21(falciparum.aa) PB001006.00.0(berghei.aa) PC000320.02.0(chabaudi.aa) PC000405.01.0(chabaudi.aa) PKH_140250(knowlesi.aa) PVX_122040(vivax.aa) PY01534(yoelii.aa)
ORTHOMCL1199	7	6	BERGHEI:1;CHABAUDI:2;FALCIPARUM:1;KNOWLESI:1;VIVAX:1;YOELII:1			Rab11b, GTPase	MAL13P1.205(falciparum.aa) PB001336.02.0(berghei.aa) PC000263.02.0(chabaudi.aa) PC302489.00.0(chabaudi.aa) PKH_121350(knowlesi.aa) PVX_082950(vivax.aa) PY02876(yoelii.aa)
ORTHOMCL1200	7	6	BERGHEI:1;CHABAUDI:2;FALCIPARUM:1;KNOWLESI:1;VIVAX:1;YOELII:1			hypothetical protein, conserved	MAL13P1.203(falciparum.aa) PB000652.03.0(berghei.aa) PC000305.01.0(chabaudi.aa) PC302058.00.0(chabaudi.aa) PKH_121410(knowlesi.aa) PVX_082920(vivax.aa) PY02552(yoelii.aa)
ORTHOMCL1201	7	6	BERGHEI:2;CHABAUDI:1;FALCIPARUM:1;KNOWLESI:1;VIVAX:1;YOELII:1			hypothetical protein, conserved	MAL13P1.20(falciparum.aa) PB001007.00.0(berghei.aa) PB300708.00.0(berghei.aa) PC000410.03.0(chabaudi.aa) PKH_140240(knowlesi.aa) PVX_122035(vivax.aa) PY01535(yoelii.aa)
ORTHOMCL1202	7	6	BERGHEI:1;CHABAUDI:1;FALCIPARUM:1;KNOWLESI:1;VIVAX:1;YOELII:2			hypothetical protein, conserved	MAL13P1.195(falciparum.aa) PB001530.02.0(berghei.aa) PC000129.04.0(chabaudi.aa) PKH_121500(knowlesi.aa) PVX_082875(vivax.aa) PY05570(yoelii.aa) PY06930(yoelii.aa)
ORTHOMCL1203	7	6	BERGHEI:2;CHABAUDI:1;FALCIPARUM:1;KNOWLESI:1;VIVAX:1;YOELII:1	GO:0020011	apicoplast	hypothetical protein, conserved	MAL13P1.193(falciparum.aa) PB000226.01.0(berghei.aa) PB001252.00.0(berghei.aa) PC001018.02.0(chabaudi.aa) PKH_121520(knowlesi.aa) PVX_082860(vivax.aa) PY07117(yoelii.aa)
ORTHOMCL1204	7	6	BERGHEI:1;CHABAUDI:2;FALCIPARUM:1;KNOWLESI:1;VIVAX:1;YOELII:1			hypothetical protein, conserved	MAL13P1.188(falciparum.aa) PB000274.01.0(berghei.aa) PC000240.02.0(chabaudi.aa) PC001361.02.0(chabaudi.aa) PKH_121610(knowlesi.aa) PVX_082815(vivax.aa) PY02108(yoelii.aa)
ORTHOMCL1205	7	6	BERGHEI:1;CHABAUDI:1;FALCIPARUM:1;KNOWLESI:1;VIVAX:1;YOELII:2			syntaxin 5, putative	MAL13P1.169(falciparum.aa) PB104903.00.0(berghei.aa) PC107338.00.0(chabaudi.aa) PKH_122090(knowlesi.aa) PVX_082530(vivax.aa) PY07007(yoelii.aa) PY07410(yoelii.aa)
ORTHOMCL1206	7	6	BERGHEI:1;CHABAUDI:2;FALCIPARUM:1;KNOWLESI:1;VIVAX:1;YOELII:1			hypothetical protein, conserved	MAL13P1.157(falciparum.aa) PB001450.02.0(berghei.aa) PC000086.04.0(chabaudi.aa) PC000292.04.0(chabaudi.aa) PKH_122290(knowlesi.aa) PVX_082435(vivax.aa) PY01691(yoelii.aa)
ORTHOMCL1207	7	6	BERGHEI:1;CHABAUDI:2;FALCIPARUM:1;KNOWLESI:1;VIVAX:1;YOELII:1			hypothetical protein, conserved	MAL13P1.154(falciparum.aa) PB000538.01.0(berghei.aa) PC000400.04.0(chabaudi.aa) PC108305.00.0(chabaudi.aa) PKH_122580(knowlesi.aa) PVX_116525(vivax.aa) PY00263(yoelii.aa)
ORTHOMCL1208	7	6	BERGHEI:1;CHABAUDI:1;FALCIPARUM:1;KNOWLESI:1;VIVAX:1;YOELII:2			hypothetical protein, conserved	MAL13P1.147(falciparum.aa) PB000453.03.0(berghei.aa) PC000712.03.0(chabaudi.aa) PKH_122350(knowlesi.aa) PVX_082405(vivax.aa) PY01041(yoelii.aa) PY01042(yoelii.aa)
ORTHOMCL1211	7	6	BERGHEI:1;CHABAUDI:2;FALCIPARUM:1;KNOWLESI:1;VIVAX:1;YOELII:1	GO:0004004	ATP-dependent RNA helicase activity	ATP-dependent DEAD box helicase, putative	MAL13P1.14(falciparum.aa) PB000179.03.0(berghei.aa) PC001194.02.0(chabaudi.aa) PC301054.00.0(chabaudi.aa) PKH_140120(knowlesi.aa) PVX_121975(vivax.aa) PY00742(yoelii.aa)
ORTHOMCL1212	7	6	BERGHEI:1;CHABAUDI:2;FALCIPARUM:1;KNOWLESI:1;VIVAX:1;YOELII:1	GO:0016020	membrane	hypothetical protein, conserved	MAL13P1.129(falciparum.aa) PB001197.02.0(berghei.aa) PC000092.04.0(chabaudi.aa) PC000259.02.0(chabaudi.aa) PKH_123020(knowlesi.aa) PVX_116725(vivax.aa) PY01585(yoelii.aa)
ORTHOMCL1213	7	6	BERGHEI:1;CHABAUDI:2;FALCIPARUM:1;KNOWLESI:1;VIVAX:1;YOELII:1	GO:0016020	membrane	hypothetical protein, conserved	MAL13P1.126(falciparum.aa) PB000030.02.0(berghei.aa) PC000605.00.0(chabaudi.aa) PC001096.02.0(chabaudi.aa) PKH_123060(knowlesi.aa) PVX_116745(vivax.aa) PY00520(yoelii.aa)
ORTHOMCL1244	6	6	BERGHEI:1;CHABAUDI:1;FALCIPARUM:1;KNOWLESI:1;VIVAX:1;YOELII:1			conserved hypothetical protein	PB406043.00.0(berghei.aa) PC102098.00.0(chabaudi.aa) PF14_0103(falciparum.aa) PKH_133720(knowlesi.aa) PVX_085925(vivax.aa) PY00621(yoelii.aa)
ORTHOMCL1245	6	6	BERGHEI:1;CHABAUDI:1;FALCIPARUM:1;KNOWLESI:1;VIVAX:1;YOELII:1			conserved hypothetical protein	PB404847.00.0(berghei.aa) PC000833.01.0(chabaudi.aa) PFL2260w(falciparum.aa) PKH_146450(knowlesi.aa) PVX_101250(vivax.aa) PY00402(yoelii.aa)
ORTHOMCL1246	6	6	BERGHEI:1;CHABAUDI:1;FALCIPARUM:1;KNOWLESI:1;VIVAX:1;YOELII:1			hypothetical protein	PB404475.00.0(berghei.aa) PC103491.00.0(chabaudi.aa) PF11_0560(falciparum.aa) PKH_094160(knowlesi.aa) PVX_092810(vivax.aa) PY06954(yoelii.aa)
ORTHOMCL1247	6	6	BERGHEI:1;CHABAUDI:1;FALCIPARUM:1;KNOWLESI:1;VIVAX:1;YOELII:1			hypothetical protein	PB404007.00.0(berghei.aa) PC000055.05.0(chabaudi.aa) PFB0540w(falciparum.aa) PKH_040810(knowlesi.aa) PVX_002925(vivax.aa) PY03560(yoelii.aa)
ORTHOMCL1248	6	6	BERGHEI:1;CHABAUDI:1;FALCIPARUM:1;KNOWLESI:1;VIVAX:1;YOELII:1			hypothetical protein	PB403516.00.0(berghei.aa) PC000042.05.0(chabaudi.aa) PFE0530w(falciparum.aa) PKH_102230(knowlesi.aa) PVX_080700(vivax.aa) PY04900(yoelii.aa)
ORTHOMCL1249	6	6	BERGHEI:1;CHABAUDI:1;FALCIPARUM:1;KNOWLESI:1;VIVAX:1;YOELII:1			hypothetical protein	PB402812.00.0(berghei.aa) PC000782.00.0(chabaudi.aa) PF11_0160(falciparum.aa) PKH_091230(knowlesi.aa) PVX_091400(vivax.aa) PY00784(yoelii.aa)
ORTHOMCL1250	6	6	BERGHEI:1;CHABAUDI:1;FALCIPARUM:1;KNOWLESI:1;VIVAX:1;YOELII:1			N-acetylglucosamine transferase, putative	PB402081.00.0(berghei.aa) PC000827.01.0(chabaudi.aa) PFF0915w(falciparum.aa) PKH_113050(knowlesi.aa) PVX_114070(vivax.aa) PY03381(yoelii.aa)
ORTHOMCL1253	6	6	BERGHEI:1;CHABAUDI:1;FALCIPARUM:1;KNOWLESI:1;VIVAX:1;YOELII:1			hypothetical protein	PB401726.00.0(berghei.aa) PC000473.01.0(chabaudi.aa) PFE0590w(falciparum.aa) PKH_102110(knowlesi.aa) PVX_080645(vivax.aa) PY07251(yoelii.aa)
ORTHOMCL1254	6	6	BERGHEI:1;CHABAUDI:1;FALCIPARUM:1;KNOWLESI:1;VIVAX:1;YOELII:1			hypothetical protein	PB401700.00.0(berghei.aa) PC000709.02.0(chabaudi.aa) PF11_0462(falciparum.aa) PKH_094260(knowlesi.aa) PVX_092855(vivax.aa) PY00720(yoelii.aa)
ORTHOMCL1255	6	6	BERGHEI:1;CHABAUDI:1;FALCIPARUM:1;KNOWLESI:1;VIVAX:1;YOELII:1			hypothetical protein	PB301571.00.0(berghei.aa) PC301873.00.0(chabaudi.aa) PF10_0216(falciparum.aa) PKH_060640(knowlesi.aa) PVX_001980(vivax.aa) PY07622(yoelii.aa)
ORTHOMCL1256	6	6	BERGHEI:1;CHABAUDI:1;FALCIPARUM:1;KNOWLESI:1;VIVAX:1;YOELII:1	GO:0020011	apicoplast	hypothetical protein, conserved	PB301568.00.0(berghei.aa) PC000294.02.0(chabaudi.aa) PFE1045c(falciparum.aa) PKH_101140(knowlesi.aa) PVX_080205(vivax.aa) PY06945(yoelii.aa)
ORTHOMCL1257	6	6	BERGHEI:1;CHABAUDI:1;FALCIPARUM:1;KNOWLESI:1;VIVAX:1;YOELII:1			conserved hypothetical protein	PB301561.00.0(berghei.aa) PC000713.03.0(chabaudi.aa) PF13_0284(falciparum.aa) PKH_111710(knowlesi.aa) PVX_114690(vivax.aa) PY02349(yoelii.aa)
ORTHOMCL1259	6	6	BERGHEI:1;CHABAUDI:1;FALCIPARUM:1;KNOWLESI:1;VIVAX:1;YOELII:1			hypothetical protein, conserved	PB301541.00.0(berghei.aa) PC300771.00.0(chabaudi.aa) PF11_0397(falciparum.aa) PKH_093640(knowlesi.aa) PVX_092545(vivax.aa) PY06844(yoelii.aa)
ORTHOMCL1260	6	6	BERGHEI:1;CHABAUDI:1;FALCIPARUM:1;KNOWLESI:1;VIVAX:1;YOELII:1	GO:0020011:GO:0016458	apicoplast:gene silencing	protein-S-isoprenylcysteine O-methyltransferase, putative	PB301532.00.0(berghei.aa) PC000087.05.0(chabaudi.aa) PFL1780w(falciparum.aa) PKH_145540(knowlesi.aa) PVX_100790(vivax.aa) PY05541(yoelii.aa)
ORTHOMCL1261	6	6	BERGHEI:1;CHABAUDI:1;FALCIPARUM:1;KNOWLESI:1;VIVAX:1;YOELII:1			conserved hypothetical protein	PB301531.00.0(berghei.aa) PC000730.03.0(chabaudi.aa) PFA0205w(falciparum.aa) PKH_020920(knowlesi.aa) PVX_081555(vivax.aa) PY06306(yoelii.aa)
ORTHOMCL1262	6	6	BERGHEI:1;CHABAUDI:1;FALCIPARUM:1;KNOWLESI:1;VIVAX:1;YOELII:1	GO:0003755:GO:0005528	peptidyl-prolyl cis-trans isomerase activity:FK506 binding	FK506-binding protein (FKBP)-type peptidyl-propyl isomerase	PB301525.00.0(berghei.aa) PC000718.04.0(chabaudi.aa) PFL2275c(falciparum.aa) PKH_146480(knowlesi.aa) PVX_101260(vivax.aa) PY02360(yoelii.aa)
ORTHOMCL1264	6	6	BERGHEI:1;CHABAUDI:1;FALCIPARUM:1;KNOWLESI:1;VIVAX:1;YOELII:1			hypothetical protein	PB301510.00.0(berghei.aa) PC000864.01.0(chabaudi.aa) PFE0775c(falciparum.aa) PKH_101720(knowlesi.aa) PVX_080470(vivax.aa) PY02168(yoelii.aa)
ORTHOMCL1265	6	6	BERGHEI:1;CHABAUDI:1;FALCIPARUM:1;KNOWLESI:1;VIVAX:1;YOELII:1			hypothetical protein	PB301509.00.0(berghei.aa) PC000383.05.0(chabaudi.aa) PFF0140c(falciparum.aa) PKH_114700(knowlesi.aa) PVX_113310(vivax.aa) PY00217(yoelii.aa)
ORTHOMCL1266	6	6	BERGHEI:1;CHABAUDI:1;FALCIPARUM:1;KNOWLESI:1;VIVAX:1;YOELII:1			conserved hypothetical protein	PB301508.00.0(berghei.aa) PC000228.03.0(chabaudi.aa) PFF0135w(falciparum.aa) PKH_114710(knowlesi.aa) PVX_113305(vivax.aa) PY00218(yoelii.aa)
ORTHOMCL1267	6	6	BERGHEI:1;CHABAUDI:1;FALCIPARUM:1;KNOWLESI:1;VIVAX:1;YOELII:1			hypothetical protein	PB301501.00.0(berghei.aa) PC000489.04.0(chabaudi.aa) PF07_0067(falciparum.aa) PKH_030240(knowlesi.aa) PVX_000620(vivax.aa) PY01027(yoelii.aa)
ORTHOMCL1268	6	6	BERGHEI:1;CHABAUDI:1;FALCIPARUM:1;KNOWLESI:1;VIVAX:1;YOELII:1	GO:0006810:GO:0016020:GO:0005215	transport:membrane:transporter activity	drug metabolite transporter	PB301429.00.0(berghei.aa) PC000366.00.0(chabaudi.aa) PF07_0070(falciparum.aa) PKH_030160(knowlesi.aa) PVX_000585(vivax.aa) PY00596(yoelii.aa)
ORTHOMCL1269	6	6	BERGHEI:1;CHABAUDI:1;FALCIPARUM:1;KNOWLESI:1;VIVAX:1;YOELII:1			conserved hypothetical protein	PB301427.00.0(berghei.aa) PC301698.00.0(chabaudi.aa) PFI0830c(falciparum.aa) PKH_071430(knowlesi.aa) PVX_099270(vivax.aa) PY03265(yoelii.aa)
ORTHOMCL1270	6	6	BERGHEI:1;CHABAUDI:1;FALCIPARUM:1;KNOWLESI:1;VIVAX:1;YOELII:1			hypothetical protein	PB301398.00.0(berghei.aa) PC000070.03.0(chabaudi.aa) PF13_0254(falciparum.aa) PKH_120550(knowlesi.aa) PVX_083315(vivax.aa) PY07162(yoelii.aa)
ORTHOMCL1271	6	6	BERGHEI:1;CHABAUDI:1;FALCIPARUM:1;KNOWLESI:1;VIVAX:1;YOELII:1			conserved hypothetical protein	PB301380.00.0(berghei.aa) PC000516.03.0(chabaudi.aa) PF14_0048(falciparum.aa) PKH_134180(knowlesi.aa) PVX_086180(vivax.aa) PY07059(yoelii.aa)
ORTHOMCL1272	6	6	BERGHEI:1;CHABAUDI:1;FALCIPARUM:1;KNOWLESI:1;VIVAX:1;YOELII:1			conserved hypothetical protein	PB301378.00.0(berghei.aa) PC000128.00.0(chabaudi.aa) PFE1105c(falciparum.aa) PKH_101010(knowlesi.aa) PVX_080145(vivax.aa) PY06035(yoelii.aa)
ORTHOMCL1273	6	6	BERGHEI:1;CHABAUDI:1;FALCIPARUM:1;KNOWLESI:1;VIVAX:1;YOELII:1			conserved hypothetical protein	PB301322.00.0(berghei.aa) PC000682.01.0(chabaudi.aa) PF08_0021(falciparum.aa) PKH_050450(knowlesi.aa) PVX_089045(vivax.aa) PY05573(yoelii.aa)
ORTHOMCL1274	6	6	BERGHEI:1;CHABAUDI:1;FALCIPARUM:1;KNOWLESI:1;VIVAX:1;YOELII:1			hypothetical protein	PB301312.00.0(berghei.aa) PC000263.05.0(chabaudi.aa) PFF0295c(falciparum.aa) PKH_114320(knowlesi.aa) PVX_113470(vivax.aa) PY07550(yoelii.aa)
ORTHOMCL1275	6	6	BERGHEI:1;CHABAUDI:1;FALCIPARUM:1;KNOWLESI:1;VIVAX:1;YOELII:1			hypothetical protein	PB301304.00.0(berghei.aa) PC000731.02.0(chabaudi.aa) PF10_0240(falciparum.aa) PKH_060880(knowlesi.aa) PVX_111480(vivax.aa) PY04993(yoelii.aa)
ORTHOMCL1276	6	6	BERGHEI:1;CHABAUDI:1;FALCIPARUM:1;KNOWLESI:1;VIVAX:1;YOELII:1	GO:0006099:GO:0020011:GO:0004739	tricarboxylic acid cycle:apicoplast:pyruvate dehydrogenase (acetyl-transferring) activity	pyruvate dehydrogenase E1 component, alpha subunit, putative	PB301288.00.0(berghei.aa) PC000512.00.0(chabaudi.aa) PF11_0256(falciparum.aa) PKH_092200(knowlesi.aa) PVX_091840(vivax.aa) PY00819(yoelii.aa)
ORTHOMCL1277	6	6	BERGHEI:1;CHABAUDI:1;FALCIPARUM:1;KNOWLESI:1;VIVAX:1;YOELII:1	GO:0020011	apicoplast	ATP-dependent Clp protease, putative	PB301282.00.0(berghei.aa) PC000118.01.0(chabaudi.aa) PF14_0063(falciparum.aa) PKH_134030(knowlesi.aa) PVX_086100(vivax.aa) PY06430(yoelii.aa)
ORTHOMCL1278	6	6	BERGHEI:1;CHABAUDI:1;FALCIPARUM:1;KNOWLESI:1;VIVAX:1;YOELII:1			conserved hypothetical protein	PB301241.00.0(berghei.aa) PC000239.05.0(chabaudi.aa) PFF0810c(falciparum.aa) PKH_113230(knowlesi.aa) PVX_113975(vivax.aa) PY01501(yoelii.aa)
ORTHOMCL1280	6	6	BERGHEI:1;CHABAUDI:1;FALCIPARUM:1;KNOWLESI:1;VIVAX:1;YOELII:1			conserved hypothetical protein	PB301221.00.0(berghei.aa) PC000379.01.0(chabaudi.aa) PFF1460c(falciparum.aa) PKH_111880(knowlesi.aa) PVX_114605(vivax.aa) PY06261(yoelii.aa)
ORTHOMCL1281	6	6	BERGHEI:1;CHABAUDI:1;FALCIPARUM:1;KNOWLESI:1;VIVAX:1;YOELII:1			hypothetical protein	PB301215.00.0(berghei.aa) PC000375.02.0(chabaudi.aa) PF14_0160(falciparum.aa) PKH_133100(knowlesi.aa) PVX_085640(vivax.aa) PY04718(yoelii.aa)
ORTHOMCL1282	6	6	BERGHEI:1;CHABAUDI:1;FALCIPARUM:1;KNOWLESI:1;VIVAX:1;YOELII:1			hypothetical protein, conserved	PB301207.00.0(berghei.aa) PC301908.00.0(chabaudi.aa) PF14_0564(falciparum.aa) PKH_124700(knowlesi.aa) PVX_117505(vivax.aa) PY06530(yoelii.aa)
ORTHOMCL1283	6	6	BERGHEI:1;CHABAUDI:1;FALCIPARUM:1;KNOWLESI:1;VIVAX:1;YOELII:1			conserved hypothetical protein	PB301176.00.0(berghei.aa) PC000019.02.0(chabaudi.aa) PFI0640c(falciparum.aa) PKH_071040(knowlesi.aa) PVX_099090(vivax.aa) PY05053(yoelii.aa)
ORTHOMCL1284	6	6	BERGHEI:1;CHABAUDI:1;FALCIPARUM:1;KNOWLESI:1;VIVAX:1;YOELII:1			hypothetical protein	PB301139.00.0(berghei.aa) PC302060.00.0(chabaudi.aa) PF13_0097(falciparum.aa) PKH_141640(knowlesi.aa) PVX_122680(vivax.aa) PY07205(yoelii.aa)
ORTHOMCL1285	6	6	BERGHEI:1;CHABAUDI:1;FALCIPARUM:1;KNOWLESI:1;VIVAX:1;YOELII:1	GO:0016070:GO:0004004	RNA metabolic process:ATP-dependent RNA helicase activity	DEAD/DEAH box helicase, putative	PB301120.00.0(berghei.aa) PC000726.03.0(chabaudi.aa) PFL2475w(falciparum.aa) PKH_146920(knowlesi.aa) PVX_101465(vivax.aa) PY07601(yoelii.aa)
ORTHOMCL1286	6	6	BERGHEI:1;CHABAUDI:1;FALCIPARUM:1;KNOWLESI:1;VIVAX:1;YOELII:1	GO:0005665:GO:0006366	DNA-directed RNA polymerase II, core complex:transcription from RNA polymerase II promoter	DNA-directed RNA polymerase subunit I, putative	PB301108.00.0(berghei.aa) PC000656.02.0(chabaudi.aa) PFC0155c(falciparum.aa) PKH_083690(knowlesi.aa) PVX_119290(vivax.aa) PY01352(yoelii.aa)
ORTHOMCL1287	6	6	BERGHEI:1;CHABAUDI:1;FALCIPARUM:1;KNOWLESI:1;VIVAX:1;YOELII:1	GO:0003729	mRNA binding	RNA binding protein, putative	PB301087.00.0(berghei.aa) PC000397.04.0(chabaudi.aa) PF14_0057(falciparum.aa) PKH_134090(knowlesi.aa) PVX_086130(vivax.aa) PY04111(yoelii.aa)
ORTHOMCL1288	6	6	BERGHEI:1;CHABAUDI:1;FALCIPARUM:1;KNOWLESI:1;VIVAX:1;YOELII:1	GO:0020011	apicoplast	der1-like protein, putative	PB301046.00.0(berghei.aa) PC300480.00.0(chabaudi.aa) PFC0590c(falciparum.aa) PKH_082580(knowlesi.aa) PVX_119810(vivax.aa) PY02283(yoelii.aa)
ORTHOMCL1289	6	6	BERGHEI:1;CHABAUDI:1;FALCIPARUM:1;KNOWLESI:1;VIVAX:1;YOELII:1			DNA helicase, putative	PB301025.00.0(berghei.aa) PC000285.04.0(chabaudi.aa) PFI0910w(falciparum.aa) PKH_071580(knowlesi.aa) PVX_099345(vivax.aa) PY07206(yoelii.aa)
ORTHOMCL1290	6	6	BERGHEI:1;CHABAUDI:1;FALCIPARUM:1;KNOWLESI:1;VIVAX:1;YOELII:1			conserved hypothetical protein	PB301017.00.0(berghei.aa) PC000950.01.0(chabaudi.aa) PFF0770c(falciparum.aa) PKH_113310(knowlesi.aa) PVX_113930(vivax.aa) PY03433(yoelii.aa)
ORTHOMCL1291	6	6	BERGHEI:1;CHABAUDI:1;FALCIPARUM:1;KNOWLESI:1;VIVAX:1;YOELII:1	GO:0016020:GO:0020011	membrane:apicoplast	UBA/THIF-type NAD/FAD binding protein, putative	PB301007.00.0(berghei.aa) PC000463.02.0(chabaudi.aa) PF13_0344(falciparum.aa) PKH_110530(knowlesi.aa) PVX_115230(vivax.aa) PY02846(yoelii.aa)
ORTHOMCL1292	6	6	BERGHEI:1;CHABAUDI:1;FALCIPARUM:1;KNOWLESI:1;VIVAX:1;YOELII:1			conserved hypothetical protein	PB300996.00.0(berghei.aa) PC000638.01.0(chabaudi.aa) PF11_0105(falciparum.aa) PKH_090640(knowlesi.aa) PVX_091140(vivax.aa) PY00699(yoelii.aa)
ORTHOMCL1293	6	6	BERGHEI:1;CHABAUDI:1;FALCIPARUM:1;KNOWLESI:1;VIVAX:1;YOELII:1			conserved hypothetical protein	PB300972.00.0(berghei.aa) PC000196.05.0(chabaudi.aa) PF11_0153(falciparum.aa) PKH_091150(knowlesi.aa) PVX_091360(vivax.aa) PY00725(yoelii.aa)
ORTHOMCL1294	6	6	BERGHEI:1;CHABAUDI:1;FALCIPARUM:1;KNOWLESI:1;VIVAX:1;YOELII:1			conserved hypothetical protein	PB300946.00.0(berghei.aa) PC001302.02.0(chabaudi.aa) PFA0140c(falciparum.aa) PKH_021060(knowlesi.aa) PVX_081615(vivax.aa) PY01437(yoelii.aa)
ORTHOMCL1295	6	6	BERGHEI:1;CHABAUDI:1;FALCIPARUM:1;KNOWLESI:1;VIVAX:1;YOELII:1			conserved hypothetical protein	PB300940.00.0(berghei.aa) PC000756.00.0(chabaudi.aa) PFL1165w(falciparum.aa) PKH_144080(knowlesi.aa) PVX_123840(vivax.aa) PY05412(yoelii.aa)
ORTHOMCL1296	6	6	BERGHEI:1;CHABAUDI:1;FALCIPARUM:1;KNOWLESI:1;VIVAX:1;YOELII:1			conserved hypothetical protein	PB300930.00.0(berghei.aa) PC000738.04.0(chabaudi.aa) PFE0645w(falciparum.aa) PKH_101950(knowlesi.aa) PVX_080590(vivax.aa) PY04626(yoelii.aa)
ORTHOMCL1297	6	6	BERGHEI:1;CHABAUDI:1;FALCIPARUM:1;KNOWLESI:1;VIVAX:1;YOELII:1			conserved hypothetical protein	PB300922.00.0(berghei.aa) PC300539.00.0(chabaudi.aa) PF07_0102(falciparum.aa) PKH_031790(knowlesi.aa) PVX_096135(vivax.aa) PY01610(yoelii.aa)
ORTHOMCL1298	6	6	BERGHEI:1;CHABAUDI:1;FALCIPARUM:1;KNOWLESI:1;VIVAX:1;YOELII:1			conserved hypothetical protein	PB300920.00.0(berghei.aa) PC107256.00.0(chabaudi.aa) PFF0900c(falciparum.aa) PKH_113080(knowlesi.aa) PVX_114055(vivax.aa) PY03377(yoelii.aa)
ORTHOMCL1299	6	6	BERGHEI:1;CHABAUDI:1;FALCIPARUM:1;KNOWLESI:1;VIVAX:1;YOELII:1	GO:0009052	pentose-phosphate shunt, non-oxidative branch	D-ribulose-5-phosphate 3-epimerase, putative	PB300916.00.0(berghei.aa) PC300974.00.0(chabaudi.aa) PFL0960w(falciparum.aa) PKH_143650(knowlesi.aa) PVX_123635(vivax.aa) PY01807(yoelii.aa)
ORTHOMCL1300	6	6	BERGHEI:1;CHABAUDI:1;FALCIPARUM:1;KNOWLESI:1;VIVAX:1;YOELII:1			conserved hypothetical protein	PB300910.00.0(berghei.aa) PC000665.04.0(chabaudi.aa) PF10_0284(falciparum.aa) PKH_061340(knowlesi.aa) PVX_111270(vivax.aa) PY02874(yoelii.aa)
ORTHOMCL1301	6	6	BERGHEI:1;CHABAUDI:1;FALCIPARUM:1;KNOWLESI:1;VIVAX:1;YOELII:1			conserved hypothetical protein	PB300903.00.0(berghei.aa) PC300193.00.0(chabaudi.aa) PFL1910c(falciparum.aa) PKH_145740(knowlesi.aa) PVX_100920(vivax.aa) PY04025(yoelii.aa)
ORTHOMCL1302	6	6	BERGHEI:1;CHABAUDI:1;FALCIPARUM:1;KNOWLESI:1;VIVAX:1;YOELII:1			conserved hypothetical protein	PB300902.00.0(berghei.aa) PC000846.00.0(chabaudi.aa) PF10_0367(falciparum.aa) PKH_062170(knowlesi.aa) PVX_110890(vivax.aa) PY03883(yoelii.aa)
ORTHOMCL1303	6	6	BERGHEI:1;CHABAUDI:1;FALCIPARUM:1;KNOWLESI:1;VIVAX:1;YOELII:1	GO:0000502	proteasome complex	ubiquitin carboxyl-terminal hydrolase, putative	PB300888.00.0(berghei.aa) PC000386.05.0(chabaudi.aa) PFA0220w(falciparum.aa) PKH_020890(knowlesi.aa) PVX_081540(vivax.aa) PY01242(yoelii.aa)
ORTHOMCL1304	6	6	BERGHEI:1;CHABAUDI:1;FALCIPARUM:1;KNOWLESI:1;VIVAX:1;YOELII:1			conserved hypothetical protein	PB300880.00.0(berghei.aa) PC301168.00.0(chabaudi.aa) PFF1085c(falciparum.aa) PKH_112700(knowlesi.aa) PVX_114240(vivax.aa) PY02213(yoelii.aa)
ORTHOMCL1305	6	6	BERGHEI:1;CHABAUDI:1;FALCIPARUM:1;KNOWLESI:1;VIVAX:1;YOELII:1			conserved hypothetical protein	PB300860.00.0(berghei.aa) PC000687.04.0(chabaudi.aa) PF14_0271(falciparum.aa) PKH_132110(knowlesi.aa) PVX_085085(vivax.aa) PY00689(yoelii.aa)
ORTHOMCL1306	6	6	BERGHEI:1;CHABAUDI:1;FALCIPARUM:1;KNOWLESI:1;VIVAX:1;YOELII:1	GO:0003724	RNA helicase activity	RNA helicase, putative	PB300833.00.0(berghei.aa) PC000616.02.0(chabaudi.aa) PF10_0209(falciparum.aa) PKH_060560(knowlesi.aa) PVX_001940(vivax.aa) PY02253(yoelii.aa)
ORTHOMCL1307	6	6	BERGHEI:1;CHABAUDI:1;FALCIPARUM:1;KNOWLESI:1;VIVAX:1;YOELII:1	GO:0042254	ribosome biogenesis	RNA 3'-Terminal Phosphate Cyclase-like protein, putative	PB300825.00.0(berghei.aa) PC000751.04.0(chabaudi.aa) PF14_0677(falciparum.aa) PKH_123430(knowlesi.aa) PVX_116920(vivax.aa) PY05891(yoelii.aa)
ORTHOMCL1308	6	6	BERGHEI:1;CHABAUDI:1;FALCIPARUM:1;KNOWLESI:1;VIVAX:1;YOELII:1			ras family GTP-ase, putative	PB300822.00.0(berghei.aa) PC000223.00.0(chabaudi.aa) PFI0155c(falciparum.aa) PKH_070040(knowlesi.aa) PVX_098605(vivax.aa) PY01824(yoelii.aa)
ORTHOMCL1309	6	6	BERGHEI:1;CHABAUDI:1;FALCIPARUM:1;KNOWLESI:1;VIVAX:1;YOELII:1	GO:0000220:GO:0007035	vacuolar proton-transporting V-type ATPase, V0 domain:vacuolar acidification	ATP synthase (C/AC39) subunit, putative	PB300802.00.0(berghei.aa) PC000362.04.0(chabaudi.aa) PF14_0615(falciparum.aa) PKH_124090(knowlesi.aa) PVX_117225(vivax.aa) PY04403(yoelii.aa)
ORTHOMCL1310	6	6	BERGHEI:1;CHABAUDI:1;FALCIPARUM:1;KNOWLESI:1;VIVAX:1;YOELII:1			conserved hypothetical protein	PB300800.00.0(berghei.aa) PC000794.04.0(chabaudi.aa) PF07_0122(falciparum.aa) PKH_021380(knowlesi.aa) PVX_081770(vivax.aa) PY01473(yoelii.aa)
ORTHOMCL1311	6	6	BERGHEI:1;CHABAUDI:1;FALCIPARUM:1;KNOWLESI:1;VIVAX:1;YOELII:1			conserved hypothetical protein	PB300776.00.0(berghei.aa) PC000275.02.0(chabaudi.aa) PFL1625w(falciparum.aa) PKH_145080(knowlesi.aa) PVX_100640(vivax.aa) PY07836(yoelii.aa)
ORTHOMCL1312	6	6	BERGHEI:1;CHABAUDI:1;FALCIPARUM:1;KNOWLESI:1;VIVAX:1;YOELII:1	GO:0020011:GO:0009408	apicoplast:response to heat	heat shock protein DnaJ homologue Pfj2	PB300768.00.0(berghei.aa) PC301594.00.0(chabaudi.aa) PF11_0099(falciparum.aa) PKH_090590(knowlesi.aa) PVX_091110(vivax.aa) PY07174(yoelii.aa)
ORTHOMCL1313	6	6	BERGHEI:1;CHABAUDI:1;FALCIPARUM:1;KNOWLESI:1;VIVAX:1;YOELII:1			conserved hypothetical protein	PB300759.00.0(berghei.aa) PC000414.04.0(chabaudi.aa) PF14_0060(falciparum.aa) PKH_134060(knowlesi.aa) PVX_086115(vivax.aa) PY03220(yoelii.aa)
ORTHOMCL1314	6	6	BERGHEI:1;CHABAUDI:1;FALCIPARUM:1;KNOWLESI:1;VIVAX:1;YOELII:1			conserved hypothetical protein	PB300716.00.0(berghei.aa) PC000442.02.0(chabaudi.aa) PFI0295c(falciparum.aa) PKH_070330(knowlesi.aa) PVX_098745(vivax.aa) PY04959(yoelii.aa)
ORTHOMCL1315	6	6	BERGHEI:1;CHABAUDI:1;FALCIPARUM:1;KNOWLESI:1;VIVAX:1;YOELII:1	GO:0020011	apicoplast	LETM1-like protein, putative	PB300711.00.0(berghei.aa) PC000874.02.0(chabaudi.aa) PFD0835c(falciparum.aa) PKH_052150(knowlesi.aa) PVX_089955(vivax.aa) PY04371(yoelii.aa)
ORTHOMCL1316	6	6	BERGHEI:1;CHABAUDI:1;FALCIPARUM:1;KNOWLESI:1;VIVAX:1;YOELII:1			hypothetical protein	PB300701.00.0(berghei.aa) PC000087.01.0(chabaudi.aa) PF10_0287(falciparum.aa) PKH_061370(knowlesi.aa) PVX_111255(vivax.aa) PY02074(yoelii.aa)
ORTHOMCL1317	6	6	BERGHEI:1;CHABAUDI:1;FALCIPARUM:1;KNOWLESI:1;VIVAX:1;YOELII:1	GO:0005749:GO:0008177	mitochondrial respiratory chain complex II:succinate dehydrogenase (ubiquinone) activity	flavoprotein subunit of succinate dehydrogenase	PB300700.00.0(berghei.aa) PC001322.02.0(chabaudi.aa) PF10_0334(falciparum.aa) PKH_061930(knowlesi.aa) PVX_111005(vivax.aa) PY05468(yoelii.aa)
ORTHOMCL1318	6	6	BERGHEI:1;CHABAUDI:1;FALCIPARUM:1;KNOWLESI:1;VIVAX:1;YOELII:1			RNA binding function, putative	PB300680.00.0(berghei.aa) PC302533.00.0(chabaudi.aa) PFI1435w(falciparum.aa) PKH_072740(knowlesi.aa) PVX_099915(vivax.aa) PY05765(yoelii.aa)
ORTHOMCL1319	6	6	BERGHEI:1;CHABAUDI:1;FALCIPARUM:1;KNOWLESI:1;VIVAX:1;YOELII:1			NADH dehydrogenase, putative	PB300677.00.0(berghei.aa) PC000115.04.0(chabaudi.aa) PFI0735c(falciparum.aa) PKH_071230(knowlesi.aa) PVX_099180(vivax.aa) PY03419(yoelii.aa)
ORTHOMCL1320	6	6	BERGHEI:1;CHABAUDI:1;FALCIPARUM:1;KNOWLESI:1;VIVAX:1;YOELII:1			conserved hypothetical protein	PB300666.00.0(berghei.aa) PC301098.00.0(chabaudi.aa) PF14_0339(falciparum.aa) PKH_131350(knowlesi.aa) PVX_084745(vivax.aa) PY00616(yoelii.aa)
ORTHOMCL1321	6	6	BERGHEI:1;CHABAUDI:1;FALCIPARUM:1;KNOWLESI:1;VIVAX:1;YOELII:1			conserved hypothetical protein	PB300664.00.0(berghei.aa) PC000487.02.0(chabaudi.aa) PF13_0279(falciparum.aa) PKH_111760(knowlesi.aa) PVX_114665(vivax.aa) PY04660(yoelii.aa)
ORTHOMCL1322	6	6	BERGHEI:1;CHABAUDI:1;FALCIPARUM:1;KNOWLESI:1;VIVAX:1;YOELII:1			conserved hypothetical protein	PB300637.00.0(berghei.aa) PC000846.03.0(chabaudi.aa) PFL2365w(falciparum.aa) PKH_146660(knowlesi.aa) PVX_101355(vivax.aa) PY02901(yoelii.aa)
ORTHOMCL1323	6	6	BERGHEI:1;CHABAUDI:1;FALCIPARUM:1;KNOWLESI:1;VIVAX:1;YOELII:1			conserved hypothetical protein	PB300635.00.0(berghei.aa) PC302268.00.0(chabaudi.aa) PFI1430w(falciparum.aa) PKH_072730(knowlesi.aa) PVX_099910(vivax.aa) PY04172(yoelii.aa)
ORTHOMCL1324	6	6	BERGHEI:1;CHABAUDI:1;FALCIPARUM:1;KNOWLESI:1;VIVAX:1;YOELII:1			conserved hypothetical protein	PB300608.00.0(berghei.aa) PC000520.04.0(chabaudi.aa) PFC0605w(falciparum.aa) PKH_082550(knowlesi.aa) PVX_119825(vivax.aa) PY02286(yoelii.aa)
ORTHOMCL1325	6	6	BERGHEI:1;CHABAUDI:1;FALCIPARUM:1;KNOWLESI:1;VIVAX:1;YOELII:1			conserved hypothetical protein	PB300602.00.0(berghei.aa) PC000127.03.0(chabaudi.aa) PFL2105c(falciparum.aa) PKH_146090(knowlesi.aa) PVX_101090(vivax.aa) PY01212(yoelii.aa)
ORTHOMCL1326	6	6	BERGHEI:1;CHABAUDI:1;FALCIPARUM:1;KNOWLESI:1;VIVAX:1;YOELII:1			hypothetical protein, conserved	PB300588.00.0(berghei.aa) PC000203.03.0(chabaudi.aa) PFL1160c(falciparum.aa) PKH_144070(knowlesi.aa) PVX_123835(vivax.aa) PY03299(yoelii.aa)
ORTHOMCL1327	6	6	BERGHEI:1;CHABAUDI:1;FALCIPARUM:1;KNOWLESI:1;VIVAX:1;YOELII:1	GO:0005665:GO:0006366	DNA-directed RNA polymerase II, core complex:transcription from RNA polymerase II promoter	DNA-directed RNA polymerase 2 8.2 kDa polypeptide, putative	PB300575.00.0(berghei.aa) PC000255.04.0(chabaudi.aa) PF07_0027(falciparum.aa) PKH_010620(knowlesi.aa) PVX_087935(vivax.aa) PY00134(yoelii.aa)
ORTHOMCL1328	6	6	BERGHEI:1;CHABAUDI:1;FALCIPARUM:1;KNOWLESI:1;VIVAX:1;YOELII:1			conserved hypothetical protein	PB300561.00.0(berghei.aa) PC000219.00.0(chabaudi.aa) PFF0200c(falciparum.aa) PKH_114550(knowlesi.aa) PVX_113370(vivax.aa) PY05930(yoelii.aa)
ORTHOMCL1329	6	6	BERGHEI:1;CHABAUDI:1;FALCIPARUM:1;KNOWLESI:1;VIVAX:1;YOELII:1	GO:0020011	apicoplast	hypothetical protein	PB300548.00.0(berghei.aa) PC000043.01.0(chabaudi.aa) PF11_0072(falciparum.aa) PKH_090330(knowlesi.aa) PVX_090980(vivax.aa) PY03370(yoelii.aa)
ORTHOMCL1330	6	6	BERGHEI:1;CHABAUDI:1;FALCIPARUM:1;KNOWLESI:1;VIVAX:1;YOELII:1			hypothetical protein	PB300510.00.0(berghei.aa) PC000182.01.0(chabaudi.aa) PFC0905c(falciparum.aa) PKH_082060(knowlesi.aa) PVX_095215(vivax.aa) PY00597(yoelii.aa)
ORTHOMCL1331	6	6	BERGHEI:1;CHABAUDI:1;FALCIPARUM:1;KNOWLESI:1;VIVAX:1;YOELII:1			beta subunit of coatomer complex, putative	PB300489.00.0(berghei.aa) PC000021.04.0(chabaudi.aa) PFI0290c(falciparum.aa) PKH_070310(knowlesi.aa) PVX_098735(vivax.aa) PY05987(yoelii.aa)
ORTHOMCL1332	6	6	BERGHEI:1;CHABAUDI:1;FALCIPARUM:1;KNOWLESI:1;VIVAX:1;YOELII:1	GO:0004175:GO:0006511:GO:0005838	endopeptidase activity:ubiquitin-dependent protein catabolic process:proteasome regulatory particle	26S proteasome regulatory subunit, putative	PB300487.00.0(berghei.aa) PC000237.01.0(chabaudi.aa) PF13_0033(falciparum.aa) PKH_140490(knowlesi.aa) PVX_122155(vivax.aa) PY02590(yoelii.aa)
ORTHOMCL1333	6	6	BERGHEI:1;CHABAUDI:1;FALCIPARUM:1;KNOWLESI:1;VIVAX:1;YOELII:1	GO:0005759:GO:0051082:GO:0030150	mitochondrial matrix:unfolded protein binding:protein import into mitochondrial matrix	co-chaperone GrpE, putative	PB300486.00.0(berghei.aa) PC000284.03.0(chabaudi.aa) PF11_0258(falciparum.aa) PKH_092220(knowlesi.aa) PVX_091850(vivax.aa) PY00817(yoelii.aa)
ORTHOMCL1334	6	6	BERGHEI:1;CHABAUDI:1;FALCIPARUM:1;KNOWLESI:1;VIVAX:1;YOELII:1			conserved hypothetical protein	PB300461.00.0(berghei.aa) PC000278.04.0(chabaudi.aa) PF13_0335(falciparum.aa) PKH_110730(knowlesi.aa) PVX_115125(vivax.aa) PY05801(yoelii.aa)
ORTHOMCL1335	6	6	BERGHEI:1;CHABAUDI:1;FALCIPARUM:1;KNOWLESI:1;VIVAX:1;YOELII:1			conserved hypothetical protein	PB300429.00.0(berghei.aa) PC000471.04.0(chabaudi.aa) PFI1525w(falciparum.aa) PKH_072970(knowlesi.aa) PVX_087135(vivax.aa) PY07648(yoelii.aa)
ORTHOMCL1336	6	6	BERGHEI:1;CHABAUDI:1;FALCIPARUM:1;KNOWLESI:1;VIVAX:1;YOELII:1			conserved hypothetical protein	PB300400.00.0(berghei.aa) PC000414.01.0(chabaudi.aa) PF08_0051(falciparum.aa) PKH_051190(knowlesi.aa) PVX_089400(vivax.aa) PY03077(yoelii.aa)
ORTHOMCL1337	6	6	BERGHEI:1;CHABAUDI:1;FALCIPARUM:1;KNOWLESI:1;VIVAX:1;YOELII:1			conserved hypothetical protein	PB300387.00.0(berghei.aa) PC301555.00.0(chabaudi.aa) PF11_0380(falciparum.aa) PKH_093470(knowlesi.aa) PVX_092455(vivax.aa) PY05753(yoelii.aa)
ORTHOMCL1338	6	6	BERGHEI:1;CHABAUDI:1;FALCIPARUM:1;KNOWLESI:1;VIVAX:1;YOELII:1			conserved hypothetical protein	PB300365.00.0(berghei.aa) PC301601.00.0(chabaudi.aa) PFI1510w(falciparum.aa) PKH_072940(knowlesi.aa) PVX_087145(vivax.aa) PY05559(yoelii.aa)
ORTHOMCL1339	6	6	BERGHEI:1;CHABAUDI:1;FALCIPARUM:1;KNOWLESI:1;VIVAX:1;YOELII:1			conserved hypothetical protein	PB300359.00.0(berghei.aa) PC301314.00.0(chabaudi.aa) PF10_0194(falciparum.aa) PKH_060400(knowlesi.aa) PVX_001865(vivax.aa) PY00605(yoelii.aa)
ORTHOMCL1340	6	6	BERGHEI:1;CHABAUDI:1;FALCIPARUM:1;KNOWLESI:1;VIVAX:1;YOELII:1			hypothetical protein, conserved	PB300348.00.0(berghei.aa) PC000209.03.0(chabaudi.aa) PF14_0329(falciparum.aa) PKH_131450(knowlesi.aa) PVX_084795(vivax.aa) PY02557(yoelii.aa)
ORTHOMCL1341	6	6	BERGHEI:1;CHABAUDI:1;FALCIPARUM:1;KNOWLESI:1;VIVAX:1;YOELII:1			hypothetical protein, conserved	PB300345.00.0(berghei.aa) PC000450.04.0(chabaudi.aa) PF14_0711(falciparum.aa) PKH_126840(knowlesi.aa) PVX_118595(vivax.aa) PY02631(yoelii.aa)
ORTHOMCL1342	6	6	BERGHEI:1;CHABAUDI:1;FALCIPARUM:1;KNOWLESI:1;VIVAX:1;YOELII:1			hypothetical protein	PB300324.00.0(berghei.aa) PC001173.02.0(chabaudi.aa) PF11_0176(falciparum.aa) PKH_091440(knowlesi.aa) PVX_091480(vivax.aa) PY04401(yoelii.aa)
ORTHOMCL1343	6	6	BERGHEI:1;CHABAUDI:1;FALCIPARUM:1;KNOWLESI:1;VIVAX:1;YOELII:1			conserved hypothetical protein	PB300322.00.0(berghei.aa) PC001024.02.0(chabaudi.aa) PFL1875w(falciparum.aa) PKH_145360(knowlesi.aa) PVX_100885(vivax.aa) PY05961(yoelii.aa)
ORTHOMCL1344	6	6	BERGHEI:1;CHABAUDI:1;FALCIPARUM:1;KNOWLESI:1;VIVAX:1;YOELII:1			hypothetical protein, conserved	PB300315.00.0(berghei.aa) PC000377.02.0(chabaudi.aa) PFL2315c(falciparum.aa) PKH_146560(knowlesi.aa) PVX_101305(vivax.aa) PY03563(yoelii.aa)
ORTHOMCL1345	6	6	BERGHEI:1;CHABAUDI:1;FALCIPARUM:1;KNOWLESI:1;VIVAX:1;YOELII:1	GO:0005739	mitochondrion	aminomethyltransferase, mitochondrial precursor	PB300308.00.0(berghei.aa) PC000321.00.0(chabaudi.aa) PF13_0345(falciparum.aa) PKH_110520(knowlesi.aa) PVX_115235(vivax.aa) PY02845(yoelii.aa)
ORTHOMCL1346	6	6	BERGHEI:1;CHABAUDI:1;FALCIPARUM:1;KNOWLESI:1;VIVAX:1;YOELII:1	GO:0009306:GO:0008565	protein secretion:protein transporter activity	syntaxin binding protein, putative	PB300307.00.0(berghei.aa) PC000425.01.0(chabaudi.aa) PFF0665c(falciparum.aa) PKH_113530(knowlesi.aa) PVX_113820(vivax.aa) PY05107(yoelii.aa)
ORTHOMCL1347	6	6	BERGHEI:1;CHABAUDI:1;FALCIPARUM:1;KNOWLESI:1;VIVAX:1;YOELII:1			conserved hypothetical protein	PB300298.00.0(berghei.aa) PC300373.00.0(chabaudi.aa) PF07_0017(falciparum.aa) PKH_010260(knowlesi.aa) PVX_087760(vivax.aa) PY01946(yoelii.aa)
ORTHOMCL1348	6	6	BERGHEI:1;CHABAUDI:1;FALCIPARUM:1;KNOWLESI:1;VIVAX:1;YOELII:1			conserved hypothetical protein	PB300290.00.0(berghei.aa) PC000192.05.0(chabaudi.aa) PF14_0255(falciparum.aa) PKH_132280(knowlesi.aa) PVX_085155(vivax.aa) PY07158(yoelii.aa)
ORTHOMCL1349	6	6	BERGHEI:1;CHABAUDI:1;FALCIPARUM:1;KNOWLESI:1;VIVAX:1;YOELII:1	GO:0005794	Golgi apparatus	PfRab6, GTPase	PB300286.00.0(berghei.aa) PC000978.01.0(chabaudi.aa) PF11_0461(falciparum.aa) PKH_094250(knowlesi.aa) PVX_092850(vivax.aa) PY00721(yoelii.aa)
ORTHOMCL1350	6	6	BERGHEI:1;CHABAUDI:1;FALCIPARUM:1;KNOWLESI:1;VIVAX:1;YOELII:1			hypothetical protein	PB300276.00.0(berghei.aa) PC000737.01.0(chabaudi.aa) PFI1310w(falciparum.aa) PKH_072430(knowlesi.aa) PVX_099765(vivax.aa) PY00252(yoelii.aa)
ORTHOMCL1351	6	6	BERGHEI:1;CHABAUDI:1;FALCIPARUM:1;KNOWLESI:1;VIVAX:1;YOELII:1			conserved hypothetical protein	PB300275.00.0(berghei.aa) PC000856.00.0(chabaudi.aa) PFI0780w(falciparum.aa) PKH_071320(knowlesi.aa) PVX_099225(vivax.aa) PY00953(yoelii.aa)
ORTHOMCL1352	6	6	BERGHEI:1;CHABAUDI:1;FALCIPARUM:1;KNOWLESI:1;VIVAX:1;YOELII:1			coq4 homolog, putative	PB300253.00.0(berghei.aa) PC000176.04.0(chabaudi.aa) PF11_0128(falciparum.aa) PKH_090950(knowlesi.aa) PVX_091260(vivax.aa) PY05764(yoelii.aa)
ORTHOMCL1353	6	6	BERGHEI:1;CHABAUDI:1;FALCIPARUM:1;KNOWLESI:1;VIVAX:1;YOELII:1	GO:0020011:GO:0006511:GO:0000151:GO:0004842	apicoplast:ubiquitin-dependent protein catabolic process:ubiquitin ligase complex:ubiquitin-protein ligase activity	ubiquitin--protein ligase, putative	PB300235.00.0(berghei.aa) PC000269.01.0(chabaudi.aa) PFC0845c(falciparum.aa) PKH_082220(knowlesi.aa) PVX_095280(vivax.aa) PY00969(yoelii.aa)
ORTHOMCL1354	6	6	BERGHEI:1;CHABAUDI:1;FALCIPARUM:1;KNOWLESI:1;VIVAX:1;YOELII:1	GO:0006536:GO:0004354	glutamate metabolic process:glutamate dehydrogenase (NADP+) activity	NADP-specific glutamate dehydrogenase	PB300230.00.0(berghei.aa) PC000975.01.0(chabaudi.aa) PF14_0164(falciparum.aa) PKH_133070(knowlesi.aa) PVX_085625(vivax.aa) PY04261(yoelii.aa)
ORTHOMCL1355	6	6	BERGHEI:1;CHABAUDI:1;FALCIPARUM:1;KNOWLESI:1;VIVAX:1;YOELII:1			conserved hypothetical protein	PB300224.00.0(berghei.aa) PC000086.05.0(chabaudi.aa) PFL1785c(falciparum.aa) PKH_145550(knowlesi.aa) PVX_100795(vivax.aa) PY05540(yoelii.aa)
ORTHOMCL1356	6	6	BERGHEI:1;CHABAUDI:1;FALCIPARUM:1;KNOWLESI:1;VIVAX:1;YOELII:1	GO:0000079	regulation of cyclin-dependent protein kinase activity	cyclin, putative	PB300166.00.0(berghei.aa) PC300551.00.0(chabaudi.aa) PF14_0605(falciparum.aa) PKH_124190(knowlesi.aa) PVX_117280(vivax.aa) PY06107(yoelii.aa)
ORTHOMCL1357	6	6	BERGHEI:1;CHABAUDI:1;FALCIPARUM:1;KNOWLESI:1;VIVAX:1;YOELII:1			Pb-fam-5 protein	PB300115.00.0(berghei.aa) PC000384.00.0(chabaudi.aa) PFL0165c(falciparum.aa) PKH_130210(knowlesi.aa) PVX_084210(vivax.aa) PY05286(yoelii.aa)
ORTHOMCL1358	6	6	BERGHEI:1;CHABAUDI:1;FALCIPARUM:1;KNOWLESI:1;VIVAX:1;YOELII:1			hypothetical protein	PB300107.00.0(berghei.aa) PC000892.02.0(chabaudi.aa) PFB0285c(falciparum.aa) PKH_041340(knowlesi.aa) PVX_003755(vivax.aa) PY00070(yoelii.aa)
ORTHOMCL1359	6	6	BERGHEI:1;CHABAUDI:1;FALCIPARUM:1;KNOWLESI:1;VIVAX:1;YOELII:1			conserved hypothetical protein	PB300055.00.0(berghei.aa) PC000729.03.0(chabaudi.aa) PFC0145c(falciparum.aa) PKH_083710(knowlesi.aa) PVX_119280(vivax.aa) PY05089(yoelii.aa)
ORTHOMCL1360	6	6	BERGHEI:1;CHABAUDI:1;FALCIPARUM:1;KNOWLESI:1;VIVAX:1;YOELII:1	GO:0020011	apicoplast	hypothetical protein, conserved	PB300054.00.0(berghei.aa) PC300954.00.0(chabaudi.aa) PFL1295w(falciparum.aa) PKH_144360(knowlesi.aa) PVX_123970(vivax.aa) PY06998(yoelii.aa)
ORTHOMCL1361	6	6	BERGHEI:1;CHABAUDI:1;FALCIPARUM:1;KNOWLESI:1;VIVAX:1;YOELII:1			hypothetical protein	PB108850.00.0(berghei.aa) PC000896.02.0(chabaudi.aa) PF10_0304(falciparum.aa) PKH_061540(knowlesi.aa) PVX_111170(vivax.aa) PY05980(yoelii.aa)
ORTHOMCL1362	6	6	BERGHEI:1;CHABAUDI:1;FALCIPARUM:1;KNOWLESI:1;VIVAX:1;YOELII:1	GO:0020011	apicoplast	hypothetical protein, conserved	PB108762.00.0(berghei.aa) PC000266.01.0(chabaudi.aa) PFE1190c(falciparum.aa) PKH_100830(knowlesi.aa) PVX_080055(vivax.aa) PY04719(yoelii.aa)
ORTHOMCL1363	6	6	BERGHEI:1;CHABAUDI:1;FALCIPARUM:1;KNOWLESI:1;VIVAX:1;YOELII:1			hypothetical protein, conserved	PB108720.00.0(berghei.aa) PC000259.04.0(chabaudi.aa) PFL1575w(falciparum.aa) PKH_144980(knowlesi.aa) PVX_100580(vivax.aa) PY04703(yoelii.aa)
ORTHOMCL1365	6	6	BERGHEI:1;CHABAUDI:1;FALCIPARUM:1;KNOWLESI:1;VIVAX:1;YOELII:1			conserved hypothetical protein	PB108445.00.1(berghei.aa) PC104215.00.0(chabaudi.aa) PF13_0329(falciparum.aa) PKH_110870(knowlesi.aa) PVX_115060(vivax.aa) PY06706(yoelii.aa)
ORTHOMCL1368	6	6	BERGHEI:1;CHABAUDI:1;FALCIPARUM:1;KNOWLESI:1;VIVAX:1;YOELII:1			conserved hypothetical protein	PB108391.00.0(berghei.aa) PC001047.02.0(chabaudi.aa) PF08_0072(falciparum.aa) PKH_142360(knowlesi.aa) PVX_123035(vivax.aa) PY05423(yoelii.aa)
ORTHOMCL1369	6	6	BERGHEI:1;CHABAUDI:1;FALCIPARUM:1;KNOWLESI:1;VIVAX:1;YOELII:1			conserved hypothetical protein	PB108305.00.0(berghei.aa) PC000855.02.0(chabaudi.aa) PF11_0199(falciparum.aa) PKH_091660(knowlesi.aa) PVX_091595(vivax.aa) PY04676(yoelii.aa)
ORTHOMCL1370	6	6	BERGHEI:1;CHABAUDI:1;FALCIPARUM:1;KNOWLESI:1;VIVAX:1;YOELII:1			conserved hypothetical protein	PB108065.00.0(berghei.aa) PC105299.00.0(chabaudi.aa) PFL0235w(falciparum.aa) PKH_130330(knowlesi.aa) PVX_084275(vivax.aa) PY05381(yoelii.aa)
ORTHOMCL1372	6	6	BERGHEI:1;CHABAUDI:1;FALCIPARUM:1;KNOWLESI:1;VIVAX:1;YOELII:1			hypothetical protein	PB107775.00.0(berghei.aa) PC000018.05.0(chabaudi.aa) PFC1065w(falciparum.aa) PKH_081650(knowlesi.aa) PVX_095035(vivax.aa) PY01537(yoelii.aa)
ORTHOMCL1374	6	6	BERGHEI:1;CHABAUDI:1;FALCIPARUM:1;KNOWLESI:1;VIVAX:1;YOELII:1			apoptosis-related protein, putative	PB107186.00.0(berghei.aa) PC108964.00.0(chabaudi.aa) PFI0450c(falciparum.aa) PKH_070670(knowlesi.aa) PVX_098905(vivax.aa) PY03132(yoelii.aa)
ORTHOMCL1375	6	6	BERGHEI:1;CHABAUDI:1;FALCIPARUM:1;KNOWLESI:1;VIVAX:1;YOELII:1	GO:0020011	apicoplast	hypothetical protein, conserved	PB107172.00.0(berghei.aa) PC000724.04.0(chabaudi.aa) PFE0115c(falciparum.aa) PKH_103120(knowlesi.aa) PVX_097620(vivax.aa) PY05807(yoelii.aa)
ORTHOMCL1376	6	6	BERGHEI:1;CHABAUDI:1;FALCIPARUM:1;KNOWLESI:1;VIVAX:1;YOELII:1			conserved hypothetical protein	PB107066.00.0(berghei.aa) PC106255.00.0(chabaudi.aa) PFL1225c(falciparum.aa) PKH_144220(knowlesi.aa) PVX_123900(vivax.aa) PY05791(yoelii.aa)
ORTHOMCL1377	6	6	BERGHEI:1;CHABAUDI:1;FALCIPARUM:1;KNOWLESI:1;VIVAX:1;YOELII:1			conserved hypothetical protein	PB107065.00.0(berghei.aa) PC000377.03.0(chabaudi.aa) PFL1220w(falciparum.aa) PKH_144210(knowlesi.aa) PVX_123895(vivax.aa) PY05790(yoelii.aa)
ORTHOMCL1378	6	6	BERGHEI:1;CHABAUDI:1;FALCIPARUM:1;KNOWLESI:1;VIVAX:1;YOELII:1			hypothetical protein, conserved	PB106976.00.0(berghei.aa) PC108254.00.0(chabaudi.aa) PFL2035c(falciparum.aa) PKH_145940(knowlesi.aa) PVX_101015(vivax.aa) PY01487(yoelii.aa)
ORTHOMCL1380	6	6	BERGHEI:1;CHABAUDI:1;FALCIPARUM:1;KNOWLESI:1;VIVAX:1;YOELII:1	GO:0006506:GO:0003824	GPI anchor biosynthetic process:catalytic activity	phosphatidyl inositol glycan, class A, putative	PB106808.00.0(berghei.aa) PC000590.00.0(chabaudi.aa) PF10_0316(falciparum.aa) PKH_061680(knowlesi.aa) PVX_111105(vivax.aa) PY03143(yoelii.aa)
ORTHOMCL1381	6	6	BERGHEI:1;CHABAUDI:1;FALCIPARUM:1;KNOWLESI:1;VIVAX:1;YOELII:1			conserved hypothetical protein	PB106737.00.0(berghei.aa) PC106110.00.0(chabaudi.aa) PFB0257c(falciparum.aa) PKH_041400(knowlesi.aa) PVX_003725(vivax.aa) PY01124(yoelii.aa)
ORTHOMCL1382	6	6	BERGHEI:1;CHABAUDI:1;FALCIPARUM:1;KNOWLESI:1;VIVAX:1;YOELII:1			hypothetical protein	PB106731.00.0(berghei.aa) PC301927.00.0(chabaudi.aa) PF14_0029(falciparum.aa) PKH_134430(knowlesi.aa) PVX_086290(vivax.aa) PY00124(yoelii.aa)
ORTHOMCL1383	6	6	BERGHEI:1;CHABAUDI:1;FALCIPARUM:1;KNOWLESI:1;VIVAX:1;YOELII:1			conserved hypothetical protein	PB106561.00.0(berghei.aa) PC107200.00.0(chabaudi.aa) PF14_0645(falciparum.aa) PKH_123780(knowlesi.aa) PVX_117080(vivax.aa) PY03682(yoelii.aa)
ORTHOMCL1384	6	6	BERGHEI:1;CHABAUDI:1;FALCIPARUM:1;KNOWLESI:1;VIVAX:1;YOELII:1			conserved hypothetical protein	PB106442.00.0(berghei.aa) PC109053.00.0(chabaudi.aa) PF14_0039(falciparum.aa) PKH_134270(knowlesi.aa) PVX_086225(vivax.aa) PY05429(yoelii.aa)
ORTHOMCL1387	6	6	BERGHEI:1;CHABAUDI:1;FALCIPARUM:1;KNOWLESI:1;VIVAX:1;YOELII:1			protein gar2, putative	PB106158.00.0(berghei.aa) PC103302.00.0(chabaudi.aa) PF13_0165(falciparum.aa) PKH_122190(knowlesi.aa) PVX_082480(vivax.aa) PY02209(yoelii.aa)
ORTHOMCL1388	6	6	BERGHEI:1;CHABAUDI:1;FALCIPARUM:1;KNOWLESI:1;VIVAX:1;YOELII:1			protein kinase, putative	PB106157.00.0(berghei.aa) PC103301.00.0(chabaudi.aa) PF13_0166(falciparum.aa) PKH_122180(knowlesi.aa) PVX_082485(vivax.aa) PY02207(yoelii.aa)
ORTHOMCL1389	6	6	BERGHEI:1;CHABAUDI:1;FALCIPARUM:1;KNOWLESI:1;VIVAX:1;YOELII:1			hypothetical protein	PB106068.00.0(berghei.aa) PC402525.00.0(chabaudi.aa) PF10_0222(falciparum.aa) PKH_060700(knowlesi.aa) PVX_111570(vivax.aa) PY01665(yoelii.aa)
ORTHOMCL1390	6	6	BERGHEI:1;CHABAUDI:1;FALCIPARUM:1;KNOWLESI:1;VIVAX:1;YOELII:1			hypothetical protein	PB105677.00.0(berghei.aa) PC000007.05.0(chabaudi.aa) PF13_0360(falciparum.aa) PKH_110140(knowlesi.aa) PVX_115415(vivax.aa) PY04539(yoelii.aa)
ORTHOMCL1391	6	6	BERGHEI:1;CHABAUDI:1;FALCIPARUM:1;KNOWLESI:1;VIVAX:1;YOELII:1			conserved hypothetical protein	PB105462.00.0(berghei.aa) PC106205.00.0(chabaudi.aa) PFE1365w(falciparum.aa) PKH_100460(knowlesi.aa) PVX_079870(vivax.aa) PY00397(yoelii.aa)
ORTHOMCL1393	6	6	BERGHEI:1;CHABAUDI:1;FALCIPARUM:1;KNOWLESI:1;VIVAX:1;YOELII:1			hypothetical protein	PB105310.00.0(berghei.aa) PC405999.00.0(chabaudi.aa) PF13_0104(falciparum.aa) PKH_141820(knowlesi.aa) PVX_122765(vivax.aa) PY03274(yoelii.aa)
ORTHOMCL1394	6	6	BERGHEI:1;CHABAUDI:1;FALCIPARUM:1;KNOWLESI:1;VIVAX:1;YOELII:1			hypothetical protein	PB105297.00.0(berghei.aa) PC100925.00.0(chabaudi.aa) PF14_0488(falciparum.aa) PKH_125500(knowlesi.aa) PVX_117915(vivax.aa) PY01627(yoelii.aa)
ORTHOMCL1395	6	6	BERGHEI:1;CHABAUDI:1;FALCIPARUM:1;KNOWLESI:1;VIVAX:1;YOELII:1			similar to RNA-binding protein S1, serine-rich domain, putative	PB105167.00.0(berghei.aa) PC401715.00.0(chabaudi.aa) PF11_0320(falciparum.aa) PKH_092860(knowlesi.aa) PVX_092155(vivax.aa) PY01167(yoelii.aa)
ORTHOMCL1396	6	6	BERGHEI:1;CHABAUDI:1;FALCIPARUM:1;KNOWLESI:1;VIVAX:1;YOELII:1			60S ribosomal protein L23, putative	PB104904.00.0(berghei.aa) PC405459.00.0(chabaudi.aa) PF13_0171(falciparum.aa) PKH_122100(knowlesi.aa) PVX_082525(vivax.aa) PY07409(yoelii.aa)
ORTHOMCL1397	6	6	BERGHEI:1;CHABAUDI:1;FALCIPARUM:1;KNOWLESI:1;VIVAX:1;YOELII:1	GO:0020011	apicoplast	hypothetical protein, conserved	PB104902.00.0(berghei.aa) PC105927.00.0(chabaudi.aa) PF13_0172(falciparum.aa) PKH_122080(knowlesi.aa) PVX_082535(vivax.aa) PY02568(yoelii.aa)
ORTHOMCL1399	6	6	BERGHEI:1;CHABAUDI:1;FALCIPARUM:1;KNOWLESI:1;VIVAX:1;YOELII:1			hypothetical protein	PB104538.00.0(berghei.aa) PC401665.00.0(chabaudi.aa) PFI1835c(falciparum.aa) PKH_072920(knowlesi.aa) PVX_087160(vivax.aa) PY06884(yoelii.aa)
ORTHOMCL1400	6	6	BERGHEI:1;CHABAUDI:1;FALCIPARUM:1;KNOWLESI:1;VIVAX:1;YOELII:1			hypothetical protein, conserved	PB104507.00.0(berghei.aa) PC000236.03.0(chabaudi.aa) PF10_0277(falciparum.aa) PKH_061260(knowlesi.aa) PVX_111305(vivax.aa) PY05509(yoelii.aa)
ORTHOMCL1401	6	6	BERGHEI:1;CHABAUDI:1;FALCIPARUM:1;KNOWLESI:1;VIVAX:1;YOELII:1	GO:0020038:GO:0005200	subpellicular network:structural constituent of cytoskeleton	membrane skeletal protein, putative	PB104493.00.0(berghei.aa) PC301320.00.0(chabaudi.aa) PF11_0431(falciparum.aa) PKH_093930(knowlesi.aa) PVX_092700(vivax.aa) PY03535(yoelii.aa)
ORTHOMCL1402	6	6	BERGHEI:1;CHABAUDI:1;FALCIPARUM:1;KNOWLESI:1;VIVAX:1;YOELII:1			Pb-fam-4 protein	PB104478.00.0(berghei.aa) PC400624.00.0(chabaudi.aa) PFD0993c(falciparum.aa) PKH_052490(knowlesi.aa) PVX_090120(vivax.aa) PY06330(yoelii.aa)
ORTHOMCL1403	6	6	BERGHEI:1;CHABAUDI:1;FALCIPARUM:1;KNOWLESI:1;VIVAX:1;YOELII:1			hypothetical protein	PB104419.00.0(berghei.aa) PC103440.00.0(chabaudi.aa) PF14_0033(falciparum.aa) PKH_134330(knowlesi.aa) PVX_086255(vivax.aa) PY06671(yoelii.aa)
ORTHOMCL1404	6	6	BERGHEI:1;CHABAUDI:1;FALCIPARUM:1;KNOWLESI:1;VIVAX:1;YOELII:1			hypothetical protein	PB103787.00.0(berghei.aa) PC000548.00.0(chabaudi.aa) PFL1585c(falciparum.aa) PKH_145010(knowlesi.aa) PVX_100595(vivax.aa) PY04705(yoelii.aa)
ORTHOMCL1405	6	6	BERGHEI:1;CHABAUDI:1;FALCIPARUM:1;KNOWLESI:1;VIVAX:1;YOELII:1			conserved hypothetical protein	PB103686.00.0(berghei.aa) PC108847.00.0(chabaudi.aa) PF13_0178(falciparum.aa) PKH_122010(knowlesi.aa) PVX_082570(vivax.aa) PY01848(yoelii.aa)
ORTHOMCL1406	6	6	BERGHEI:1;CHABAUDI:1;FALCIPARUM:1;KNOWLESI:1;VIVAX:1;YOELII:1			AP endonuclease 1, putative	PB103684.00.0(berghei.aa) PC102725.00.0(chabaudi.aa) PF13_0176(falciparum.aa) PKH_122030(knowlesi.aa) PVX_082560(vivax.aa) PY05725(yoelii.aa)
ORTHOMCL1409	6	6	BERGHEI:1;CHABAUDI:1;FALCIPARUM:1;KNOWLESI:1;VIVAX:1;YOELII:1			hypothetical protein	PB103556.00.0(berghei.aa) PC000162.05.0(chabaudi.aa) PF10_0112(falciparum.aa) PKH_081100(knowlesi.aa) PVX_094795(vivax.aa) PY06766(yoelii.aa)
ORTHOMCL1410	6	6	BERGHEI:1;CHABAUDI:1;FALCIPARUM:1;KNOWLESI:1;VIVAX:1;YOELII:1			conserved hypothetical protein	PB103373.00.0(berghei.aa) PC000472.00.0(chabaudi.aa) PF14_0233(falciparum.aa) PKH_132490(knowlesi.aa) PVX_085260(vivax.aa) PY06825(yoelii.aa)
ORTHOMCL1411	6	6	BERGHEI:1;CHABAUDI:1;FALCIPARUM:1;KNOWLESI:1;VIVAX:1;YOELII:1			hypothetical protein	PB103350.00.0(berghei.aa) PC000250.04.0(chabaudi.aa) PFL0160w(falciparum.aa) PKH_130200(knowlesi.aa) PVX_084205(vivax.aa) PY05285(yoelii.aa)
ORTHOMCL1413	6	6	BERGHEI:1;CHABAUDI:1;FALCIPARUM:1;KNOWLESI:1;VIVAX:1;YOELII:1			hypothetical protein	PB102972.00.0(berghei.aa) PC108093.00.0(chabaudi.aa) PFI1150w(falciparum.aa) PKH_072060(knowlesi.aa) PVX_099580(vivax.aa) PY02393(yoelii.aa)
ORTHOMCL1415	6	6	BERGHEI:1;CHABAUDI:1;FALCIPARUM:1;KNOWLESI:1;VIVAX:1;YOELII:1			hypothetical protein	PB102323.00.0(berghei.aa) PC105869.00.0(chabaudi.aa) PF11_0417(falciparum.aa) PKH_093800(knowlesi.aa) PVX_092625(vivax.aa) PY04790(yoelii.aa)
ORTHOMCL1419	6	6	BERGHEI:1;CHABAUDI:1;FALCIPARUM:1;KNOWLESI:1;VIVAX:1;YOELII:1	GO:0020011	apicoplast	hypothetical protein, conserved	PB101537.00.0(berghei.aa) PC102264.00.0(chabaudi.aa) PF08_0004(falciparum.aa) PKH_050100(knowlesi.aa) PVX_088855(vivax.aa) PY04983(yoelii.aa)
ORTHOMCL1420	6	6	BERGHEI:1;CHABAUDI:1;FALCIPARUM:1;KNOWLESI:1;VIVAX:1;YOELII:1			CCAAT-box DNA binding protein subunit B, putative	PB100878.00.0(berghei.aa) PC402894.00.0(chabaudi.aa) PF10_0131(falciparum.aa) PKH_081290(knowlesi.aa) PVX_094890(vivax.aa) PY06770(yoelii.aa)
ORTHOMCL1422	6	6	BERGHEI:1;CHABAUDI:1;FALCIPARUM:1;KNOWLESI:1;VIVAX:1;YOELII:1			conserved hypothetical protein	PB100729.00.0(berghei.aa) PC403920.00.0(chabaudi.aa) PFE0535w(falciparum.aa) PKH_102220(knowlesi.aa) PVX_080695(vivax.aa) PY04899(yoelii.aa)
ORTHOMCL1423	6	6	BERGHEI:1;CHABAUDI:1;FALCIPARUM:1;KNOWLESI:1;VIVAX:1;YOELII:1			conserved hypothetical protein	PB100647.00.0(berghei.aa) PC000750.02.0(chabaudi.aa) PF13_0263(falciparum.aa) PKH_120360(knowlesi.aa) PVX_083410(vivax.aa) PY05605(yoelii.aa)
ORTHOMCL1424	6	6	BERGHEI:1;CHABAUDI:1;FALCIPARUM:1;KNOWLESI:1;VIVAX:1;YOELII:1	GO:0020011	apicoplast	hypothetical protein, conserved	PB100557.00.0(berghei.aa) PC103571.00.0(chabaudi.aa) PFD1100c(falciparum.aa) PKH_052680(knowlesi.aa) PVX_090205(vivax.aa) PY06453(yoelii.aa)
ORTHOMCL1425	6	6	BERGHEI:1;CHABAUDI:1;FALCIPARUM:1;KNOWLESI:1;VIVAX:1;YOELII:1			hypothetical protein	PB100477.00.0(berghei.aa) PC001339.02.0(chabaudi.aa) PFC0545c(falciparum.aa) PKH_082710(knowlesi.aa) PVX_119745(vivax.aa) PY04509(yoelii.aa)
ORTHOMCL1426	6	6	BERGHEI:1;CHABAUDI:1;FALCIPARUM:1;KNOWLESI:1;VIVAX:1;YOELII:1			conserved hypothetical protein	PB100311.00.0(berghei.aa) PC107110.00.0(chabaudi.aa) PFF0585c(falciparum.aa) PKH_113680(knowlesi.aa) PVX_113745(vivax.aa) PY06520(yoelii.aa)
ORTHOMCL1427	6	6	BERGHEI:1;CHABAUDI:1;FALCIPARUM:1;KNOWLESI:1;VIVAX:1;YOELII:1			conserved hypothetical protein	PB100309.00.0(berghei.aa) PC107111.00.0(chabaudi.aa) PFF0580w(falciparum.aa) PKH_113690(knowlesi.aa) PVX_113740(vivax.aa) PY06521(yoelii.aa)
ORTHOMCL1428	6	6	BERGHEI:1;CHABAUDI:1;FALCIPARUM:1;KNOWLESI:1;VIVAX:1;YOELII:1			conserved hypothetical protein	PB100183.00.0(berghei.aa) PC000492.04.0(chabaudi.aa) PFC0582c(falciparum.aa) PKH_082600(knowlesi.aa) PVX_119800(vivax.aa) PY02848(yoelii.aa)
ORTHOMCL1429	6	6	BERGHEI:1;CHABAUDI:1;FALCIPARUM:1;KNOWLESI:1;VIVAX:1;YOELII:1			conserved hypothetical protein	PB001668.02.0(berghei.aa) PC000365.00.0(chabaudi.aa) PFI1630c(falciparum.aa) PKH_073180(knowlesi.aa) PVX_087030(vivax.aa) PY01831(yoelii.aa)
ORTHOMCL1430	6	6	BERGHEI:1;CHABAUDI:1;FALCIPARUM:1;KNOWLESI:1;VIVAX:1;YOELII:1			organelle processing peptidase, putative	PB001664.02.0(berghei.aa) PC000562.01.0(chabaudi.aa) PFI1625c(falciparum.aa) PKH_073170(knowlesi.aa) PVX_087035(vivax.aa) PY01832(yoelii.aa)
ORTHOMCL1431	6	6	BERGHEI:1;CHABAUDI:1;FALCIPARUM:1;KNOWLESI:1;VIVAX:1;YOELII:1	GO:0006364:GO:0000178	rRNA processing:exosome (RNase complex)	exosome complex exonuclease rrp41, putative	PB001661.02.0(berghei.aa) PC300528.00.0(chabaudi.aa) PF14_0256(falciparum.aa) PKH_132270(knowlesi.aa) PVX_085150(vivax.aa) PY07159(yoelii.aa)
ORTHOMCL1432	6	6	BERGHEI:1;CHABAUDI:1;FALCIPARUM:1;KNOWLESI:1;VIVAX:1;YOELII:1	GO:0016020:GO:0005459:GO:0015785	membrane:UDP-galactose transmembrane transporter activity:UDP-galactose transport	UDP-galactose transporter, putative	PB001660.02.0(berghei.aa) PC000722.01.0(chabaudi.aa) PF11_0141(falciparum.aa) PKH_091050(knowlesi.aa) PVX_091310(vivax.aa) PY04044(yoelii.aa)
ORTHOMCL1433	6	6	BERGHEI:1;CHABAUDI:1;FALCIPARUM:1;KNOWLESI:1;VIVAX:1;YOELII:1	GO:0006855	multidrug transport	multidrug resistance protein 2 (heavy metal transport family)	PB001654.02.0(berghei.aa) PC000460.03.0(chabaudi.aa) PF14_0455(falciparum.aa) PKH_125840(knowlesi.aa) PVX_118100(vivax.aa) PY06054(yoelii.aa)
ORTHOMCL1434	6	6	BERGHEI:1;CHABAUDI:1;FALCIPARUM:1;KNOWLESI:1;VIVAX:1;YOELII:1			rat BRAIN protein-like, putative	PB001648.02.0(berghei.aa) PC000186.00.0(chabaudi.aa) PFC0410w(falciparum.aa) PKH_083040(knowlesi.aa) PVX_119595(vivax.aa) PY07308(yoelii.aa)
ORTHOMCL1435	6	6	BERGHEI:1;CHABAUDI:1;FALCIPARUM:1;KNOWLESI:1;VIVAX:1;YOELII:1	GO:0022627	cytosolic small ribosomal subunit	40S ribosomal protein S3A, putative	PB001643.02.0(berghei.aa) PC000155.05.0(chabaudi.aa) PFC1020c(falciparum.aa) PKH_081740(knowlesi.aa) PVX_095080(vivax.aa) PY02291(yoelii.aa)
ORTHOMCL1436	6	6	BERGHEI:1;CHABAUDI:1;FALCIPARUM:1;KNOWLESI:1;VIVAX:1;YOELII:1			conserved hypothetical protein	PB001641.02.0(berghei.aa) PC000478.00.0(chabaudi.aa) PF10_0204(falciparum.aa) PKH_060510(knowlesi.aa) PVX_001910(vivax.aa) PY03164(yoelii.aa)
ORTHOMCL1437	6	6	BERGHEI:1;CHABAUDI:1;FALCIPARUM:1;KNOWLESI:1;VIVAX:1;YOELII:1			conserved hypothetical protein	PB001638.02.0(berghei.aa) PC000569.01.0(chabaudi.aa) PF13_0274(falciparum.aa) PKH_120110(knowlesi.aa) PVX_083535(vivax.aa) PY02732(yoelii.aa)
ORTHOMCL1438	6	6	BERGHEI:1;CHABAUDI:1;FALCIPARUM:1;KNOWLESI:1;VIVAX:1;YOELII:1			regulatory protein, putative	PB001637.02.0(berghei.aa) PC000918.02.0(chabaudi.aa) PFC0100c(falciparum.aa) PKH_083780(knowlesi.aa) PVX_119245(vivax.aa) PY07385(yoelii.aa)
ORTHOMCL1439	6	6	BERGHEI:1;CHABAUDI:1;FALCIPARUM:1;KNOWLESI:1;VIVAX:1;YOELII:1	GO:0006089:GO:0004416	lactate metabolic process:hydroxyacylglutathione hydrolase activity	hydroxyacyl glutathione hydrolase, putative	PB001635.02.0(berghei.aa) PC300933.00.0(chabaudi.aa) PFD0311w(falciparum.aa) PKH_030830(knowlesi.aa) PVX_000925(vivax.aa) PY05100(yoelii.aa)
ORTHOMCL1440	6	6	BERGHEI:1;CHABAUDI:1;FALCIPARUM:1;KNOWLESI:1;VIVAX:1;YOELII:1			conserved hypothetical protein	PB001634.02.0(berghei.aa) PC000284.02.0(chabaudi.aa) PFD0320c(falciparum.aa) PKH_030820(knowlesi.aa) PVX_000920(vivax.aa) PY05099(yoelii.aa)
ORTHOMCL1441	6	6	BERGHEI:1;CHABAUDI:1;FALCIPARUM:1;KNOWLESI:1;VIVAX:1;YOELII:1	GO:0030154	cell differentiation	cell differentiation protein rcd1, putative	PB001632.02.0(berghei.aa) PC000437.04.0(chabaudi.aa) PFE0375w(falciparum.aa) PKH_102530(knowlesi.aa) PVX_097940(vivax.aa) PY05128(yoelii.aa)
ORTHOMCL1442	6	6	BERGHEI:1;CHABAUDI:1;FALCIPARUM:1;KNOWLESI:1;VIVAX:1;YOELII:1			conserved hypothetical protein	PB001631.02.0(berghei.aa) PC000343.04.0(chabaudi.aa) PFE0380c(falciparum.aa) PKH_102520(knowlesi.aa) PVX_097945(vivax.aa) PY05126(yoelii.aa)
ORTHOMCL1443	6	6	BERGHEI:1;CHABAUDI:1;FALCIPARUM:1;KNOWLESI:1;VIVAX:1;YOELII:1			conserved hypothetical protein	PB001628.02.0(berghei.aa) PC000397.03.0(chabaudi.aa) PF13_0031(falciparum.aa) PKH_140440(knowlesi.aa) PVX_122130(vivax.aa) PY05590(yoelii.aa)
ORTHOMCL1444	6	6	BERGHEI:1;CHABAUDI:1;FALCIPARUM:1;KNOWLESI:1;VIVAX:1;YOELII:1			conserved hypothetical protein	PB001627.02.0(berghei.aa) PC000480.04.0(chabaudi.aa) PF11_0189(falciparum.aa) PKH_091570(knowlesi.aa) PVX_091550(vivax.aa) PY04232(yoelii.aa)
ORTHOMCL1445	6	6	BERGHEI:1;CHABAUDI:1;FALCIPARUM:1;KNOWLESI:1;VIVAX:1;YOELII:1			conserved hypothetical protein	PB001621.02.0(berghei.aa) PC000074.04.0(chabaudi.aa) PF10_0047(falciparum.aa) PKH_080300(knowlesi.aa) PVX_094415(vivax.aa) PY05537(yoelii.aa)
ORTHOMCL1446	6	6	BERGHEI:1;CHABAUDI:1;FALCIPARUM:1;KNOWLESI:1;VIVAX:1;YOELII:1			hypothetical protein, conserved	PB001619.02.0(berghei.aa) PC000669.04.0(chabaudi.aa) PF10_0318(falciparum.aa) PKH_061700(knowlesi.aa) PVX_111095(vivax.aa) PY02602(yoelii.aa)
ORTHOMCL1447	6	6	BERGHEI:1;CHABAUDI:1;FALCIPARUM:1;KNOWLESI:1;VIVAX:1;YOELII:1			Der1-like family, putative	PB001618.02.0(berghei.aa) PC000384.05.0(chabaudi.aa) PF10_0317(falciparum.aa) PKH_061690(knowlesi.aa) PVX_111100(vivax.aa) PY03142(yoelii.aa)
ORTHOMCL1448	6	6	BERGHEI:1;CHABAUDI:1;FALCIPARUM:1;KNOWLESI:1;VIVAX:1;YOELII:1			conserved hypothetical protein	PB001615.02.0(berghei.aa) PC000612.02.0(chabaudi.aa) PF11_0389(falciparum.aa) PKH_093550(knowlesi.aa) PVX_092500(vivax.aa) PY02433(yoelii.aa)
ORTHOMCL1449	6	6	BERGHEI:1;CHABAUDI:1;FALCIPARUM:1;KNOWLESI:1;VIVAX:1;YOELII:1	GO:0020011:GO:0051082	apicoplast:unfolded protein binding	chaperone, putative	PB001613.02.0(berghei.aa) PC000581.04.0(chabaudi.aa) PF07_0103(falciparum.aa) PKH_031810(knowlesi.aa) PVX_096125(vivax.aa) PY01612(yoelii.aa)
ORTHOMCL1450	6	6	BERGHEI:1;CHABAUDI:1;FALCIPARUM:1;KNOWLESI:1;VIVAX:1;YOELII:1			hypothetical protein	PB001609.02.0(berghei.aa) PC000030.00.0(chabaudi.aa) PF14_0617(falciparum.aa) PKH_124060(knowlesi.aa) PVX_117210(vivax.aa) PY01373(yoelii.aa)
ORTHOMCL1451	6	6	BERGHEI:1;CHABAUDI:1;FALCIPARUM:1;KNOWLESI:1;VIVAX:1;YOELII:1			hypothetical protein, conserved	PB001607.02.0(berghei.aa) PC000168.02.0(chabaudi.aa) PF14_0023(falciparum.aa) PKH_134490(knowlesi.aa) PVX_086325(vivax.aa) PY00117(yoelii.aa)
ORTHOMCL1452	6	6	BERGHEI:1;CHABAUDI:1;FALCIPARUM:1;KNOWLESI:1;VIVAX:1;YOELII:1			hypothetical protein	PB001604.02.0(berghei.aa) PC000708.03.0(chabaudi.aa) PF14_0613(falciparum.aa) PKH_124110(knowlesi.aa) PVX_117240(vivax.aa) PY06198(yoelii.aa)
ORTHOMCL1453	6	6	BERGHEI:1;CHABAUDI:1;FALCIPARUM:1;KNOWLESI:1;VIVAX:1;YOELII:1			conserved hypothetical protein	PB001603.02.0(berghei.aa) PC000450.02.0(chabaudi.aa) PF08_0057(falciparum.aa) PKH_051410(knowlesi.aa) PVX_089525(vivax.aa) PY07076(yoelii.aa)
ORTHOMCL1454	6	6	BERGHEI:1;CHABAUDI:1;FALCIPARUM:1;KNOWLESI:1;VIVAX:1;YOELII:1	GO:0020011	apicoplast	chaperonin, cpn60	PB001598.02.0(berghei.aa) PC000734.02.0(chabaudi.aa) PFL1545c(falciparum.aa) PKH_144920(knowlesi.aa) PVX_100550(vivax.aa) PY04792(yoelii.aa)
ORTHOMCL1455	6	6	BERGHEI:1;CHABAUDI:1;FALCIPARUM:1;KNOWLESI:1;VIVAX:1;YOELII:1			conserved hypothetical protein	PB001592.02.0(berghei.aa) PC000927.02.0(chabaudi.aa) PFD0195c(falciparum.aa) PKH_031070(knowlesi.aa) PVX_001045(vivax.aa) PY01347(yoelii.aa)
ORTHOMCL1456	6	6	BERGHEI:1;CHABAUDI:1;FALCIPARUM:1;KNOWLESI:1;VIVAX:1;YOELII:1			conserved hypothetical protein	PB001587.02.0(berghei.aa) PC000702.02.0(chabaudi.aa) PF11_0375(falciparum.aa) PKH_093430(knowlesi.aa) PVX_092435(vivax.aa) PY01229(yoelii.aa)
ORTHOMCL1457	6	6	BERGHEI:1;CHABAUDI:1;FALCIPARUM:1;KNOWLESI:1;VIVAX:1;YOELII:1			conserved hypothetical protein	PB001586.02.0(berghei.aa) PC000701.02.0(chabaudi.aa) PF11_0374(falciparum.aa) PKH_093420(knowlesi.aa) PVX_092430(vivax.aa) PY01228(yoelii.aa)
ORTHOMCL1458	6	6	BERGHEI:1;CHABAUDI:1;FALCIPARUM:1;KNOWLESI:1;VIVAX:1;YOELII:1			lysine--tRNA ligase, putative	PB001583.02.0(berghei.aa) PC000747.02.0(chabaudi.aa) PF13_0262(falciparum.aa) PKH_120380(knowlesi.aa) PVX_083400(vivax.aa) PY00115(yoelii.aa)
ORTHOMCL1459	6	6	BERGHEI:1;CHABAUDI:1;FALCIPARUM:1;KNOWLESI:1;VIVAX:1;YOELII:1			conserved hypothetical protein	PB001582.02.0(berghei.aa) PC302478.00.0(chabaudi.aa) PFI1375w(falciparum.aa) PKH_072590(knowlesi.aa) PVX_099845(vivax.aa) PY05587(yoelii.aa)
ORTHOMCL1460	6	6	BERGHEI:1;CHABAUDI:1;FALCIPARUM:1;KNOWLESI:1;VIVAX:1;YOELII:1			conserved hypothetical protein	PB001580.02.0(berghei.aa) PC000628.03.0(chabaudi.aa) PFI1355w(falciparum.aa) PKH_072540(knowlesi.aa) PVX_099820(vivax.aa) PY00449(yoelii.aa)
ORTHOMCL1461	6	6	BERGHEI:1;CHABAUDI:1;FALCIPARUM:1;KNOWLESI:1;VIVAX:1;YOELII:1			cytochrome c oxidase subunit, putative	PB001579.02.0(berghei.aa) PC300845.00.0(chabaudi.aa) PFI1365w(falciparum.aa) PKH_072570(knowlesi.aa) PVX_099830(vivax.aa) PY05589(yoelii.aa)
ORTHOMCL1462	6	6	BERGHEI:1;CHABAUDI:1;FALCIPARUM:1;KNOWLESI:1;VIVAX:1;YOELII:1			phosphatidylserine decarboxylase, putative	PB001578.02.0(berghei.aa) PC000153.02.0(chabaudi.aa) PFI1370c(falciparum.aa) PKH_072580(knowlesi.aa) PVX_099840(vivax.aa) PY05588(yoelii.aa)
ORTHOMCL1463	6	6	BERGHEI:1;CHABAUDI:1;FALCIPARUM:1;KNOWLESI:1;VIVAX:1;YOELII:1			serine/threonine protein phosphatase, putative	PB001577.02.0(berghei.aa) PC000103.04.0(chabaudi.aa) PFI1360c(falciparum.aa) PKH_072560(knowlesi.aa) PVX_099825(vivax.aa) PY00448(yoelii.aa)
ORTHOMCL1464	6	6	BERGHEI:1;CHABAUDI:1;FALCIPARUM:1;KNOWLESI:1;VIVAX:1;YOELII:1			conserved hypothetical protein	PB001576.02.0(berghei.aa) PC000705.00.0(chabaudi.aa) PFB0255w(falciparum.aa) PKH_041410(knowlesi.aa) PVX_003720(vivax.aa) PY01125(yoelii.aa)
ORTHOMCL1465	6	6	BERGHEI:1;CHABAUDI:1;FALCIPARUM:1;KNOWLESI:1;VIVAX:1;YOELII:1	GO:0003684:GO:0004519	damaged DNA binding:endonuclease activity	DNA repair endonuclease, putative	PB001574.02.0(berghei.aa) PC000756.01.0(chabaudi.aa) PFB0265c(falciparum.aa) PKH_041380(knowlesi.aa) PVX_003735(vivax.aa) PY01122(yoelii.aa)
ORTHOMCL1466	6	6	BERGHEI:1;CHABAUDI:1;FALCIPARUM:1;KNOWLESI:1;VIVAX:1;YOELII:1	GO:0006511:GO:0005838	ubiquitin-dependent protein catabolic process:proteasome regulatory particle	proteasome 26S regulatory subunit, putative	PB001573.02.0(berghei.aa) PC000755.01.0(chabaudi.aa) PFB0260w(falciparum.aa) PKH_041390(knowlesi.aa) PVX_003730(vivax.aa) PY01123(yoelii.aa)
ORTHOMCL1467	6	6	BERGHEI:1;CHABAUDI:1;FALCIPARUM:1;KNOWLESI:1;VIVAX:1;YOELII:1	GO:0022627	cytosolic small ribosomal subunit	ribosomal S27a, putative	PB001572.02.0(berghei.aa) PC301239.00.0(chabaudi.aa) PF14_0027(falciparum.aa) PKH_134450(knowlesi.aa) PVX_086305(vivax.aa) PY00122(yoelii.aa)
ORTHOMCL1468	6	6	BERGHEI:1;CHABAUDI:1;FALCIPARUM:1;KNOWLESI:1;VIVAX:1;YOELII:1			conserved hypothetical protein	PB001570.02.0(berghei.aa) PC301238.00.0(chabaudi.aa) PF14_0026(falciparum.aa) PKH_134460(knowlesi.aa) PVX_086310(vivax.aa) PY00121(yoelii.aa)
ORTHOMCL1469	6	6	BERGHEI:1;CHABAUDI:1;FALCIPARUM:1;KNOWLESI:1;VIVAX:1;YOELII:1			conserved hypothetical protein	PB001569.02.0(berghei.aa) PC000824.01.0(chabaudi.aa) PF14_0028(falciparum.aa) PKH_134440(knowlesi.aa) PVX_086295(vivax.aa) PY00123(yoelii.aa)
ORTHOMCL1470	6	6	BERGHEI:1;CHABAUDI:1;FALCIPARUM:1;KNOWLESI:1;VIVAX:1;YOELII:1			conserved hypothetical protein	PB001565.02.0(berghei.aa) PC000548.04.0(chabaudi.aa) PFI1505c(falciparum.aa) PKH_072930(knowlesi.aa) PVX_087155(vivax.aa) PY07561(yoelii.aa)
ORTHOMCL1471	6	6	BERGHEI:1;CHABAUDI:1;FALCIPARUM:1;KNOWLESI:1;VIVAX:1;YOELII:1	GO:0005840:GO:0006412:GO:0005739:GO:0003735	ribosome:translation:mitochondrion:structural constituent of ribosome	ribosomal protein L23, putative	PB001559.02.0(berghei.aa) PC000267.01.0(chabaudi.aa) PFL1895w(falciparum.aa) PKH_145320(knowlesi.aa) PVX_100905(vivax.aa) PY02911(yoelii.aa)
ORTHOMCL1472	6	6	BERGHEI:1;CHABAUDI:1;FALCIPARUM:1;KNOWLESI:1;VIVAX:1;YOELII:1			hypothetical protein, conserved	PB001558.02.0(berghei.aa) PC000013.00.0(chabaudi.aa) PFL1890c(falciparum.aa) PKH_145330(knowlesi.aa) PVX_100900(vivax.aa) PY05854(yoelii.aa)
ORTHOMCL1473	6	6	BERGHEI:1;CHABAUDI:1;FALCIPARUM:1;KNOWLESI:1;VIVAX:1;YOELII:1	GO:0020011	apicoplast	hypothetical membrane protein, conserved	PB001551.02.0(berghei.aa) PC001310.02.0(chabaudi.aa) PFF1090c(falciparum.aa) PKH_112680(knowlesi.aa) PVX_114250(vivax.aa) PY02214(yoelii.aa)
ORTHOMCL1474	6	6	BERGHEI:1;CHABAUDI:1;FALCIPARUM:1;KNOWLESI:1;VIVAX:1;YOELII:1			hypothetical protein, conserved	PB001548.02.0(berghei.aa) PC000473.00.0(chabaudi.aa) PFL0295c(falciparum.aa) PKH_130450(knowlesi.aa) PVX_084330(vivax.aa) PY07444(yoelii.aa)
[truncated: 2,067 more rows]
