# Supplementary material for: Core genome components and lineage specific expansions in malaria parasites Plasmodium
Source: BMC Genomics. 2010 Dec 1;11(Suppl 3):S13. doi: 10.1186/1471-2164-11-S3-S13 (PMC2999343; doi:10.1186/1471-2164-11-S3-S13)
Supplement: Additional file 2 — The lineage-unique and typical LSEs are presented in the second and third spreadsheets, respectively. [file 1471-2164-11-S3-S13-S2.xls]

## Sheet: Plasmodium_LSE
Additional File 2. Genes in Plasmodium species that show Lineage Specific Expansions (LSEs).
ORTHO	#seq	#taxa	taxa distribution	GO	GO DESCRIPTION	Sequence Description	Sequence ID
ORTHOMCL0	165	1	FALCIPARUM:165	GO:0020002:GO:0020036:GO:0020033	host cell plasma membrane:Maurer's cleft:antigenic variation	rifin, truncated	MAL13P1.2(falciparum.aa) MAL13P1.4(falciparum.aa) MAL13P1.495(falciparum.aa) MAL13P1.500(falciparum.aa) MAL13P1.515(falciparum.aa) MAL13P1.520(falciparum.aa) MAL13P1.530(falciparum.aa) MAL13P1.535(falciparum.aa) MAL7P1.184(falciparum.aa) MAL7P1.185(falcip
ORTHOMCL4	118	1	VIVAX:118			hypothetical protein	PVX_000025(vivax.aa) PVX_001615(vivax.aa) PVX_001625(vivax.aa) PVX_001635(vivax.aa) PVX_001640(vivax.aa) PVX_001645(vivax.aa) PVX_002480(vivax.aa) PVX_002485(vivax.aa) PVX_002490(vivax.aa) PVX_003490(vivax.aa) PVX_003495(vivax.aa) PVX_003505(vivax.aa) PVX
ORTHOMCL5	88	1	FALCIPARUM:88	GO:0020035:GO:0050839:GO:0016337:GO:0046789:GO:0020002:GO:0020030:GO:0020013:GO:0020033	cytoadherence to microvasculature, mediated by parasite protein:cell adhesion molecule binding:cell-cell adhesion:host cell surface receptor binding:host cell plasma membrane:infected host cell surface knob:rosetting:antigenic variation	erythrocyte membrane protein 1 (PfEMP1), truncated	MAL13P1.1(falciparum.aa) MAL13P1.356(falciparum.aa) MAL13P1.6(falciparum.aa) MAL7P1.186(falciparum.aa) MAL7P1.187(falciparum.aa) MAL7P1.212(falciparum.aa) MAL7P1.214(falciparum.aa) MAL7P1.50(falciparum.aa) MAL7P1.55(falciparum.aa) MAL7P1.56(falciparum.aa)
ORTHOMCL6	56	1	YOELII:56			putative yir4 protein	PY00050(yoelii.aa) PY00493(yoelii.aa) PY00574(yoelii.aa) PY00957(yoelii.aa) PY01101(yoelii.aa) PY01651(yoelii.aa) PY01871(yoelii.aa) PY01873(yoelii.aa) PY02183(yoelii.aa) PY02354(yoelii.aa) PY02425(yoelii.aa) PY02522(yoelii.aa) PY02687(yoelii.aa) PY02782(
ORTHOMCL7	56	1	CHABAUDI:56			hypothetical protein	PC100220.00.0(chabaudi.aa) PC100479.00.0(chabaudi.aa) PC100498.00.0(chabaudi.aa) PC100501.00.0(chabaudi.aa) PC100515.00.0(chabaudi.aa) PC100516.00.0(chabaudi.aa) PC100691.00.0(chabaudi.aa) PC100811.00.0(chabaudi.aa) PC101565.00.0(chabaudi.aa) PC101706.00.
ORTHOMCL9	47	1	YOELII:47			putative yir3 protein	PY00001(yoelii.aa) PY00084(yoelii.aa) PY00085(yoelii.aa) PY00429(yoelii.aa) PY00485(yoelii.aa) PY00490(yoelii.aa) PY00559(yoelii.aa) PY00577(yoelii.aa) PY00842(yoelii.aa) PY01161(yoelii.aa) PY01333(yoelii.aa) PY02035(yoelii.aa) PY02423(yoelii.aa) PY02469(
ORTHOMCL12	43	1	KNOWLESI:43			KIR protein	PKH_010290(knowlesi.aa) PKH_020230(knowlesi.aa) PKH_020240(knowlesi.aa) PKH_021020(knowlesi.aa) PKH_030130(knowlesi.aa) PKH_031990(knowlesi.aa) PKH_050180(knowlesi.aa) PKH_050510(knowlesi.aa) PKH_051350(knowlesi.aa) PKH_051540(knowlesi.aa) PKH_052280(know
ORTHOMCL13	41	1	FALCIPARUM:41	GO:0020011	apicoplast	hypothetical protein, conserved in P. falciparum	MAL13P1.470(falciparum.aa) MAL13P1.525(falciparum.aa) MAL13P1.58(falciparum.aa) MAL13P1.59(falciparum.aa) MAL7P1.220(falciparum.aa) MAL7P1.224(falciparum.aa) MAL7P1.225(falciparum.aa) MAL7P1.350(falciparum.aa) MAL8P1.163(falciparum.aa) MAL8P1.215(falcipar
ORTHOMCL18	37	1	VIVAX:37			variable surface protein Vir4, putative	PVX_003485(vivax.aa) PVX_004520(vivax.aa) PVX_004525(vivax.aa) PVX_005575(vivax.aa) PVX_005580(vivax.aa) PVX_006580(vivax.aa) PVX_009090(vivax.aa) PVX_010610(vivax.aa) PVX_016140(vivax.aa) PVX_021680(vivax.aa) PVX_026190(vivax.aa) PVX_027690(vivax.aa) PVX
ORTHOMCL19	36	1	VIVAX:36			variable surface protein Vir 28, putative	PVX_007080(vivax.aa) PVX_007585(vivax.aa) PVX_012115(vivax.aa) PVX_014630(vivax.aa) PVX_018655(vivax.aa) PVX_024185(vivax.aa) PVX_026690(vivax.aa) PVX_028690(vivax.aa) PVX_029690(vivax.aa) PVX_030690(vivax.aa) PVX_031190(vivax.aa) PVX_032190(vivax.aa) PVX
ORTHOMCL22	35	1	FALCIPARUM:35	GO:0020011:GO:0020002:GO:0020036:GO:0020033	apicoplast:host cell plasma membrane:Maurer's cleft:antigenic variation	stevor, degenerate, putative	MAL13P1.490(falciparum.aa) MAL13P1.505(falciparum.aa) MAL13P1.7(falciparum.aa) MAL7P1.218(falciparum.aa) MAL7P1.223(falciparum.aa) MAL7P1.227(falciparum.aa) MAL7P1.310(falciparum.aa) MAL8P1.217(falciparum.aa) PF07_0130(falciparum.aa) PF10_0395(falciparum.
ORTHOMCL23	34	1	YOELII:34			putative yir3 protein	PY00211(yoelii.aa) PY00213(yoelii.aa) PY00392(yoelii.aa) PY01723(yoelii.aa) PY01810(yoelii.aa) PY02972(yoelii.aa) PY03699(yoelii.aa) PY03749(yoelii.aa) PY03973(yoelii.aa) PY05317(yoelii.aa) PY05618(yoelii.aa) PY05709(yoelii.aa) PY06130(yoelii.aa) PY06131(
ORTHOMCL24	34	1	VIVAX:34			variable surface protein Vir18-related	PVX_006080(vivax.aa) PVX_010100(vivax.aa) PVX_011110(vivax.aa) PVX_013120(vivax.aa) PVX_013625(vivax.aa) PVX_015130(vivax.aa) PVX_015640(vivax.aa) PVX_016640(vivax.aa) PVX_017145(vivax.aa) PVX_017650(vivax.aa) PVX_018150(vivax.aa) PVX_019165(vivax.aa) PVX
ORTHOMCL28	27	1	CHABAUDI:27			CIR protein, putative	PC105797.00.0(chabaudi.aa) PC200005.00.0(chabaudi.aa) PC200008.00.0(chabaudi.aa) PC200013.00.0(chabaudi.aa) PC200014.00.0(chabaudi.aa) PC200020.00.0(chabaudi.aa) PC200021.00.0(chabaudi.aa) PC200022.00.0(chabaudi.aa) PC200032.00.0(chabaudi.aa) PC200035.00.
ORTHOMCL30	22	1	FALCIPARUM:22			hypothetical protein, conserved in P. falciparum	MAL13P1.475(falciparum.aa) MAL7P1.174(falciparum.aa) MAL7P1.7(falciparum.aa) MAL8P1.2(falciparum.aa) PF11_0037(falciparum.aa) PF14_0018(falciparum.aa) PF14_0732(falciparum.aa) PF14_0746(falciparum.aa) PFB0080c(falciparum.aa) PFD0080c(falciparum.aa) PFD009
ORTHOMCL32	20	1	YOELII:20			putative bir1 protein	PY00090(yoelii.aa) PY00923(yoelii.aa) PY02131(yoelii.aa) PY02541(yoelii.aa) PY02544(yoelii.aa) PY03043(yoelii.aa) PY03858(yoelii.aa) PY04737(yoelii.aa) PY04996(yoelii.aa) PY05148(yoelii.aa) PY05150(yoelii.aa) PY06318(yoelii.aa) PY06700(yoelii.aa) PY06746(
ORTHOMCL33	20	1	CHABAUDI:20			Pc-fam-5 putative	PC100370.00.0(chabaudi.aa) PC100862.00.0(chabaudi.aa) PC100927.00.0(chabaudi.aa) PC101330.00.0(chabaudi.aa) PC101883.00.0(chabaudi.aa) PC102112.00.0(chabaudi.aa) PC102273.00.0(chabaudi.aa) PC102525.00.0(chabaudi.aa) PC106057.00.0(chabaudi.aa) PC106410.00.
ORTHOMCL35	19	1	VIVAX:19			variable surface protein Vir35, putative	PVX_017645(vivax.aa) PVX_019665(vivax.aa) PVX_038690(vivax.aa) PVX_040690(vivax.aa) PVX_041190(vivax.aa) PVX_047690(vivax.aa) PVX_058190(vivax.aa) PVX_067190(vivax.aa) PVX_086850(vivax.aa) PVX_102635(vivax.aa) PVX_103145(vivax.aa) PVX_108760(vivax.aa) PVX
ORTHOMCL38	18	1	YOELII:18			hypothetical protein	PY07553(yoelii.aa) PY07556(yoelii.aa) PY07564(yoelii.aa) PY07567(yoelii.aa) PY07568(yoelii.aa) PY07570(yoelii.aa) PY07585(yoelii.aa) PY07586(yoelii.aa) PY07587(yoelii.aa) PY07588(yoelii.aa) PY07589(yoelii.aa) PY07663(yoelii.aa) PY07664(yoelii.aa) PY07846(
ORTHOMCL39	18	1	YOELII:18			hypothetical protein	PY00307(yoelii.aa) PY00439(yoelii.aa) PY00576(yoelii.aa) PY00643(yoelii.aa) PY01904(yoelii.aa) PY01985(yoelii.aa) PY02691(yoelii.aa) PY03105(yoelii.aa) PY03405(yoelii.aa) PY03785(yoelii.aa) PY03968(yoelii.aa) PY04734(yoelii.aa) PY04873(yoelii.aa) PY06581(
ORTHOMCL40	17	1	VIVAX:17			variable surface protein Vir9-like	PVX_000020(vivax.aa) PVX_010605(vivax.aa) PVX_057690(vivax.aa) PVX_067690(vivax.aa) PVX_070690(vivax.aa) PVX_096005(vivax.aa) PVX_096930(vivax.aa) PVX_096935(vivax.aa) PVX_105705(vivax.aa) PVX_105710(vivax.aa) PVX_106720(vivax.aa) PVX_107750(vivax.aa) PVX
ORTHOMCL43	16	1	VIVAX:16			variable surface protein Vir21, putative	PVX_025690(vivax.aa) PVX_033190(vivax.aa) PVX_058690(vivax.aa) PVX_059690(vivax.aa) PVX_062190(vivax.aa) PVX_075195(vivax.aa) PVX_078695(vivax.aa) PVX_086350(vivax.aa) PVX_088790(vivax.aa) PVX_096915(vivax.aa) PVX_103680(vivax.aa) PVX_108775(vivax.aa) PVX
ORTHOMCL47	15	1	VIVAX:15			variable surface protein Vir7, putative	PVX_014625(vivax.aa) PVX_023685(vivax.aa) PVX_032690(vivax.aa) PVX_039690(vivax.aa) PVX_048190(vivax.aa) PVX_053190(vivax.aa) PVX_054690(vivax.aa) PVX_055690(vivax.aa) PVX_064190(vivax.aa) PVX_064690(vivax.aa) PVX_069190(vivax.aa) PVX_072190(vivax.aa) PVX
ORTHOMCL53	15	1	FALCIPARUM:15	GO:0006457:GO:0051082	protein folding:unfolded protein binding	hypothetical protein, conserved in P. falciparum	MAL7P1.59(falciparum.aa) MAL8P1.320(falciparum.aa) PF07_0002(falciparum.aa) PF10_0388(falciparum.aa) PF10_0389(falciparum.aa) PF11_0015(falciparum.aa) PF11_0016(falciparum.aa) PF11_0026(falciparum.aa) PF14_0013(falciparum.aa) PFA0675w(falciparum.aa) PFB09
ORTHOMCL55	14	1	YOELII:14			putative yir4 protein	PY00494(yoelii.aa) PY02364(yoelii.aa) PY02688(yoelii.aa) PY02712(yoelii.aa) PY02940(yoelii.aa) PY03398(yoelii.aa) PY03540(yoelii.aa) PY04979(yoelii.aa) PY05649(yoelii.aa) PY06385(yoelii.aa) PY06763(yoelii.aa) PY07017(yoelii.aa) PY07198(yoelii.aa) PY07656(
ORTHOMCL56	14	1	VIVAX:14			variable surface protein Vir, putative	PVX_004535(vivax.aa) PVX_005065(vivax.aa) PVX_008085(vivax.aa) PVX_019670(vivax.aa) PVX_024690(vivax.aa) PVX_034190(vivax.aa) PVX_037190(vivax.aa) PVX_045690(vivax.aa) PVX_052690(vivax.aa) PVX_090320(vivax.aa) PVX_101600(vivax.aa) PVX_103660(vivax.aa) PVX
ORTHOMCL63	13	1	YOELII:13			putative yir4 protein	PY02278(yoelii.aa) PY02543(yoelii.aa) PY02614(yoelii.aa) PY03190(yoelii.aa) PY03402(yoelii.aa) PY03826(yoelii.aa) PY04736(yoelii.aa) PY04939(yoelii.aa) PY06031(yoelii.aa) PY06168(yoelii.aa) PY06294(yoelii.aa) PY06686(yoelii.aa) PY06907(yoelii.aa)
ORTHOMCL64	13	1	VIVAX:13			RAD protein (Pv-fam-e)	PVX_004515(vivax.aa) PVX_089785(vivax.aa) PVX_089790(vivax.aa) PVX_089795(vivax.aa) PVX_089800(vivax.aa) PVX_089805(vivax.aa) PVX_089810(vivax.aa) PVX_089860(vivax.aa) PVX_089865(vivax.aa) PVX_089867(vivax.aa) PVX_089870(vivax.aa) PVX_089875(vivax.aa) PVX
ORTHOMCL77	13	1	FALCIPARUM:13	GO:0016020:GO:0020011	membrane:apicoplast	Plasmodium falciparum Maurer's Cleft 2 transmembrane domain protein 11.1, PfMC-2TM_11.1	MAL7P1.5(falciparum.aa) MAL7P1.58(falciparum.aa) MAL8P1.213(falciparum.aa) PF10_0390(falciparum.aa) PF11_0014(falciparum.aa) PF11_0025(falciparum.aa) PFA0065w(falciparum.aa) PFA0680c(falciparum.aa) PFB0960c(falciparum.aa) PFB0985c(falciparum.aa) PFC1080c(
ORTHOMCL81	12	1	YOELII:12			putative yir3 protein	PY00351(yoelii.aa) PY00869(yoelii.aa) PY01394(yoelii.aa) PY01961(yoelii.aa) PY02140(yoelii.aa) PY04155(yoelii.aa) PY04580(yoelii.aa) PY04808(yoelii.aa) PY05403(yoelii.aa) PY06056(yoelii.aa) PY06795(yoelii.aa) PY07330(yoelii.aa)
ORTHOMCL82	12	1	KNOWLESI:12			KIR protein	PKH_011300(knowlesi.aa) PKH_021410(knowlesi.aa) PKH_072550(knowlesi.aa) PKH_080760(knowlesi.aa) PKH_101340(knowlesi.aa) PKH_113750(knowlesi.aa) PKH_121020(knowlesi.aa) PKH_131110(knowlesi.aa) PKH_131810(knowlesi.aa) PKH_132200(knowlesi.aa) PKH_132220(know
ORTHOMCL107	11	1	YOELII:11			hypothetical protein	PY00955(yoelii.aa) PY01176(yoelii.aa) PY01381(yoelii.aa) PY01590(yoelii.aa) PY02144(yoelii.aa) PY04258(yoelii.aa) PY04317(yoelii.aa) PY04418(yoelii.aa) PY05549(yoelii.aa) PY06092(yoelii.aa) PY06513(yoelii.aa)
ORTHOMCL135	10	1	YOELII:10			putative yir4 protein	PY00488(yoelii.aa) PY02564(yoelii.aa) PY03944(yoelii.aa) PY04215(yoelii.aa) PY05375(yoelii.aa) PY05701(yoelii.aa) PY06606(yoelii.aa) PY07422(yoelii.aa) PY07600(yoelii.aa) PY07637(yoelii.aa)
ORTHOMCL174	10	1	FALCIPARUM:10	GO:0020011	apicoplast	Plasmodium falciparum Maurer's Cleft 2 transmembrane domain protein 1.1, PfMC-2TM_1.1	MAL7P1.4(falciparum.aa) PF10_0391(falciparum.aa) PF11_0024(falciparum.aa) PFA0060w(falciparum.aa) PFA0685c(falciparum.aa) PFB0965c(falciparum.aa) PFB0990c(falciparum.aa) PFC1085c(falciparum.aa) PFF0055w(falciparum.aa) PFF1530c(falciparum.aa)
ORTHOMCL183	9	1	YOELII:9			putative yir3 protein	PY00297(yoelii.aa) PY00390(yoelii.aa) PY00759(yoelii.aa) PY01541(yoelii.aa) PY02974(yoelii.aa) PY03195(yoelii.aa) PY05675(yoelii.aa) PY07053(yoelii.aa) PY07546(yoelii.aa)
ORTHOMCL280	8	1	YOELII:8			hypothetical protein	PY03167(yoelii.aa) PY03637(yoelii.aa) PY03759(yoelii.aa) PY03914(yoelii.aa) PY04479(yoelii.aa) PY04818(yoelii.aa) PY07427(yoelii.aa) PY07832(yoelii.aa)
ORTHOMCL281	8	1	VIVAX:8			variable surface protein Vir17, putative	PVX_011610(vivax.aa) PVX_015135(vivax.aa) PVX_018155(vivax.aa) PVX_019160(vivax.aa) PVX_141260(vivax.aa) PVX_153260(vivax.aa) PVX_160260(vivax.aa) PVX_161260(vivax.aa)
ORTHOMCL287	8	1	BERGHEI:8			hypothetical protein	PB400969.00.0(berghei.aa) PB401378.00.0(berghei.aa) PB402248.00.0(berghei.aa) PB402320.00.0(berghei.aa) PB402624.00.0(berghei.aa) PB403022.00.0(berghei.aa) PB403988.00.0(berghei.aa) PB405552.00.0(berghei.aa)
ORTHOMCL534	8	1	FALCIPARUM:8	GO:0016020:GO:0020011	membrane:apicoplast	hypothetical protein, conserved in Plasmodium, falciparum	MAL7P1.3(falciparum.aa) PF10_0392(falciparum.aa) PF11_0023(falciparum.aa) PFA0055c(falciparum.aa) PFB0995w(falciparum.aa) PFC1090w(falciparum.aa) PFF0050c(falciparum.aa) PFF1535w(falciparum.aa)
ORTHOMCL567	7	1	YOELII:7			putative yir3 protein	PY02997(yoelii.aa) PY04006(yoelii.aa) PY05121(yoelii.aa) PY05943(yoelii.aa) PY06129(yoelii.aa) PY07450(yoelii.aa) PY07538(yoelii.aa)
ORTHOMCL568	7	1	VIVAX:7			Pv-fam-c protein	PVX_020175(vivax.aa) PVX_049190(vivax.aa) PVX_104690(vivax.aa) PVX_105200(vivax.aa) PVX_108260(vivax.aa) PVX_112120(vivax.aa) PVX_112715(vivax.aa)
ORTHOMCL569	7	1	VIVAX:7			hypothetical protein	PVX_005565(vivax.aa) PVX_009600(vivax.aa) PVX_021685(vivax.aa) PVX_086885(vivax.aa) PVX_093715(vivax.aa) PVX_101570(vivax.aa) PVX_115990(vivax.aa)
ORTHOMCL570	7	1	KNOWLESI:7			SICAvar-like antigen	PKH_020020(knowlesi.aa) PKH_031230(knowlesi.aa) PKH_050021(knowlesi.aa) PKH_081360(knowlesi.aa) PKH_094580(knowlesi.aa) PKH_110010(knowlesi.aa) PKH_131720(knowlesi.aa)
ORTHOMCL573	7	1	CHABAUDI:7			hypothetical protein	PC105814.00.0(chabaudi.aa) PC108634.00.0(chabaudi.aa) PC108711.00.0(chabaudi.aa) PC402013.00.0(chabaudi.aa) PC402304.00.0(chabaudi.aa) PC404419.00.0(chabaudi.aa) PC405891.00.0(chabaudi.aa)
ORTHOMCL574	7	1	CHABAUDI:7			Pc-fam-2 protein, putative	PC102191.00.0(chabaudi.aa) PC107029.00.0(chabaudi.aa) PC107237.00.0(chabaudi.aa) PC401887.00.0(chabaudi.aa) PC401898.00.0(chabaudi.aa) PC402875.00.0(chabaudi.aa) PC403317.00.0(chabaudi.aa)
ORTHOMCL575	7	1	CHABAUDI:7			CIR protein	PC101969.00.0(chabaudi.aa) PC200023.00.0(chabaudi.aa) PC200024.00.0(chabaudi.aa) PC200045.00.0(chabaudi.aa) PC500003.00.0(chabaudi.aa) PC500008.00.0(chabaudi.aa) PC500018.00.0(chabaudi.aa)
ORTHOMCL1214	6	1	YOELII:6			hypothetical protein	PY02299(yoelii.aa) PY02728(yoelii.aa) PY02941(yoelii.aa) PY06881(yoelii.aa) PY07018(yoelii.aa) PY07633(yoelii.aa)
ORTHOMCL1215	6	1	YOELII:6			putative yir4 protein	PY01706(yoelii.aa) PY02562(yoelii.aa) PY02702(yoelii.aa) PY04537(yoelii.aa) PY06794(yoelii.aa) PY07190(yoelii.aa)
ORTHOMCL1216	6	1	VIVAX:6			variable surface protein Vir12, truncated, putative	PVX_043190(vivax.aa) PVX_112630(vivax.aa) PVX_129260(vivax.aa) PVX_130260(vivax.aa) PVX_131260(vivax.aa) PVX_157260(vivax.aa)
ORTHOMCL1217	6	1	VIVAX:6			variable surface protein vir23, putative	PVX_011615(vivax.aa) PVX_051190(vivax.aa) PVX_069690(vivax.aa) PVX_093725(vivax.aa) PVX_096940(vivax.aa) PVX_173270(vivax.aa)
ORTHOMCL1218	6	1	KNOWLESI:6			hypothetical protein (fragment)	PKH_010030(knowlesi.aa) PKH_031240(knowlesi.aa) PKH_073420(knowlesi.aa) PKH_134600(knowlesi.aa) PKH_140010(knowlesi.aa) PKH_142200(knowlesi.aa)
ORTHOMCL1219	6	1	FALCIPARUM:6			hypothetical protein	PF14_0743(falciparum.aa) PF14_0755(falciparum.aa) PFB0950w(falciparum.aa) PFB0953w(falciparum.aa) PFD1205w(falciparum.aa) PFI0085c(falciparum.aa)
ORTHOMCL1220	6	1	FALCIPARUM:6	GO:0016020:GO:0020002	membrane:host cell plasma membrane	ring-infected erythrocyte surface antigen 2, RESA-2 -malaria parasite (Plasmodium falciparum)-related	PF11_0509(falciparum.aa) PF11_0512(falciparum.aa) PFA0110w(falciparum.aa) PFB0085c(falciparum.aa) PFD1170c(falciparum.aa) PFL0055c(falciparum.aa)
ORTHOMCL1224	6	1	CHABAUDI:6			hypothetical protein	PC101826.00.0(chabaudi.aa) PC105047.00.0(chabaudi.aa) PC106167.00.0(chabaudi.aa) PC107236.00.0(chabaudi.aa) PC108118.00.0(chabaudi.aa) PC403809.00.0(chabaudi.aa)
ORTHOMCL1227	6	1	CHABAUDI:6			Pc-fam-3 protein putative	PC100684.00.0(chabaudi.aa) PC106180.00.0(chabaudi.aa) PC106383.00.0(chabaudi.aa) PC108202.00.0(chabaudi.aa) PC402445.00.0(chabaudi.aa) PC402672.00.0(chabaudi.aa)
ORTHOMCL1414	6	1	BERGHEI:6			hypothetical protein	PB102516.00.0(berghei.aa) PB104607.00.0(berghei.aa) PB108504.00.0(berghei.aa) PB108696.00.0(berghei.aa) PB200025.00.5(berghei.aa) PB401553.00.0(berghei.aa)
ORTHOMCL3613	5	1	YOELII:5			hypothetical protein	PY03404(yoelii.aa) PY03568(yoelii.aa) PY05012(yoelii.aa) PY05956(yoelii.aa) PY06892(yoelii.aa)
ORTHOMCL3614	5	1	YOELII:5			hypothetical protein	PY01396(yoelii.aa) PY02142(yoelii.aa) PY04260(yoelii.aa) PY04315(yoelii.aa) PY06354(yoelii.aa)
ORTHOMCL3615	5	1	YOELII:5			putative yir3 protein	PY00428(yoelii.aa) PY00846(yoelii.aa) PY01977(yoelii.aa) PY05875(yoelii.aa) PY06275(yoelii.aa)
ORTHOMCL3616	5	1	YOELII:5			hypothetical protein	PY00048(yoelii.aa) PY01483(yoelii.aa) PY05454(yoelii.aa) PY06190(yoelii.aa) PY06915(yoelii.aa)
ORTHOMCL3617	5	1	VIVAX:5			merozoite surface protein 3 beta (MSP3b)	PVX_097680(vivax.aa) PVX_097685(vivax.aa) PVX_097690(vivax.aa) PVX_097700(vivax.aa) PVX_097710(vivax.aa)
ORTHOMCL3618	5	1	VIVAX:5			merozoite surface protein 3 gamma (MSP3g), putative	PVX_097670(vivax.aa) PVX_097675(vivax.aa) PVX_097695(vivax.aa) PVX_097705(vivax.aa) PVX_097720(vivax.aa)
ORTHOMCL3619	5	1	VIVAX:5			variable surface protein Vir30, putative	PVX_031690(vivax.aa) PVX_042690(vivax.aa) PVX_053690(vivax.aa) PVX_056690(vivax.aa) PVX_145260(vivax.aa)
ORTHOMCL3622	5	1	FALCIPARUM:5	GO:0020011	apicoplast	hypothetical protein, conserved in P. falciparum	PF14_0756(falciparum.aa) PF14_0762(falciparum.aa) PFB0954c(falciparum.aa) PFD0075w(falciparum.aa) PFL2575c(falciparum.aa)
ORTHOMCL3623	5	1	FALCIPARUM:5	GO:0020011	apicoplast	hypothetical protein	PF14_0742(falciparum.aa) PF14_0754(falciparum.aa) PFB0946c(falciparum.aa) PFD1200c(falciparum.aa) PFL2560c(falciparum.aa)
ORTHOMCL3656	5	1	CHABAUDI:5			hypothetical protein	PC105802.00.0(chabaudi.aa) PC106166.00.0(chabaudi.aa) PC108432.00.0(chabaudi.aa) PC404861.00.0(chabaudi.aa) PC405238.00.0(chabaudi.aa)
ORTHOMCL3663	5	1	CHABAUDI:5			Pc-fam-3 protein putative	PC102138.00.0(chabaudi.aa) PC107271.00.0(chabaudi.aa) PC108231.00.0(chabaudi.aa) PC403450.00.0(chabaudi.aa) PC405927.00.0(chabaudi.aa)
ORTHOMCL3665	5	1	CHABAUDI:5			Pc-fam-4 protein, putative	PC101717.00.0(chabaudi.aa) PC106866.00.0(chabaudi.aa) PC402696.00.0(chabaudi.aa) PC404459.00.0(chabaudi.aa) PC404693.00.0(chabaudi.aa)
ORTHOMCL3763	5	1	CHABAUDI:5			cyclin related protein, putative	PC000012.04.0(chabaudi.aa) PC000198.05.0(chabaudi.aa) PC000395.04.0(chabaudi.aa) PC403349.00.0(chabaudi.aa) PC403846.00.0(chabaudi.aa)
ORTHOMCL3773	5	1	BERGHEI:5			hypothetical protein	PB400542.00.0(berghei.aa) PB401425.00.0(berghei.aa) PB402174.00.0(berghei.aa) PB402387.00.0(berghei.aa) PB402448.00.0(berghei.aa)
ORTHOMCL3856	5	1	BERGHEI:5			Pb-fam-3 protein	PB102443.00.0(berghei.aa) PB103567.00.0(berghei.aa) PB103936.00.0(berghei.aa) PB108495.00.0(berghei.aa) PB403086.00.0(berghei.aa)
ORTHOMCL4263	5	1	FALCIPARUM:5	GO:0020011:GO:0016021	apicoplast:integral to membrane	integral membrane protein, conserved in P. falciparum	MAL7P1.177(falciparum.aa) MAL8P1.3(falciparum.aa) PFB0075c(falciparum.aa) PFB0930w(falciparum.aa) PFB0932w(falciparum.aa)
ORTHOMCL4326	4	1	YOELII:4			hypothetical protein	PY04462(yoelii.aa) PY06264(yoelii.aa) PY06439(yoelii.aa) PY07287(yoelii.aa)
ORTHOMCL4327	4	1	YOELII:4			hypothetical protein	PY01772(yoelii.aa) PY03805(yoelii.aa) PY05081(yoelii.aa) PY06595(yoelii.aa)
ORTHOMCL4328	4	1	YOELII:4			hypothetical protein	PY00146(yoelii.aa) PY00772(yoelii.aa) PY00778(yoelii.aa) PY07299(yoelii.aa)
ORTHOMCL4329	4	1	YOELII:4			hypothetical protein	PY00145(yoelii.aa) PY00771(yoelii.aa) PY00777(yoelii.aa) PY07298(yoelii.aa)
ORTHOMCL4330	4	1	VIVAX:4			DNA polymerase epsilon subunit B	PVX_200290(vivax.aa) PVX_201290(vivax.aa) PVX_206290(vivax.aa) PVX_208290(vivax.aa)
ORTHOMCL4331	4	1	VIVAX:4			tryptophan-rich antigen (Pv-fam-a)	PVX_112675(vivax.aa) PVX_112680(vivax.aa) PVX_112685(vivax.aa) PVX_112690(vivax.aa)
ORTHOMCL4332	4	1	VIVAX:4			RAD protein (Pv-fam-e)	PVX_089445(vivax.aa) PVX_089820(vivax.aa) PVX_089825(vivax.aa) PVX_089890(vivax.aa)
ORTHOMCL4333	4	1	VIVAX:4			variable surface protein Vir4/14-related	PVX_004510(vivax.aa) PVX_101615(vivax.aa) PVX_120330(vivax.aa) PVX_124710(vivax.aa)
ORTHOMCL4334	4	1	VIVAX:4			hypothetical protein, conserved	PVX_003500(vivax.aa) PVX_112100(vivax.aa) PVX_112645(vivax.aa) PVX_113220(vivax.aa)
ORTHOMCL4335	4	1	VIVAX:4			hypothetical protein	PVX_001630(vivax.aa) PVX_005040(vivax.aa) PVX_005570(vivax.aa) PVX_093730(vivax.aa)
ORTHOMCL4338	4	1	KNOWLESI:4			KIR protein	PKH_031920(knowlesi.aa) PKH_051060(knowlesi.aa) PKH_051510(knowlesi.aa) PKH_102040(knowlesi.aa)
ORTHOMCL4391	4	1	FALCIPARUM:4			DnaJ protein, putative	PF10_0381(falciparum.aa) PF10_0382(falciparum.aa) PF11_0034(falciparum.aa) PF11_0513(falciparum.aa)
ORTHOMCL4410	4	1	CHABAUDI:4			CIR protein, putative	PC200009.00.0(chabaudi.aa) PC200031.00.0(chabaudi.aa) PC500014.00.0(chabaudi.aa) PC500032.00.0(chabaudi.aa)
ORTHOMCL4415	4	1	CHABAUDI:4			Pc-fam-1 protein, putative	PC106865.00.0(chabaudi.aa) PC402297.00.0(chabaudi.aa) PC402349.00.0(chabaudi.aa) PC402522.00.0(chabaudi.aa)
ORTHOMCL4417	4	1	CHABAUDI:4			Pc-fam-4 protein, putative	PC106373.00.0(chabaudi.aa) PC106621.00.0(chabaudi.aa) PC401554.00.0(chabaudi.aa) PC406122.00.0(chabaudi.aa)
ORTHOMCL4419	4	1	CHABAUDI:4			hypothetical protein	PC105627.00.0(chabaudi.aa) PC107332.00.0(chabaudi.aa) PC403273.00.0(chabaudi.aa) PC404937.00.0(chabaudi.aa)
ORTHOMCL4422	4	1	CHABAUDI:4			cyclin related protein, putative	PC105235.00.0(chabaudi.aa) PC107874.00.0(chabaudi.aa) PC109297.00.0(chabaudi.aa) PC402220.00.0(chabaudi.aa)
ORTHOMCL4423	4	1	CHABAUDI:4			Pc-fam-4 protein, putative	PC105030.00.0(chabaudi.aa) PC105087.00.0(chabaudi.aa) PC106058.00.0(chabaudi.aa) PC107948.00.0(chabaudi.aa)
ORTHOMCL4425	4	1	CHABAUDI:4			cyclin related protein, putative	PC103456.00.0(chabaudi.aa) PC105145.00.0(chabaudi.aa) PC107675.00.0(chabaudi.aa) PC403610.00.0(chabaudi.aa)
ORTHOMCL4426	4	1	CHABAUDI:4			cyclin related protein, putative	PC103176.00.0(chabaudi.aa) PC107596.00.0(chabaudi.aa) PC402399.00.0(chabaudi.aa) PC406108.00.0(chabaudi.aa)
ORTHOMCL4454	4	1	CHABAUDI:4			Pc-fam-1 protein, putative	PC000203.04.0(chabaudi.aa) PC000407.03.0(chabaudi.aa) PC000437.00.0(chabaudi.aa) PC000563.04.0(chabaudi.aa)
ORTHOMCL4461	4	1	BERGHEI:4			BIR protein	PB405775.00.0(berghei.aa) PB405858.00.0(berghei.aa) PB405951.00.0(berghei.aa) PB406145.00.0(berghei.aa)
ORTHOMCL4468	4	1	BERGHEI:4			hypothetical protein	PB402017.00.0(berghei.aa) PB402346.00.0(berghei.aa) PB405477.00.0(berghei.aa) PB405556.00.0(berghei.aa)
ORTHOMCL4479	4	1	BERGHEI:4			Pb-fam-2 protein	PB300645.00.0(berghei.aa) PB300715.00.0(berghei.aa) PB300856.00.0(berghei.aa) PB301499.00.0(berghei.aa)
ORTHOMCL4633	4	1	FALCIPARUM:4	GO:0020011	apicoplast	hypothetical protein, conserved in P.falciparum	MAL7P1.6(falciparum.aa) MAL8P1.206(falciparum.aa) PF10_0013(falciparum.aa) PF13_0073(falciparum.aa)
ORTHOMCL4657	3	1	YOELII:3			transposase-related	PY07709(yoelii.aa) PY07727(yoelii.aa) PY07780(yoelii.aa)
ORTHOMCL4658	3	1	YOELII:3			hypothetical protein	PY05548(yoelii.aa) PY07170(yoelii.aa) PY07209(yoelii.aa)
ORTHOMCL4659	3	1	YOELII:3			hypothetical protein	PY03852(yoelii.aa) PY04428(yoelii.aa) PY06494(yoelii.aa)
ORTHOMCL4660	3	1	YOELII:3			hypothetical protein	PY03365(yoelii.aa) PY05433(yoelii.aa) PY06488(yoelii.aa)
ORTHOMCL4661	3	1	YOELII:3			putative yir3 protein	PY01963(yoelii.aa) PY01966(yoelii.aa) PY02368(yoelii.aa)
ORTHOMCL4662	3	1	YOELII:3			hypothetical protein	PY01382(yoelii.aa) PY01591(yoelii.aa) PY07644(yoelii.aa)
ORTHOMCL4663	3	1	YOELII:3			hypothetical protein	PY00868(yoelii.aa) PY02166(yoelii.aa) PY06749(yoelii.aa)
ORTHOMCL4664	3	1	YOELII:3			hypothetical protein	PY00401(yoelii.aa) PY03487(yoelii.aa) PY04836(yoelii.aa)
ORTHOMCL4665	3	1	YOELII:3			putative yir4 protein	PY00303(yoelii.aa) PY04412(yoelii.aa) PY06228(yoelii.aa)
ORTHOMCL4666	3	1	YOELII:3			hypothetical protein	PY00147(yoelii.aa) PY00773(yoelii.aa) PY00779(yoelii.aa)
ORTHOMCL4667	3	1	YOELII:3			putative yir2 protein	PY00086(yoelii.aa) PY00578(yoelii.aa) PY03041(yoelii.aa)
ORTHOMCL4668	3	1	VIVAX:3			citrate synthase, mitochondrial precursor, putative, truncated	PVX_210290(vivax.aa) PVX_223290(vivax.aa) PVX_225290(vivax.aa)
ORTHOMCL4669	3	1	VIVAX:3			hypothetical protein	PVX_106730(vivax.aa) PVX_119215(vivax.aa) PVX_121350(vivax.aa)
ORTHOMCL4670	3	1	VIVAX:3			Pv-fam-d protein	PVX_101540(vivax.aa) PVX_109275(vivax.aa) PVX_112710(vivax.aa)
ORTHOMCL4671	3	1	VIVAX:3			reticulocyte-binding protein 1 (RBP1), like	PVX_098582(vivax.aa) PVX_098585(vivax.aa) PVX_125738(vivax.aa)
ORTHOMCL4672	3	1	VIVAX:3			RAD protein (Pv-fam-e)	PVX_089850(vivax.aa) PVX_089852(vivax.aa) PVX_089855(vivax.aa)
ORTHOMCL4673	3	1	VIVAX:3			variable surface protein Vir8-like	PVX_086890(vivax.aa) PVX_120840(vivax.aa) PVX_176270(vivax.aa)
ORTHOMCL4674	3	1	VIVAX:3			variable surface protein Vir34, putative	PVX_036190(vivax.aa) PVX_109790(vivax.aa) PVX_119205(vivax.aa)
ORTHOMCL4681	3	1	KNOWLESI:3			hypothetical protein, conserved in P.knowlesi (fragment)	PKH_080770(knowlesi.aa) PKH_114890(knowlesi.aa) PKH_120020(knowlesi.aa)
ORTHOMCL4752	3	1	FALCIPARUM:3			hypothetical protein	PF14_0740(falciparum.aa) PF14_0741(falciparum.aa) PF14_0758(falciparum.aa)
ORTHOMCL4798	3	1	FALCIPARUM:3	GO:0020036	Maurer's cleft	stevor, putative, degenerate	PF11_0013(falciparum.aa) PFB0926c(falciparum.aa) PFB0970c(falciparum.aa)
ORTHOMCL4806	3	1	FALCIPARUM:3	GO:0030430	host cell cytoplasm	glycophorin binding protein-related antigen	PF10_0159(falciparum.aa) PF13_0010(falciparum.aa) PF14_0010(falciparum.aa)
ORTHOMCL4818	3	1	CHABAUDI:3			hypothetical protein	PC401773.00.0(chabaudi.aa) PC402698.00.0(chabaudi.aa) PC406007.00.0(chabaudi.aa)
ORTHOMCL4820	3	1	CHABAUDI:3			Pc-fam-3 protein putative	PC401316.00.0(chabaudi.aa) PC401827.00.0(chabaudi.aa) PC403995.00.0(chabaudi.aa)
ORTHOMCL4822	3	1	CHABAUDI:3			CIR protein, putative	PC200017.00.0(chabaudi.aa) PC200046.00.0(chabaudi.aa) PC500001.00.0(chabaudi.aa)
ORTHOMCL4828	3	1	CHABAUDI:3			Pc-fam-2 protein, putative	PC105722.00.0(chabaudi.aa) PC106165.00.0(chabaudi.aa) PC401553.00.0(chabaudi.aa)
ORTHOMCL4830	3	1	CHABAUDI:3			Pc-fam-1 protein, putative	PC105589.00.0(chabaudi.aa) PC106808.00.0(chabaudi.aa) PC405284.00.0(chabaudi.aa)
ORTHOMCL4832	3	1	CHABAUDI:3			Pc-fam-2 protein, putative	PC105107.00.0(chabaudi.aa) PC403906.00.0(chabaudi.aa) PC404407.00.0(chabaudi.aa)
ORTHOMCL4833	3	1	CHABAUDI:3			Pc-fam-1 protein, putative	PC104415.00.0(chabaudi.aa) PC402401.00.0(chabaudi.aa) PC406121.00.0(chabaudi.aa)
ORTHOMCL4834	3	1	CHABAUDI:3			hypothetical protein	PC104413.00.0(chabaudi.aa) PC402450.00.0(chabaudi.aa) PC405012.00.0(chabaudi.aa)
ORTHOMCL4835	3	1	CHABAUDI:3			CIR protein, putative	PC104341.00.0(chabaudi.aa) PC105654.00.0(chabaudi.aa) PC404376.00.0(chabaudi.aa)
ORTHOMCL4837	3	1	CHABAUDI:3			Pc-fam-4 putative	PC102129.00.0(chabaudi.aa) PC106649.00.0(chabaudi.aa) PC108769.00.0(chabaudi.aa)
ORTHOMCL4838	3	1	CHABAUDI:3			Pc-fam-3 protein putative	PC101409.00.0(chabaudi.aa) PC400144.00.0(chabaudi.aa) PC402547.00.0(chabaudi.aa)
ORTHOMCL4841	3	1	CHABAUDI:3			hypothetical protein	PC100828.00.0(chabaudi.aa) PC108626.00.0(chabaudi.aa) PC400974.00.0(chabaudi.aa)
ORTHOMCL4843	3	1	CHABAUDI:3			cyclin related protein, putative	PC100674.00.0(chabaudi.aa) PC106641.00.0(chabaudi.aa) PC401090.00.0(chabaudi.aa)
ORTHOMCL4846	3	1	CHABAUDI:3			hypothetical protein	PC100055.00.0(chabaudi.aa) PC107078.00.0(chabaudi.aa) PC403415.00.0(chabaudi.aa)
ORTHOMCL4847	3	1	CHABAUDI:3			hypothetical protein	PC100037.00.0(chabaudi.aa) PC106743.00.0(chabaudi.aa) PC109161.00.0(chabaudi.aa)
ORTHOMCL4852	3	1	CHABAUDI:3			Pc-fam-1 protein, putative	PC000408.00.0(chabaudi.aa) PC000669.00.0(chabaudi.aa) PC301279.00.0(chabaudi.aa)
ORTHOMCL4854	3	1	CHABAUDI:3			hypothetical protein	PC000133.01.0(chabaudi.aa) PC000214.01.0(chabaudi.aa) PC302522.00.0(chabaudi.aa)
ORTHOMCL4856	3	1	CHABAUDI:3			hypothetical protein	PC000080.00.0(chabaudi.aa) PC000411.01.0(chabaudi.aa) PC300786.00.0(chabaudi.aa)
ORTHOMCL4866	3	1	BERGHEI:3			hypothetical protein	PB404064.00.0(berghei.aa) PB404065.00.0(berghei.aa) PB404147.00.0(berghei.aa)
ORTHOMCL4871	3	1	BERGHEI:3			BIR protein	PB402964.00.0(berghei.aa) PB403011.00.0(berghei.aa) PB406008.00.0(berghei.aa)
ORTHOMCL4880	3	1	BERGHEI:3			hypothetical protein	PB400919.00.0(berghei.aa) PB402898.00.0(berghei.aa) PB403779.00.0(berghei.aa)
ORTHOMCL4890	3	1	BERGHEI:3			hypothetical protein	PB300851.00.0(berghei.aa) PB300858.00.0(berghei.aa) PB300870.00.0(berghei.aa)
ORTHOMCL4899	3	1	BERGHEI:3			BIR protein, putative	PB200084.00.0(berghei.aa) PB200115.00.0(berghei.aa) PB500014.00.0(berghei.aa)
ORTHOMCL4901	3	1	BERGHEI:3			BIR protein, putative	PB200058.00.0(berghei.aa) PB500037.00.0(berghei.aa) PB500049.00.0(berghei.aa)
ORTHOMCL4903	3	1	BERGHEI:3			BIR protein, putative	PB200049.00.0(berghei.aa) PB200050.00.0(berghei.aa) PB500042.00.0(berghei.aa)
ORTHOMCL4904	3	1	BERGHEI:3			BIR protein, putative	PB200030.00.0(berghei.aa) PB200054.00.0(berghei.aa) PB500003.00.0(berghei.aa)
ORTHOMCL4905	3	1	BERGHEI:3			BIR protein, putative	PB200008.00.0(berghei.aa) PB200059.00.0(berghei.aa) PB500055.00.0(berghei.aa)
ORTHOMCL4906	3	1	BERGHEI:3			BIR protein, putative	PB200001.00.0(berghei.aa) PB200096.00.0(berghei.aa) PB500059.00.0(berghei.aa)
ORTHOMCL4914	3	1	BERGHEI:3			hypothetical protein	PB107540.00.0(berghei.aa) PB108597.00.0(berghei.aa) PB402986.00.0(berghei.aa)
ORTHOMCL4916	3	1	BERGHEI:3			hypothetical protein	PB107418.00.0(berghei.aa) PB404604.00.0(berghei.aa) PB405574.00.0(berghei.aa)
ORTHOMCL4958	3	1	BERGHEI:3			BIR protein	PB103241.00.0(berghei.aa) PB108004.00.0(berghei.aa) PB402259.00.0(berghei.aa)
ORTHOMCL4983	3	1	BERGHEI:3			hypothetical protein	PB101204.00.0(berghei.aa) PB104735.00.0(berghei.aa) PB402835.00.0(berghei.aa)
ORTHOMCL4986	3	1	BERGHEI:3			Pb-fam-1 protein	PB100916.00.0(berghei.aa) PB403108.00.0(berghei.aa) PB403124.00.0(berghei.aa)
ORTHOMCL5100	3	1	FALCIPARUM:3			hypothetical protein	MAL8P1.210(falciparum.aa) PF10_0386(falciparum.aa) PFB0976w(falciparum.aa)
ORTHOMCL5101	3	1	FALCIPARUM:3			DnaJ protein, putative	MAL8P1.204(falciparum.aa) PF10_0378(falciparum.aa) PFB0920w(falciparum.aa)
ORTHOMCL5103	3	1	FALCIPARUM:3	GO:0020011	apicoplast	hypothetical protein, conserved in P. falciparum	MAL8P1.160(falciparum.aa) MAL8P1.161(falciparum.aa) PFA0715c(falciparum.aa)
ORTHOMCL5109	3	1	FALCIPARUM:3	GO:0020011	apicoplast	hypothetical protein, conserved in P.falciparum	MAL7P1.178(falciparum.aa) PF10_0018(falciparum.aa) PF10_0020(falciparum.aa)
ORTHOMCL5131	2	1	YOELII:2			hypothetical protein	PY07459(yoelii.aa) PY07652(yoelii.aa)
ORTHOMCL5132	2	1	YOELII:2			putative yir4 protein	PY07080(yoelii.aa) PY07127(yoelii.aa)
ORTHOMCL5133	2	1	YOELII:2			putative yir3 protein	PY06326(yoelii.aa) PY06410(yoelii.aa)
ORTHOMCL5134	2	1	YOELII:2			hypothetical protein	PY05665(yoelii.aa) PY06349(yoelii.aa)
ORTHOMCL5135	2	1	YOELII:2			Leishmania major ppg3	PY05438(yoelii.aa) PY06516(yoelii.aa)
ORTHOMCL5136	2	1	YOELII:2			hypothetical protein	PY04772(yoelii.aa) PY05426(yoelii.aa)
ORTHOMCL5137	2	1	YOELII:2			hypothetical protein	PY04759(yoelii.aa) PY06641(yoelii.aa)
ORTHOMCL5138	2	1	YOELII:2			hypothetical protein	PY04154(yoelii.aa) PY06269(yoelii.aa)
ORTHOMCL5139	2	1	YOELII:2			hypothetical protein	PY04022(yoelii.aa) PY05011(yoelii.aa)
ORTHOMCL5140	2	1	YOELII:2			hypothetical protein	PY03848(yoelii.aa) PY05376(yoelii.aa)
ORTHOMCL5141	2	1	YOELII:2			hypothetical protein	PY03364(yoelii.aa) PY04314(yoelii.aa)
ORTHOMCL5142	2	1	YOELII:2			hypothetical protein	PY02975(yoelii.aa) PY04512(yoelii.aa)
ORTHOMCL5143	2	1	YOELII:2			putative yir3 protein	PY02263(yoelii.aa) PY03193(yoelii.aa)
ORTHOMCL5144	2	1	YOELII:2			hypothetical protein	PY02125(yoelii.aa) PY05407(yoelii.aa)
ORTHOMCL5145	2	1	YOELII:2			hypothetical protein	PY02041(yoelii.aa) PY04424(yoelii.aa)
ORTHOMCL5146	2	1	YOELII:2			hypothetical protein	PY01968(yoelii.aa) PY03024(yoelii.aa)
ORTHOMCL5147	2	1	YOELII:2			hypothetical protein	PY01652(yoelii.aa) PY06833(yoelii.aa)
ORTHOMCL5148	2	1	YOELII:2			hypothetical protein	PY01593(yoelii.aa) PY06629(yoelii.aa)
ORTHOMCL5149	2	1	YOELII:2			hypothetical protein	PY01255(yoelii.aa) PY03659(yoelii.aa)
ORTHOMCL5150	2	1	YOELII:2			hypothetical protein	PY01175(yoelii.aa) PY06091(yoelii.aa)
ORTHOMCL5151	2	1	YOELII:2			hypothetical protein	PY01002(yoelii.aa) PY02405(yoelii.aa)
ORTHOMCL5152	2	1	YOELII:2			hypothetical protein	PY00938(yoelii.aa) PY05393(yoelii.aa)
ORTHOMCL5153	2	1	YOELII:2			hypothetical protein	PY00866(yoelii.aa) PY02164(yoelii.aa)
ORTHOMCL5154	2	1	YOELII:2			hypothetical protein	PY00484(yoelii.aa) PY03891(yoelii.aa)
ORTHOMCL5155	2	1	YOELII:2			hypothetical protein	PY00483(yoelii.aa) PY03890(yoelii.aa)
ORTHOMCL5156	2	1	YOELII:2			hypothetical protein	PY00212(yoelii.aa) PY05823(yoelii.aa)
ORTHOMCL5157	2	1	YOELII:2			hypothetical protein	PY00159(yoelii.aa) PY05322(yoelii.aa)
ORTHOMCL5158	2	1	VIVAX:2			adrenodoxin reductase, putative	PVX_191290(vivax.aa) PVX_192290(vivax.aa)
ORTHOMCL5159	2	1	VIVAX:2			PST-A protein	PVX_118700(vivax.aa) PVX_121900(vivax.aa)
ORTHOMCL5161	2	1	VIVAX:2			hypothetical protein	PVX_112635(vivax.aa) PVX_121875(vivax.aa)
ORTHOMCL5162	2	1	VIVAX:2			Pv-fam-d protein	PVX_101580(vivax.aa) PVX_112695(vivax.aa)
ORTHOMCL5163	2	1	VIVAX:2			variable surface protein Vir, putative	PVX_096980(vivax.aa) PVX_096985(vivax.aa)
ORTHOMCL5164	2	1	VIVAX:2			hypothetical protein	PVX_096040(vivax.aa) PVX_096055(vivax.aa)
ORTHOMCL5165	2	1	VIVAX:2			hypothetical protein	PVX_096030(vivax.aa) PVX_096035(vivax.aa)
ORTHOMCL5167	2	1	VIVAX:2			reticulocyte binding protein 2 precursor (PvRBP-2), putative	PVX_090330(vivax.aa) PVX_101590(vivax.aa)
ORTHOMCL5168	2	1	VIVAX:2			RAD protein (Pv-fam-e)	PVX_089470(vivax.aa) PVX_089473(vivax.aa)
ORTHOMCL5169	2	1	VIVAX:2			RAD protein (Pv-fam-e)	PVX_089450(vivax.aa) PVX_089460(vivax.aa)
ORTHOMCL5172	2	1	VIVAX:2			hypothetical protein	PVX_004505(vivax.aa) PVX_121860(vivax.aa)
ORTHOMCL5173	2	1	VIVAX:2			hypothetical protein, conserved	PVX_001665(vivax.aa) PVX_090300(vivax.aa)
ORTHOMCL5174	2	1	VIVAX:2			Pv-fam-d protein	PVX_001650(vivax.aa) PVX_121870(vivax.aa)
ORTHOMCL5175	2	1	VIVAX:2			hypothetical protein	PVX_000000(vivax.aa) PVX_002507(vivax.aa)
ORTHOMCL5236	2	1	KNOWLESI:2			hypothetical protein, conserved in P.knowlesi	PKH_103240(knowlesi.aa) PKH_110020(knowlesi.aa)
ORTHOMCL5239	2	1	KNOWLESI:2			Merozoite surface protein 3, putative	PKH_103020(knowlesi.aa) PKH_145630(knowlesi.aa)
ORTHOMCL5247	2	1	KNOWLESI:2			KIR-like protein	PKH_100020(knowlesi.aa) PKH_134590(knowlesi.aa)
ORTHOMCL5268	2	1	KNOWLESI:2			hypothetical protein, conserved in P.knowlesi	PKH_082030(knowlesi.aa) PKH_094560(knowlesi.aa)
ORTHOMCL5323	2	1	KNOWLESI:2			KIR protein	PKH_051050(knowlesi.aa) PKH_100050(knowlesi.aa)
ORTHOMCL5340	2	1	KNOWLESI:2			hypothetical protein	PKH_031930(knowlesi.aa) PKH_100040(knowlesi.aa)
ORTHOMCL5362	2	1	FALCIPARUM:2	GO:0020011	apicoplast	protein kinase, FIKK family	PFI0115c(falciparum.aa) PFI0120c(falciparum.aa)
ORTHOMCL5368	2	1	FALCIPARUM:2	GO:0020011	apicoplast	hypothetical protein, conserved in P. falciparum	PFA0700c(falciparum.aa) PFB0070w(falciparum.aa)
ORTHOMCL5369	2	1	FALCIPARUM:2			hypothetical protein, conserved in P. falciparum	PFA0360c(falciparum.aa) PFA0365c(falciparum.aa)
ORTHOMCL5370	2	1	FALCIPARUM:2	GO:0020011	apicoplast	hypothetical protein	PF14_0753(falciparum.aa) PFC0055w(falciparum.aa)
ORTHOMCL5371	2	1	FALCIPARUM:2	GO:0042540:GO:0020020	hemoglobin catabolic process:food vacuole	plasmepsin 1 precursor	PF14_0076(falciparum.aa) PF14_0077(falciparum.aa)
ORTHOMCL5374	2	1	FALCIPARUM:2			PfEMP-1, truncated, putative	PF10_0385(falciparum.aa) PFB0975c(falciparum.aa)
ORTHOMCL5375	2	1	FALCIPARUM:2			hypothetical protein, conserved	PF10_0383(falciparum.aa) PF11_0033(falciparum.aa)
ORTHOMCL5378	2	1	FALCIPARUM:2			early transcribed membrane protein 10.1, etramp 10.1	PF10_0019(falciparum.aa) PF14_0016(falciparum.aa)
ORTHOMCL5389	2	1	CHABAUDI:2			hypothetical protein	PC403094.00.0(chabaudi.aa) PC405813.00.0(chabaudi.aa)
ORTHOMCL5390	2	1	CHABAUDI:2			hypothetical protein	PC402834.00.0(chabaudi.aa) PC404302.00.0(chabaudi.aa)
ORTHOMCL5392	2	1	CHABAUDI:2			hypothetical protein	PC402478.00.0(chabaudi.aa) PC405032.00.0(chabaudi.aa)
ORTHOMCL5397	2	1	CHABAUDI:2			hypothetical protein	PC401767.00.0(chabaudi.aa) PC405589.00.0(chabaudi.aa)
ORTHOMCL5399	2	1	CHABAUDI:2			hypothetical protein	PC401207.00.0(chabaudi.aa) PC404303.00.0(chabaudi.aa)
ORTHOMCL5401	2	1	CHABAUDI:2			hypothetical protein	PC400798.00.0(chabaudi.aa) PC405426.00.0(chabaudi.aa)
ORTHOMCL5403	2	1	CHABAUDI:2			hypothetical protein	PC400702.00.0(chabaudi.aa) PC402548.00.0(chabaudi.aa)
ORTHOMCL5426	2	1	CHABAUDI:2			CIR protein, putative	PC200056.00.0(chabaudi.aa) PC500030.00.0(chabaudi.aa)
ORTHOMCL5427	2	1	CHABAUDI:2			hypothetical protein	PC109436.00.0(chabaudi.aa) PC402090.00.0(chabaudi.aa)
ORTHOMCL5428	2	1	CHABAUDI:2			hypothetical protein	PC109369.00.0(chabaudi.aa) PC405001.00.0(chabaudi.aa)
ORTHOMCL5429	2	1	CHABAUDI:2			hypothetical protein	PC109251.00.0(chabaudi.aa) PC404184.00.0(chabaudi.aa)
ORTHOMCL5433	2	1	CHABAUDI:2			Pc-fam-1 protein, putative	PC108938.00.0(chabaudi.aa) PC401982.00.0(chabaudi.aa)
ORTHOMCL5435	2	1	CHABAUDI:2			hypothetical protein	PC108781.00.0(chabaudi.aa) PC405854.00.0(chabaudi.aa)
ORTHOMCL5437	2	1	CHABAUDI:2			hypothetical protein	PC108484.00.0(chabaudi.aa) PC405785.00.0(chabaudi.aa)
ORTHOMCL5439	2	1	CHABAUDI:2			hypothetical protein	PC108155.00.0(chabaudi.aa) PC401933.00.0(chabaudi.aa)
ORTHOMCL5440	2	1	CHABAUDI:2			Pc-fam-3 protein putative	PC108147.00.0(chabaudi.aa) PC402163.00.0(chabaudi.aa)
ORTHOMCL5441	2	1	CHABAUDI:2			hypothetical protein	PC108125.00.0(chabaudi.aa) PC401620.00.0(chabaudi.aa)
ORTHOMCL5442	2	1	CHABAUDI:2			hypothetical protein	PC108114.00.0(chabaudi.aa) PC401909.00.0(chabaudi.aa)
ORTHOMCL5443	2	1	CHABAUDI:2			hypothetical protein	PC108033.00.0(chabaudi.aa) PC108320.00.0(chabaudi.aa)
ORTHOMCL5444	2	1	CHABAUDI:2			hypothetical protein	PC107955.00.0(chabaudi.aa) PC402950.00.0(chabaudi.aa)
ORTHOMCL5447	2	1	CHABAUDI:2			hypothetical protein	PC107889.00.0(chabaudi.aa) PC406063.00.0(chabaudi.aa)
ORTHOMCL5448	2	1	CHABAUDI:2			Pc-fam-5 putative	PC107859.00.0(chabaudi.aa) PC401925.00.0(chabaudi.aa)
ORTHOMCL5449	2	1	CHABAUDI:2			hypothetical protein	PC107857.00.0(chabaudi.aa) PC402498.00.0(chabaudi.aa)
ORTHOMCL5450	2	1	CHABAUDI:2			hypothetical protein	PC107840.00.0(chabaudi.aa) PC402457.00.0(chabaudi.aa)
ORTHOMCL5453	2	1	CHABAUDI:2			hypothetical protein	PC107595.00.0(chabaudi.aa) PC401365.00.0(chabaudi.aa)
ORTHOMCL5454	2	1	CHABAUDI:2			hypothetical protein	PC107554.00.0(chabaudi.aa) PC405196.00.0(chabaudi.aa)
ORTHOMCL5455	2	1	CHABAUDI:2			hypothetical protein	PC107534.00.0(chabaudi.aa) PC402306.00.0(chabaudi.aa)
ORTHOMCL5456	2	1	CHABAUDI:2			hypothetical protein	PC107439.00.0(chabaudi.aa) PC404646.00.0(chabaudi.aa)
ORTHOMCL5458	2	1	CHABAUDI:2			hypothetical protein	PC107392.00.0(chabaudi.aa) PC107567.00.0(chabaudi.aa)
ORTHOMCL5460	2	1	CHABAUDI:2			CIR protein	PC107366.00.0(chabaudi.aa) PC404543.00.0(chabaudi.aa)
ORTHOMCL5461	2	1	CHABAUDI:2			hypothetical protein	PC107353.00.0(chabaudi.aa) PC400942.00.0(chabaudi.aa)
ORTHOMCL5462	2	1	CHABAUDI:2			hypothetical protein	PC107189.00.0(chabaudi.aa) PC404699.00.0(chabaudi.aa)
ORTHOMCL5463	2	1	CHABAUDI:2			phospholipase, putative	PC107025.00.0(chabaudi.aa) PC301727.00.0(chabaudi.aa)
ORTHOMCL5465	2	1	CHABAUDI:2			hypothetical protein	PC106907.00.0(chabaudi.aa) PC405841.00.0(chabaudi.aa)
ORTHOMCL5467	2	1	CHABAUDI:2			cyclin related protein, putative	PC106751.00.0(chabaudi.aa) PC404375.00.0(chabaudi.aa)
ORTHOMCL5468	2	1	CHABAUDI:2			hypothetical protein	PC106744.00.0(chabaudi.aa) PC405235.00.0(chabaudi.aa)
ORTHOMCL5469	2	1	CHABAUDI:2			hypothetical protein	PC106682.00.0(chabaudi.aa) PC405141.00.0(chabaudi.aa)
ORTHOMCL5470	2	1	CHABAUDI:2			hypothetical protein	PC106593.00.0(chabaudi.aa) PC402601.00.0(chabaudi.aa)
ORTHOMCL5472	2	1	CHABAUDI:2			hypothetical protein	PC106485.00.0(chabaudi.aa) PC405985.00.0(chabaudi.aa)
ORTHOMCL5473	2	1	CHABAUDI:2			hypothetical protein	PC106360.00.0(chabaudi.aa) PC405541.00.0(chabaudi.aa)
ORTHOMCL5475	2	1	CHABAUDI:2			hypothetical protein	PC106206.00.0(chabaudi.aa) PC404470.00.0(chabaudi.aa)
ORTHOMCL5476	2	1	CHABAUDI:2			hypothetical protein	PC106126.00.0(chabaudi.aa) PC404501.00.0(chabaudi.aa)
ORTHOMCL5477	2	1	CHABAUDI:2			hypothetical protein	PC106045.00.0(chabaudi.aa) PC403944.00.0(chabaudi.aa)
ORTHOMCL5478	2	1	CHABAUDI:2			hypothetical protein	PC105941.00.0(chabaudi.aa) PC402109.00.0(chabaudi.aa)
ORTHOMCL5480	2	1	CHABAUDI:2			Pc-fam-1 protein, putative	PC105732.00.0(chabaudi.aa) PC105784.00.0(chabaudi.aa)
ORTHOMCL5481	2	1	CHABAUDI:2			hypothetical protein	PC105694.00.0(chabaudi.aa) PC405763.00.0(chabaudi.aa)
ORTHOMCL5483	2	1	CHABAUDI:2			hypothetical protein	PC105501.00.0(chabaudi.aa) PC405370.00.0(chabaudi.aa)
ORTHOMCL5484	2	1	CHABAUDI:2			hypothetical protein	PC105216.00.0(chabaudi.aa) PC107295.00.0(chabaudi.aa)
ORTHOMCL5485	2	1	CHABAUDI:2			hypothetical protein	PC105175.00.0(chabaudi.aa) PC403097.00.0(chabaudi.aa)
ORTHOMCL5486	2	1	CHABAUDI:2			hypothetical protein	PC105141.00.0(chabaudi.aa) PC403866.00.0(chabaudi.aa)
ORTHOMCL5487	2	1	CHABAUDI:2			hypothetical protein	PC105121.00.0(chabaudi.aa) PC402602.00.0(chabaudi.aa)
ORTHOMCL5488	2	1	CHABAUDI:2			hypothetical protein	PC105021.00.0(chabaudi.aa) PC401739.00.0(chabaudi.aa)
ORTHOMCL5490	2	1	CHABAUDI:2			hypothetical protein	PC104897.00.0(chabaudi.aa) PC405203.00.0(chabaudi.aa)
ORTHOMCL5491	2	1	CHABAUDI:2			hypothetical protein	PC104844.00.0(chabaudi.aa) PC404478.00.0(chabaudi.aa)
ORTHOMCL5492	2	1	CHABAUDI:2			hypothetical protein	PC104812.00.0(chabaudi.aa) PC404424.00.0(chabaudi.aa)
ORTHOMCL5493	2	1	CHABAUDI:2			hypothetical protein	PC104549.00.0(chabaudi.aa) PC401961.00.0(chabaudi.aa)
ORTHOMCL5495	2	1	CHABAUDI:2			hypothetical protein	PC104386.00.0(chabaudi.aa) PC106233.00.0(chabaudi.aa)
ORTHOMCL5496	2	1	CHABAUDI:2			hypothetical protein	PC104379.00.0(chabaudi.aa) PC401236.00.0(chabaudi.aa)
ORTHOMCL5497	2	1	CHABAUDI:2			hypothetical protein	PC104252.00.0(chabaudi.aa) PC500028.00.0(chabaudi.aa)
ORTHOMCL5498	2	1	CHABAUDI:2			hypothetical protein	PC104084.00.0(chabaudi.aa) PC402026.00.0(chabaudi.aa)
ORTHOMCL5499	2	1	CHABAUDI:2			hypothetical protein	PC103947.00.0(chabaudi.aa) PC402514.00.0(chabaudi.aa)
ORTHOMCL5500	2	1	CHABAUDI:2			hypothetical protein	PC103852.00.0(chabaudi.aa) PC405677.00.0(chabaudi.aa)
ORTHOMCL5501	2	1	CHABAUDI:2			hypothetical protein	PC103781.00.0(chabaudi.aa) PC405171.00.0(chabaudi.aa)
ORTHOMCL5504	2	1	CHABAUDI:2			hypothetical protein	PC103727.00.0(chabaudi.aa) PC404818.00.0(chabaudi.aa)
ORTHOMCL5505	2	1	CHABAUDI:2			Pc-fam-1 protein, putative	PC103683.00.0(chabaudi.aa) PC405826.00.0(chabaudi.aa)
ORTHOMCL5507	2	1	CHABAUDI:2			hypothetical protein	PC103554.00.0(chabaudi.aa) PC404367.00.0(chabaudi.aa)
ORTHOMCL5508	2	1	CHABAUDI:2			hypothetical protein	PC103517.00.0(chabaudi.aa) PC402332.00.0(chabaudi.aa)
ORTHOMCL5510	2	1	CHABAUDI:2			hypothetical protein	PC103493.00.0(chabaudi.aa) PC402009.00.0(chabaudi.aa)
ORTHOMCL5511	2	1	CHABAUDI:2			hypothetical protein	PC103404.00.0(chabaudi.aa) PC401325.00.0(chabaudi.aa)
ORTHOMCL5515	2	1	CHABAUDI:2			hypothetical protein	PC102790.00.0(chabaudi.aa) PC401810.00.0(chabaudi.aa)
ORTHOMCL5516	2	1	CHABAUDI:2			hypothetical protein	PC102780.00.0(chabaudi.aa) PC405543.00.0(chabaudi.aa)
ORTHOMCL5517	2	1	CHABAUDI:2			hypothetical protein	PC102767.00.0(chabaudi.aa) PC400370.00.0(chabaudi.aa)
ORTHOMCL5518	2	1	CHABAUDI:2			hypothetical protein	PC102731.00.0(chabaudi.aa) PC405492.00.0(chabaudi.aa)
ORTHOMCL5519	2	1	CHABAUDI:2			Pc-fam-3 protein putative	PC102721.00.0(chabaudi.aa) PC401861.00.0(chabaudi.aa)
ORTHOMCL5521	2	1	CHABAUDI:2			hypothetical protein	PC102543.00.0(chabaudi.aa) PC402214.00.0(chabaudi.aa)
ORTHOMCL5522	2	1	CHABAUDI:2			Pc-fam-4 putative	PC102454.00.0(chabaudi.aa) PC401942.00.0(chabaudi.aa)
ORTHOMCL5523	2	1	CHABAUDI:2			hypothetical protein	PC102438.00.0(chabaudi.aa) PC403569.00.0(chabaudi.aa)
ORTHOMCL5524	2	1	CHABAUDI:2			hypothetical protein	PC102379.00.0(chabaudi.aa) PC403385.00.0(chabaudi.aa)
ORTHOMCL5526	2	1	CHABAUDI:2			hypothetical protein	PC102335.00.0(chabaudi.aa) PC103596.00.0(chabaudi.aa)
ORTHOMCL5527	2	1	CHABAUDI:2			hypothetical protein	PC102329.00.0(chabaudi.aa) PC405236.00.0(chabaudi.aa)
ORTHOMCL5528	2	1	CHABAUDI:2			hypothetical protein	PC102303.00.0(chabaudi.aa) PC105565.00.0(chabaudi.aa)
ORTHOMCL5529	2	1	CHABAUDI:2			hypothetical protein	PC102295.00.0(chabaudi.aa) PC404050.00.0(chabaudi.aa)
ORTHOMCL5530	2	1	CHABAUDI:2			hypothetical protein	PC102105.00.0(chabaudi.aa) PC102646.00.0(chabaudi.aa)
ORTHOMCL5531	2	1	CHABAUDI:2			Pc-fam-4 putative	PC102091.00.0(chabaudi.aa) PC405990.00.0(chabaudi.aa)
ORTHOMCL5533	2	1	CHABAUDI:2			hypothetical protein	PC102037.00.0(chabaudi.aa) PC404706.00.0(chabaudi.aa)
ORTHOMCL5535	2	1	CHABAUDI:2			hypothetical protein	PC101665.00.0(chabaudi.aa) PC401763.00.0(chabaudi.aa)
ORTHOMCL5536	2	1	CHABAUDI:2			Pc-fam-1 protein, putative	PC101601.00.0(chabaudi.aa) PC405045.00.0(chabaudi.aa)
ORTHOMCL5538	2	1	CHABAUDI:2			Pc-fam-1 protein, putative	PC101512.00.0(chabaudi.aa) PC402697.00.0(chabaudi.aa)
ORTHOMCL5539	2	1	CHABAUDI:2			hypothetical protein	PC101486.00.0(chabaudi.aa) PC104945.00.0(chabaudi.aa)
ORTHOMCL5540	2	1	CHABAUDI:2			cyclin related protein, putative	PC101465.00.0(chabaudi.aa) PC405260.00.0(chabaudi.aa)
ORTHOMCL5541	2	1	CHABAUDI:2			cyclin related protein, putative	PC101437.00.0(chabaudi.aa) PC107184.00.0(chabaudi.aa)
ORTHOMCL5542	2	1	CHABAUDI:2			hypothetical protein	PC101435.00.0(chabaudi.aa) PC103165.00.0(chabaudi.aa)
ORTHOMCL5543	2	1	CHABAUDI:2			cyclin related protein, putative	PC101424.00.0(chabaudi.aa) PC401613.00.0(chabaudi.aa)
ORTHOMCL5544	2	1	CHABAUDI:2			hypothetical protein	PC101398.00.0(chabaudi.aa) PC405381.00.0(chabaudi.aa)
ORTHOMCL5546	2	1	CHABAUDI:2			hypothetical protein	PC101176.00.0(chabaudi.aa) PC101555.00.0(chabaudi.aa)
ORTHOMCL5547	2	1	CHABAUDI:2			hypothetical protein	PC101018.00.0(chabaudi.aa) PC400223.00.0(chabaudi.aa)
ORTHOMCL5548	2	1	CHABAUDI:2			hypothetical protein	PC100992.00.0(chabaudi.aa) PC404055.00.0(chabaudi.aa)
ORTHOMCL5549	2	1	CHABAUDI:2			hypothetical protein	PC100919.00.0(chabaudi.aa) PC402754.00.0(chabaudi.aa)
ORTHOMCL5550	2	1	CHABAUDI:2			Pc-fam-1 protein, putative	PC100847.00.0(chabaudi.aa) PC404667.00.0(chabaudi.aa)
ORTHOMCL5552	2	1	CHABAUDI:2			hypothetical protein	PC100624.00.0(chabaudi.aa) PC402629.00.0(chabaudi.aa)
ORTHOMCL5553	2	1	CHABAUDI:2			hypothetical protein	PC100596.00.0(chabaudi.aa) PC104189.00.0(chabaudi.aa)
ORTHOMCL5554	2	1	CHABAUDI:2			cyclin related protein, putative	PC100595.00.0(chabaudi.aa) PC104190.00.0(chabaudi.aa)
ORTHOMCL5555	2	1	CHABAUDI:2			hypothetical protein	PC100426.00.0(chabaudi.aa) PC406043.00.0(chabaudi.aa)
ORTHOMCL5557	2	1	CHABAUDI:2			hypothetical protein	PC100258.00.0(chabaudi.aa) PC402072.00.0(chabaudi.aa)
ORTHOMCL5558	2	1	CHABAUDI:2			hypothetical protein	PC100219.00.0(chabaudi.aa) PC106066.00.0(chabaudi.aa)
ORTHOMCL5566	2	1	CHABAUDI:2			hypothetical protein	PC000865.03.0(chabaudi.aa) PC300710.00.0(chabaudi.aa)
ORTHOMCL5569	2	1	CHABAUDI:2			hypothetical protein	PC000785.00.0(chabaudi.aa) PC302407.00.0(chabaudi.aa)
ORTHOMCL5571	2	1	CHABAUDI:2			Pc-fam-1 protein, putative	PC000781.00.0(chabaudi.aa) PC106414.00.0(chabaudi.aa)
ORTHOMCL5572	2	1	CHABAUDI:2			hypothetical protein	PC000716.01.0(chabaudi.aa) PC300748.00.0(chabaudi.aa)
ORTHOMCL5573	2	1	CHABAUDI:2			hypothetical protein	PC000701.04.0(chabaudi.aa) PC301579.00.0(chabaudi.aa)
ORTHOMCL5575	2	1	CHABAUDI:2			hypothetical protein	PC000673.00.0(chabaudi.aa) PC302031.00.0(chabaudi.aa)
ORTHOMCL5576	2	1	CHABAUDI:2			hypothetical protein	PC000671.04.0(chabaudi.aa) PC300282.00.0(chabaudi.aa)
ORTHOMCL5577	2	1	CHABAUDI:2			hypothetical protein	PC000659.00.0(chabaudi.aa) PC301398.00.0(chabaudi.aa)
ORTHOMCL5578	2	1	CHABAUDI:2			hypothetical protein	PC000651.01.0(chabaudi.aa) PC000739.00.0(chabaudi.aa)
ORTHOMCL5579	2	1	CHABAUDI:2			hypothetical protein	PC000638.03.0(chabaudi.aa) PC302267.00.0(chabaudi.aa)
ORTHOMCL5582	2	1	CHABAUDI:2			hypothetical protein	PC000612.01.0(chabaudi.aa) PC300814.00.0(chabaudi.aa)
ORTHOMCL5585	2	1	CHABAUDI:2			phospholipase, putative	PC000539.04.0(chabaudi.aa) PC000821.00.0(chabaudi.aa)
ORTHOMCL5588	2	1	CHABAUDI:2			hypothetical protein	PC000494.02.0(chabaudi.aa) PC301850.00.0(chabaudi.aa)
ORTHOMCL5590	2	1	CHABAUDI:2			hypothetical protein	PC000438.01.0(chabaudi.aa) PC301363.00.0(chabaudi.aa)
ORTHOMCL5591	2	1	CHABAUDI:2			Pc-fam-1 protein, putative	PC000431.03.0(chabaudi.aa) PC300330.00.0(chabaudi.aa)
ORTHOMCL5592	2	1	CHABAUDI:2			hypothetical protein	PC000406.01.0(chabaudi.aa) PC109267.00.0(chabaudi.aa)
ORTHOMCL5594	2	1	CHABAUDI:2			hypothetical protein	PC000378.00.0(chabaudi.aa) PC300169.00.0(chabaudi.aa)
ORTHOMCL5597	2	1	CHABAUDI:2			Pc-fam-1 protein, putative	PC000361.05.0(chabaudi.aa) PC301295.00.0(chabaudi.aa)
ORTHOMCL5599	2	1	CHABAUDI:2			hypothetical protein	PC000354.02.0(chabaudi.aa) PC301358.00.0(chabaudi.aa)
ORTHOMCL5600	2	1	CHABAUDI:2			hypothetical protein	PC000312.04.0(chabaudi.aa) PC300494.00.0(chabaudi.aa)
ORTHOMCL5601	2	1	CHABAUDI:2			Pc-fam-1 protein, putative	PC000305.04.0(chabaudi.aa) PC301282.00.0(chabaudi.aa)
ORTHOMCL5602	2	1	CHABAUDI:2			hypothetical protein	PC000301.04.0(chabaudi.aa) PC302278.00.0(chabaudi.aa)
ORTHOMCL5603	2	1	CHABAUDI:2			hypothetical protein	PC000296.05.0(chabaudi.aa) PC300413.00.0(chabaudi.aa)
ORTHOMCL5606	2	1	CHABAUDI:2			hypothetical protein	PC000235.02.0(chabaudi.aa) PC301154.00.0(chabaudi.aa)
ORTHOMCL5615	2	1	CHABAUDI:2			hypothetical protein	PC000108.00.0(chabaudi.aa) PC302204.00.0(chabaudi.aa)
ORTHOMCL5616	2	1	CHABAUDI:2			hypothetical protein	PC000105.03.0(chabaudi.aa) PC403219.00.0(chabaudi.aa)
ORTHOMCL5619	2	1	CHABAUDI:2			hypothetical protein	PC000080.05.0(chabaudi.aa) PC301283.00.0(chabaudi.aa)
ORTHOMCL5621	2	1	CHABAUDI:2			hypothetical protein	PC000062.02.0(chabaudi.aa) PC301941.00.0(chabaudi.aa)
ORTHOMCL5622	2	1	CHABAUDI:2			hypothetical protein	PC000057.03.0(chabaudi.aa) PC000580.03.0(chabaudi.aa)
ORTHOMCL5624	2	1	CHABAUDI:2			hypothetical protein	PC000039.02.0(chabaudi.aa) PC302559.00.0(chabaudi.aa)
ORTHOMCL5625	2	1	CHABAUDI:2			hypothetical protein	PC000034.03.0(chabaudi.aa) PC000145.00.0(chabaudi.aa)
ORTHOMCL5627	2	1	CHABAUDI:2			hsp70 interacting protein, putative	PC000009.02.0(chabaudi.aa) PC301895.00.0(chabaudi.aa)
ORTHOMCL5645	2	1	BERGHEI:2			hypothetical protein	PB404989.00.0(berghei.aa) PB405849.00.0(berghei.aa)
ORTHOMCL5647	2	1	BERGHEI:2			hypothetical protein	PB404499.00.0(berghei.aa) PB406153.00.0(berghei.aa)
ORTHOMCL5657	2	1	BERGHEI:2			hypothetical protein	PB403082.00.0(berghei.aa) PB403114.00.0(berghei.aa)
ORTHOMCL5658	2	1	BERGHEI:2			Pb-fam-1 protein	PB403068.00.0(berghei.aa) PB403091.00.0(berghei.aa)
ORTHOMCL5659	2	1	BERGHEI:2			BIR protein	PB403058.00.0(berghei.aa) PB405891.00.0(berghei.aa)
ORTHOMCL5660	2	1	BERGHEI:2			hypothetical protein	PB403028.00.0(berghei.aa) PB405342.00.0(berghei.aa)
ORTHOMCL5661	2	1	BERGHEI:2			hypothetical protein	PB403006.00.0(berghei.aa) PB403113.00.0(berghei.aa)
ORTHOMCL5662	2	1	BERGHEI:2			hypothetical protein	PB402969.00.0(berghei.aa) PB403075.00.0(berghei.aa)
ORTHOMCL5665	2	1	BERGHEI:2			hypothetical protein	PB402910.00.0(berghei.aa) PB404675.00.0(berghei.aa)
ORTHOMCL5667	2	1	BERGHEI:2			hypothetical protein	PB402869.00.0(berghei.aa) PB403077.00.0(berghei.aa)
ORTHOMCL5668	2	1	BERGHEI:2			hypothetical protein	PB402776.00.0(berghei.aa) PB404720.00.0(berghei.aa)
ORTHOMCL5671	2	1	BERGHEI:2			hypothetical protein	PB402671.00.0(berghei.aa) PB403051.00.0(berghei.aa)
ORTHOMCL5688	2	1	BERGHEI:2			hypothetical protein	PB401890.00.0(berghei.aa) PB404809.00.0(berghei.aa)
ORTHOMCL5689	2	1	BERGHEI:2			hypothetical protein	PB401839.00.0(berghei.aa) PB405187.00.0(berghei.aa)
ORTHOMCL5695	2	1	BERGHEI:2			hypothetical protein	PB401392.00.0(berghei.aa) PB405459.00.0(berghei.aa)
ORTHOMCL5699	2	1	BERGHEI:2			hypothetical protein	PB400980.00.0(berghei.aa) PB402418.00.0(berghei.aa)
ORTHOMCL5709	2	1	BERGHEI:2			hypothetical protein	PB400180.00.0(berghei.aa) PB401922.00.0(berghei.aa)
ORTHOMCL5762	2	1	BERGHEI:2			hypothetical protein	PB300893.00.0(berghei.aa) PB300894.00.0(berghei.aa)
ORTHOMCL5794	2	1	BERGHEI:2			hypothetical protein	PB300270.00.0(berghei.aa) PB300271.00.0(berghei.aa)
ORTHOMCL5809	2	1	BERGHEI:2			BIR protein, putative	PB200043.00.1(berghei.aa) PB500050.00.1(berghei.aa)
ORTHOMCL5810	2	1	BERGHEI:2			BIR protein, putative	PB200007.00.0(berghei.aa) PB404548.00.0(berghei.aa)
ORTHOMCL5811	2	1	BERGHEI:2			BIR protein	PB108866.00.0(berghei.aa) PB403116.00.0(berghei.aa)
ORTHOMCL5817	2	1	BERGHEI:2			hypothetical protein	PB108494.00.0(berghei.aa) PB400570.00.0(berghei.aa)
ORTHOMCL5820	2	1	BERGHEI:2			hypothetical protein	PB108280.00.0(berghei.aa) PB405442.00.0(berghei.aa)
ORTHOMCL5823	2	1	BERGHEI:2			BIR protein	PB108127.00.0(berghei.aa) PB500058.00.0(berghei.aa)
ORTHOMCL5827	2	1	BERGHEI:2			hypothetical protein	PB107959.00.0(berghei.aa) PB402791.00.0(berghei.aa)
ORTHOMCL5837	2	1	BERGHEI:2			hypothetical protein	PB107486.00.0(berghei.aa) PB404229.00.0(berghei.aa)
ORTHOMCL5838	2	1	BERGHEI:2			hypothetical protein	PB107382.00.0(berghei.aa) PB402459.00.0(berghei.aa)
ORTHOMCL5849	2	1	BERGHEI:2			hypothetical protein	PB106939.00.0(berghei.aa) PB401970.00.0(berghei.aa)
ORTHOMCL5850	2	1	BERGHEI:2			hypothetical protein	PB106938.00.0(berghei.aa) PB405706.00.0(berghei.aa)
ORTHOMCL5854	2	1	BERGHEI:2			hypothetical protein	PB106596.00.0(berghei.aa) PB402863.00.0(berghei.aa)
ORTHOMCL5860	2	1	BERGHEI:2			hypothetical protein	PB106250.00.0(berghei.aa) PB402707.00.0(berghei.aa)
ORTHOMCL5862	2	1	BERGHEI:2			hypothetical protein	PB106175.00.0(berghei.aa) PB404618.00.0(berghei.aa)
ORTHOMCL5863	2	1	BERGHEI:2			hypothetical protein	PB106075.00.0(berghei.aa) PB405208.00.0(berghei.aa)
ORTHOMCL5864	2	1	BERGHEI:2			hypothetical protein	PB106018.00.0(berghei.aa) PB401107.00.0(berghei.aa)
ORTHOMCL5865	2	1	BERGHEI:2			hypothetical protein	PB105944.00.0(berghei.aa) PB405830.00.0(berghei.aa)
ORTHOMCL5872	2	1	BERGHEI:2			hypothetical protein	PB105483.00.0(berghei.aa) PB402853.00.0(berghei.aa)
ORTHOMCL5873	2	1	BERGHEI:2			hypothetical protein	PB105443.00.0(berghei.aa) PB404393.00.0(berghei.aa)
ORTHOMCL5875	2	1	BERGHEI:2			Pb-fam-1 protein	PB105314.00.0(berghei.aa) PB403049.00.0(berghei.aa)
ORTHOMCL5878	2	1	BERGHEI:2			hypothetical protein	PB105251.00.0(berghei.aa) PB402682.00.0(berghei.aa)
ORTHOMCL5880	2	1	BERGHEI:2			hypothetical protein	PB105230.00.0(berghei.aa) PB401632.00.0(berghei.aa)
ORTHOMCL5882	2	1	BERGHEI:2			hypothetical protein	PB105103.00.0(berghei.aa) PB402632.00.0(berghei.aa)
ORTHOMCL5886	2	1	BERGHEI:2			hypothetical protein	PB104805.00.0(berghei.aa) PB402233.00.0(berghei.aa)
ORTHOMCL5889	2	1	BERGHEI:2			hypothetical protein	PB104670.00.0(berghei.aa) PB402607.00.0(berghei.aa)
ORTHOMCL5893	2	1	BERGHEI:2			hypothetical protein	PB104399.00.0(berghei.aa) PB401919.00.0(berghei.aa)
ORTHOMCL5899	2	1	BERGHEI:2			hypothetical protein	PB104078.00.0(berghei.aa) PB106852.00.0(berghei.aa)
ORTHOMCL5905	2	1	BERGHEI:2			hypothetical protein	PB103884.00.0(berghei.aa) PB406077.00.0(berghei.aa)
ORTHOMCL5911	2	1	BERGHEI:2			hypothetical protein	PB103752.00.0(berghei.aa) PB402111.00.0(berghei.aa)
ORTHOMCL5917	2	1	BERGHEI:2			hypothetical protein	PB103485.00.0(berghei.aa) PB401641.00.0(berghei.aa)
ORTHOMCL5918	2	1	BERGHEI:2			Pb-fam-3 protein	PB103476.00.0(berghei.aa) PB107841.00.0(berghei.aa)
ORTHOMCL5920	2	1	BERGHEI:2			hypothetical protein	PB103389.00.0(berghei.aa) PB402533.00.0(berghei.aa)
ORTHOMCL5924	2	1	BERGHEI:2			hypothetical protein	PB103282.00.0(berghei.aa) PB401768.00.0(berghei.aa)
ORTHOMCL5928	2	1	BERGHEI:2			Pb-fam-1 protein	PB103176.00.0(berghei.aa) PB106875.00.0(berghei.aa)
ORTHOMCL5930	2	1	BERGHEI:2			hypothetical protein	PB103105.00.0(berghei.aa) PB404807.00.0(berghei.aa)
ORTHOMCL5933	2	1	BERGHEI:2			hypothetical protein	PB103075.00.0(berghei.aa) PB402597.00.0(berghei.aa)
ORTHOMCL5934	2	1	BERGHEI:2			Pb-fam-3 protein	PB103056.00.0(berghei.aa) PB104277.00.0(berghei.aa)
ORTHOMCL5939	2	1	BERGHEI:2			hypothetical protein	PB102633.00.0(berghei.aa) PB104802.00.0(berghei.aa)
ORTHOMCL5945	2	1	BERGHEI:2			hypothetical protein	PB102150.00.0(berghei.aa) PB402355.00.0(berghei.aa)
ORTHOMCL5949	2	1	BERGHEI:2			hypothetical protein	PB102004.00.0(berghei.aa) PB403250.00.0(berghei.aa)
ORTHOMCL5950	2	1	BERGHEI:2			hypothetical protein	PB101994.00.0(berghei.aa) PB406116.00.0(berghei.aa)
ORTHOMCL5951	2	1	BERGHEI:2			hypothetical protein	PB101955.00.0(berghei.aa) PB402474.00.0(berghei.aa)
ORTHOMCL5956	2	1	BERGHEI:2			hypothetical protein	PB101837.00.0(berghei.aa) PB402609.00.0(berghei.aa)
ORTHOMCL5967	2	1	BERGHEI:2			Pb-fam-3 protein	PB101599.00.1(berghei.aa) PB403104.00.0(berghei.aa)
ORTHOMCL5968	2	1	BERGHEI:2			hypothetical protein	PB101552.00.0(berghei.aa) PB102719.00.0(berghei.aa)
ORTHOMCL5970	2	1	BERGHEI:2			hypothetical protein	PB101522.00.0(berghei.aa) PB402230.00.0(berghei.aa)
ORTHOMCL5975	2	1	BERGHEI:2			hypothetical protein	PB101362.00.0(berghei.aa) PB102439.00.0(berghei.aa)
ORTHOMCL5982	2	1	BERGHEI:2			hypothetical protein	PB100853.00.0(berghei.aa) PB401627.00.0(berghei.aa)
ORTHOMCL5984	2	1	BERGHEI:2			hypothetical protein	PB100823.00.0(berghei.aa) PB405718.00.0(berghei.aa)
ORTHOMCL5985	2	1	BERGHEI:2			hypothetical protein	PB100803.00.0(berghei.aa) PB401935.00.0(berghei.aa)
ORTHOMCL5986	2	1	BERGHEI:2			hypothetical protein	PB100795.00.0(berghei.aa) PB400714.00.0(berghei.aa)
ORTHOMCL5987	2	1	BERGHEI:2			Pb-fam-1 protein	PB100731.00.0(berghei.aa) PB105313.00.0(berghei.aa)
ORTHOMCL5988	2	1	BERGHEI:2			hypothetical protein	PB100723.00.0(berghei.aa) PB405845.00.0(berghei.aa)
ORTHOMCL5990	2	1	BERGHEI:2			hypothetical protein	PB100716.00.0(berghei.aa) PB402134.00.0(berghei.aa)
ORTHOMCL5993	2	1	BERGHEI:2			hypothetical protein	PB100120.00.0(berghei.aa) PB405987.00.0(berghei.aa)
ORTHOMCL5994	2	1	BERGHEI:2			hypothetical protein	PB100083.00.0(berghei.aa) PB406076.00.0(berghei.aa)
ORTHOMCL5996	2	1	BERGHEI:2			hypothetical protein	PB100024.00.0(berghei.aa) PB401719.00.0(berghei.aa)
ORTHOMCL6024	2	1	BERGHEI:2			hypothetical protein	PB000999.02.0(berghei.aa) PB300742.00.0(berghei.aa)
ORTHOMCL6046	2	1	BERGHEI:2			Pb-fam-1 protein	PB000822.03.0(berghei.aa) PB300667.00.0(berghei.aa)
ORTHOMCL6061	2	1	BERGHEI:2			hypothetical protein	PB000688.00.0(berghei.aa) PB300198.00.0(berghei.aa)
ORTHOMCL6073	2	1	BERGHEI:2			hypothetical protein	PB000610.03.0(berghei.aa) PB301009.00.0(berghei.aa)
ORTHOMCL6074	2	1	BERGHEI:2			hypothetical protein	PB000609.02.0(berghei.aa) PB301101.00.0(berghei.aa)
ORTHOMCL6093	2	1	BERGHEI:2			hypothetical protein	PB000488.02.0(berghei.aa) PB300411.00.0(berghei.aa)
ORTHOMCL6097	2	1	BERGHEI:2			hypothetical protein	PB000476.00.0(berghei.aa) PB300476.00.0(berghei.aa)
ORTHOMCL6106	2	1	BERGHEI:2			hypothetical protein	PB000444.00.0(berghei.aa) PB000776.03.0(berghei.aa)
ORTHOMCL6111	2	1	BERGHEI:2			hypothetical protein	PB000405.00.0(berghei.aa) PB300228.00.0(berghei.aa)
ORTHOMCL6112	2	1	BERGHEI:2			hypothetical protein	PB000399.02.0(berghei.aa) PB000622.03.0(berghei.aa)
ORTHOMCL6120	2	1	BERGHEI:2			hypothetical protein	PB000323.02.0(berghei.aa) PB301093.00.0(berghei.aa)
ORTHOMCL6150	2	1	BERGHEI:2			hypothetical protein	PB000101.01.0(berghei.aa) PB301546.00.0(berghei.aa)
ORTHOMCL6157	2	1	BERGHEI:2			hypothetical protein	PB000054.02.0(berghei.aa) PB000621.02.0(berghei.aa)
ORTHOMCL6165	2	1	FALCIPARUM:2			hypothetical protein	MAL8P1.211(falciparum.aa) PF10_0387(falciparum.aa)
ORTHOMCL6171	2	1	FALCIPARUM:2	GO:0020011	apicoplast	hypothetical protein, conserved in P. falciparum	MAL13P1.61(falciparum.aa) PFA0670c(falciparum.aa)
ORTHOMCL6172	2	1	FALCIPARUM:2			conserved hypothetical protein	MAL13P1.455(falciparum.aa) PF11_0501(falciparum.aa)
ORTHOMCL6173	2	1	FALCIPARUM:2			hypothetical protein, conserved in P. falciparum	MAL13P1.450(falciparum.aa) PF11_0500(falciparum.aa)
ORTHOMCL6174	2	1	FALCIPARUM:2			hypothetical protein	MAL13P1.425(falciparum.aa) PF11_0490(falciparum.aa)
ORTHOMCL1	159	2	KNOWLESI:158;VIVAX:1			SICAvar antigen (fragment)	PKH_010010(knowlesi.aa) PKH_010020(knowlesi.aa) PKH_010280(knowlesi.aa) PKH_011290(knowlesi.aa) PKH_011780(knowlesi.aa) PKH_011790(knowlesi.aa) PKH_020010(knowlesi.aa) PKH_020260(knowlesi.aa) PKH_020270(knowlesi.aa) PKH_020570(knowlesi.aa) PKH_020760(know
ORTHOMCL2	129	2	CHABAUDI:7;YOELII:122			CIR protein, putative	PC200028.00.0(chabaudi.aa) PC200038.00.0(chabaudi.aa) PC200040.00.0(chabaudi.aa) PC200055.00.0(chabaudi.aa) PC500021.00.0(chabaudi.aa) PC500023.00.0(chabaudi.aa) PC500049.00.0(chabaudi.aa) PY00049(yoelii.aa) PY00171(yoelii.aa) PY00391(yoelii.aa) PY00486(y
ORTHOMCL3	126	2	BERGHEI:2;YOELII:124			BIR protein, putative	PB200027.00.0(berghei.aa) PB200086.00.0(berghei.aa) PY00236(yoelii.aa) PY00268(yoelii.aa) PY00279(yoelii.aa) PY00284(yoelii.aa) PY00301(yoelii.aa) PY00328(yoelii.aa) PY00495(yoelii.aa) PY00552(yoelii.aa) PY00635(yoelii.aa) PY00642(yoelii.aa) PY00989(yoeli
ORTHOMCL8	56	2	BERGHEI:1;YOELII:55			Pb-fam-1 protein	PB405543.00.0(berghei.aa) PY00237(yoelii.aa) PY00281(yoelii.aa) PY00551(yoelii.aa) PY00636(yoelii.aa) PY00867(yoelii.aa) PY00882(yoelii.aa) PY00956(yoelii.aa) PY01078(yoelii.aa) PY01100(yoelii.aa) PY01160(yoelii.aa) PY01188(yoelii.aa) PY01314(yoelii.aa) P
ORTHOMCL10	47	2	BERGHEI:1;YOELII:46			BIR protein, putative	PB500019.00.0(berghei.aa) PY00055(yoelii.aa) PY00158(yoelii.aa) PY00173(yoelii.aa) PY00175(yoelii.aa) PY00823(yoelii.aa) PY00997(yoelii.aa) PY01099(yoelii.aa) PY01110(yoelii.aa) PY01111(yoelii.aa) PY02312(yoelii.aa) PY02357(yoelii.aa) PY02362(yoelii.aa) P
ORTHOMCL11	46	2	BERGHEI:17;YOELII:29			BIR protein, putative	PB200002.00.1(berghei.aa) PB200006.00.1(berghei.aa) PB200014.00.0(berghei.aa) PB200029.00.0(berghei.aa) PB200032.00.0(berghei.aa) PB200033.00.0(berghei.aa) PB200037.00.0(berghei.aa) PB200055.00.0(berghei.aa) PB200077.00.0(berghei.aa) PB200081.00.1(berghei
ORTHOMCL14	40	2	BERGHEI:4;YOELII:36			BIR protein, putative	PB200000.00.0(berghei.aa) PB200018.00.0(berghei.aa) PB200026.00.0(berghei.aa) PB500056.00.0(berghei.aa) PY00227(yoelii.aa) PY00350(yoelii.aa) PY00580(yoelii.aa) PY01872(yoelii.aa) PY02107(yoelii.aa) PY02831(yoelii.aa) PY02971(yoelii.aa) PY02973(yoelii.aa)
ORTHOMCL16	39	2	BERGHEI:7;YOELII:32			BIR protein, putative	PB200004.00.0(berghei.aa) PB200043.00.2(berghei.aa) PB200056.00.0(berghei.aa) PB200072.00.0(berghei.aa) PB200078.00.1(berghei.aa) PB200104.00.0(berghei.aa) PB500008.00.0(berghei.aa) PY00305(yoelii.aa) PY00644(yoelii.aa) PY00814(yoelii.aa) PY01079(yoelii.a
ORTHOMCL17	38	2	BERGHEI:11;YOELII:27			BIR protein, pseudogene, putative	PB200002.00.2(berghei.aa) PB200042.00.0(berghei.aa) PB200047.00.0(berghei.aa) PB200071.00.0(berghei.aa) PB200073.00.0(berghei.aa) PB200078.00.0(berghei.aa) PB200079.00.0(berghei.aa) PB200083.00.0(berghei.aa) PB200109.00.0(berghei.aa) PB500000.00.0(berghei
ORTHOMCL21	35	2	BERGHEI:1;YOELII:34			BIR protein, putative	PB200064.00.0(berghei.aa) PY00098(yoelii.aa) PY00177(yoelii.aa) PY00395(yoelii.aa) PY00612(yoelii.aa) PY00924(yoelii.aa) PY01419(yoelii.aa) PY01578(yoelii.aa) PY01598(yoelii.aa) PY02169(yoelii.aa) PY02311(yoelii.aa) PY02924(yoelii.aa) PY03597(yoelii.aa) P
ORTHOMCL25	33	2	BERGHEI:8;YOELII:25			BIR protein, putative	PB200021.00.0(berghei.aa) PB200031.00.0(berghei.aa) PB200093.00.0(berghei.aa) PB200111.00.0(berghei.aa) PB200113.00.0(berghei.aa) PB500035.00.0(berghei.aa) PB500038.00.0(berghei.aa) PB500047.00.2(berghei.aa) PY00400(yoelii.aa) PY02113(yoelii.aa) PY03359(y
ORTHOMCL27	27	2	CHABAUDI:26;YOELII:1			CIR protein, putative	PC200000.00.0(chabaudi.aa) PC200002.00.0(chabaudi.aa) PC200006.00.0(chabaudi.aa) PC200007.00.0(chabaudi.aa) PC200026.00.0(chabaudi.aa) PC200029.00.0(chabaudi.aa) PC200033.00.0(chabaudi.aa) PC200034.00.0(chabaudi.aa) PC200041.00.0(chabaudi.aa) PC200047.00.
ORTHOMCL34	20	2	BERGHEI:19;YOELII:1			BIR protein, putative	PB200061.00.0(berghei.aa) PB200080.00.0(berghei.aa) PB200082.00.0(berghei.aa) PB200088.00.0(berghei.aa) PB200092.00.0(berghei.aa) PB200094.00.0(berghei.aa) PB200095.00.0(berghei.aa) PB200097.00.0(berghei.aa) PB200114.00.0(berghei.aa) PB500001.00.0(berghei
ORTHOMCL36	19	2	CHABAUDI:5;YOELII:14			Pc-fam-3 protein putative	PC102607.00.0(chabaudi.aa) PC102661.00.0(chabaudi.aa) PC105995.00.0(chabaudi.aa) PC107707.00.0(chabaudi.aa) PC402556.00.0(chabaudi.aa) PY00285(yoelii.aa) PY01395(yoelii.aa) PY02115(yoelii.aa) PY02138(yoelii.aa) PY02141(yoelii.aa) PY03030(yoelii.aa) PY0415
ORTHOMCL37	19	2	FALCIPARUM:9;VIVAX:10			hypothetical protein	MAL8P1.1(falciparum.aa) MAL8P1.162(falciparum.aa) PF08_0002(falciparum.aa) PF13_0075(falciparum.aa) PF14_0747(falciparum.aa) PFA0625w(falciparum.aa) PFA0725w(falciparum.aa) PFD0100c(falciparum.aa) PFD1160w(falciparum.aa) PVX_025190(vivax.aa) PVX_046690(vi
ORTHOMCL44	16	2	BERGHEI:3;YOELII:13			BIR protein, putative	PB200022.00.0(berghei.aa) PB200066.00.2(berghei.aa) PB500057.00.0(berghei.aa) PY01481(yoelii.aa) PY02660(yoelii.aa) PY02693(yoelii.aa) PY02976(yoelii.aa) PY03399(yoelii.aa) PY03566(yoelii.aa) PY05703(yoelii.aa) PY05808(yoelii.aa) PY06089(yoelii.aa) PY0614
ORTHOMCL48	15	2	FALCIPARUM:1;KNOWLESI:14			hypothetical protein	PF10_0190(falciparum.aa) PKH_040604(knowlesi.aa) PKH_040605(knowlesi.aa) PKH_060705(knowlesi.aa) PKH_061840(knowlesi.aa) PKH_071200(knowlesi.aa) PKH_082202(knowlesi.aa) PKH_082204(knowlesi.aa) PKH_082291(knowlesi.aa) PKH_083491(knowlesi.aa) PKH_092449(kno
ORTHOMCL49	15	2	BERGHEI:4;YOELII:11			BIR protein, putative	PB200005.00.0(berghei.aa) PB200020.00.0(berghei.aa) PB200044.00.0(berghei.aa) PB200081.00.0(berghei.aa) PY01783(yoelii.aa) PY03747(yoelii.aa) PY04053(yoelii.aa) PY04783(yoelii.aa) PY04988(yoelii.aa) PY05242(yoelii.aa) PY05507(yoelii.aa) PY06204(yoelii.aa)
ORTHOMCL57	14	2	BERGHEI:1;YOELII:13			BIR protein, putative	PB200062.00.0(berghei.aa) PY02042(yoelii.aa) PY02114(yoelii.aa) PY02629(yoelii.aa) PY02734(yoelii.aa) PY02760(yoelii.aa) PY03010(yoelii.aa) PY03360(yoelii.aa) PY04204(yoelii.aa) PY04554(yoelii.aa) PY05988(yoelii.aa) PY06534(yoelii.aa) PY07072(yoelii.aa) P
ORTHOMCL58	14	2	BERGHEI:9;CHABAUDI:5			BIR protein, putative	PB200006.00.2(berghei.aa) PB200023.00.0(berghei.aa) PB200110.00.0(berghei.aa) PB402926.00.0(berghei.aa) PB406079.00.0(berghei.aa) PB500010.00.0(berghei.aa) PB500030.00.0(berghei.aa) PB500033.00.0(berghei.aa) PB500045.00.0(berghei.aa) PC101067.00.0(chabaud
ORTHOMCL59	14	2	BERGHEI:1;YOELII:13			Pb-fam-1 protein	PB103055.00.0(berghei.aa) PY00749(yoelii.aa) PY01007(yoelii.aa) PY01964(yoelii.aa) PY01980(yoelii.aa) PY02367(yoelii.aa) PY03179(yoelii.aa) PY04592(yoelii.aa) PY05043(yoelii.aa) PY06039(yoelii.aa) PY06350(yoelii.aa) PY07056(yoelii.aa) PY07083(yoelii.aa) P
ORTHOMCL65	13	2	KNOWLESI:11;VIVAX:2			hypothetical protein	PKH_010040(knowlesi.aa) PKH_011770(knowlesi.aa) PKH_021590(knowlesi.aa) PKH_031980(knowlesi.aa) PKH_060010(knowlesi.aa) PKH_080030(knowlesi.aa) PKH_081590(knowlesi.aa) PKH_100010(knowlesi.aa) PKH_100011(knowlesi.aa) PKH_110030(knowlesi.aa) PKH_112430(know
ORTHOMCL66	13	2	BERGHEI:3;YOELII:10			BIR protein, putative	PB200034.00.0(berghei.aa) PB200040.00.0(berghei.aa) PB500046.00.0(berghei.aa) PY03731(yoelii.aa) PY03742(yoelii.aa) PY04461(yoelii.aa) PY04601(yoelii.aa) PY04667(yoelii.aa) PY04883(yoelii.aa) PY05251(yoelii.aa) PY05731(yoelii.aa) PY06547(yoelii.aa) PY0682
ORTHOMCL67	13	2	BERGHEI:5;YOELII:8			BIR protein, putative	PB200011.00.0(berghei.aa) PB200036.00.0(berghei.aa) PB500007.00.0(berghei.aa) PB500034.00.0(berghei.aa) PB500044.00.0(berghei.aa) PY00283(yoelii.aa) PY01967(yoelii.aa) PY03588(yoelii.aa) PY04066(yoelii.aa) PY04787(yoelii.aa) PY05767(yoelii.aa) PY06675(yoe
ORTHOMCL69	13	2	BERGHEI:10;YOELII:3			Pb-fam-3 protein	PB100069.00.1(berghei.aa) PB104094.00.0(berghei.aa) PB106886.00.0(berghei.aa) PB107498.00.0(berghei.aa) PB107834.00.0(berghei.aa) PB108596.00.0(berghei.aa) PB200078.00.2(berghei.aa) PB402997.00.0(berghei.aa) PB403061.00.0(berghei.aa) PB500047.00.1(berghei
ORTHOMCL85	12	2	BERGHEI:4;YOELII:8			Pb-fam-1 protein	PB104402.00.0(berghei.aa) PB300749.00.0(berghei.aa) PB300872.00.0(berghei.aa) PB403105.00.0(berghei.aa) PY00278(yoelii.aa) PY00885(yoelii.aa) PY01006(yoelii.aa) PY01187(yoelii.aa) PY01313(yoelii.aa) PY04632(yoelii.aa) PY04884(yoelii.aa) PY06614(yoelii.aa)
ORTHOMCL136	10	2	BERGHEI:2;YOELII:8			conserved hypothetical protein	PB403106.00.0(berghei.aa) PB403117.00.0(berghei.aa) PY01978(yoelii.aa) PY02954(yoelii.aa) PY03431(yoelii.aa) PY03608(yoelii.aa) PY03611(yoelii.aa) PY06438(yoelii.aa) PY06617(yoelii.aa) PY07286(yoelii.aa)
ORTHOMCL184	9	2	CHABAUDI:3;YOELII:6			Pc-fam-1 protein, putative	PC100689.00.0(chabaudi.aa) PC106773.00.0(chabaudi.aa) PC108062.00.0(chabaudi.aa) PY01768(yoelii.aa) PY04523(yoelii.aa) PY05093(yoelii.aa) PY06550(yoelii.aa) PY07124(yoelii.aa) PY07401(yoelii.aa)
ORTHOMCL194	9	2	BERGHEI:1;CHABAUDI:8			hypothetical protein	PB100932.00.0(berghei.aa) PC000945.02.0(chabaudi.aa) PC000946.02.0(chabaudi.aa) PC000947.02.0(chabaudi.aa) PC000948.02.0(chabaudi.aa) PC000949.02.0(chabaudi.aa) PC000951.02.0(chabaudi.aa) PC000953.02.0(chabaudi.aa) PC000954.02.0(chabaudi.aa)
ORTHOMCL282	8	2	KNOWLESI:7;VIVAX:1			hypothetical protein, conserved in Plasmodium species (fragment)	PKH_020250(knowlesi.aa) PKH_031220(knowlesi.aa) PKH_051470(knowlesi.aa) PKH_090690(knowlesi.aa) PKH_103230(knowlesi.aa) PKH_120030(knowlesi.aa) PKH_143340(knowlesi.aa) PVX_003555(vivax.aa)
ORTHOMCL283	8	2	CHABAUDI:1;YOELII:7			hypothetical protein	PC400585.00.0(chabaudi.aa) PY00876(yoelii.aa) PY02246(yoelii.aa) PY02356(yoelii.aa) PY03322(yoelii.aa) PY05973(yoelii.aa) PY07458(yoelii.aa) PY07559(yoelii.aa)
ORTHOMCL284	8	2	CHABAUDI:7;YOELII:1			hypothetical protein	PC100185.00.0(chabaudi.aa) PC106059.00.0(chabaudi.aa) PC108532.00.0(chabaudi.aa) PC402348.00.0(chabaudi.aa) PC402603.00.0(chabaudi.aa) PC402851.00.0(chabaudi.aa) PC406031.00.0(chabaudi.aa) PY00282(yoelii.aa)
ORTHOMCL286	8	2	BERGHEI:7;CHABAUDI:1			hypothetical protein	PB401773.00.0(berghei.aa) PB402747.00.0(berghei.aa) PB402757.00.0(berghei.aa) PB402912.00.0(berghei.aa) PB402943.00.0(berghei.aa) PB402994.00.0(berghei.aa) PB405917.00.0(berghei.aa) PC403595.00.0(chabaudi.aa)
ORTHOMCL301	8	2	BERGHEI:6;YOELII:2			BIR protein	PB103184.00.0(berghei.aa) PB107778.00.0(berghei.aa) PB108003.00.0(berghei.aa) PB402264.00.0(berghei.aa) PB500039.00.0(berghei.aa) PB500047.00.0(berghei.aa) PY04960(yoelii.aa) PY06691(yoelii.aa)
ORTHOMCL302	8	2	BERGHEI:1;YOELII:7			Pb-fam-3 protein	PB102673.00.0(berghei.aa) PY00554(yoelii.aa) PY01385(yoelii.aa) PY01592(yoelii.aa) PY01770(yoelii.aa) PY03346(yoelii.aa) PY06005(yoelii.aa) PY07408(yoelii.aa)
ORTHOMCL576	7	2	CHABAUDI:1;YOELII:6			hypothetical protein	PC100999.00.0(chabaudi.aa) PY01929(yoelii.aa) PY04656(yoelii.aa) PY04657(yoelii.aa) PY04658(yoelii.aa) PY05130(yoelii.aa) PY06476(yoelii.aa)
ORTHOMCL3620	5	2	KNOWLESI:4;VIVAX:1			hypothetical protein, conserved in Plasmodium species	PKH_011760(knowlesi.aa) PKH_020030(knowlesi.aa) PKH_131790(knowlesi.aa) PKH_134540(knowlesi.aa) PVX_092990(vivax.aa)
ORTHOMCL3621	5	2	KNOWLESI:4;VIVAX:1			hypothetical protein	PKH_010270(knowlesi.aa) PKH_090020(knowlesi.aa) PKH_125070(knowlesi.aa) PKH_131730(knowlesi.aa) PVX_090840(vivax.aa)
ORTHOMCL3624	5	2	FALCIPARUM:4;VIVAX:1	GO:0008152:GO:0016787	metabolic process:hydrolase activity	lysophospholipase, putative	PF10_0379(falciparum.aa) PF14_0737(falciparum.aa) PF14_0738(falciparum.aa) PFI1800w(falciparum.aa) PVX_096960(vivax.aa)
ORTHOMCL3626	5	2	CHABAUDI:3;YOELII:2			Pc-fam-3 protein putative	PC402505.00.0(chabaudi.aa) PC402591.00.0(chabaudi.aa) PC402857.00.0(chabaudi.aa) PY00352(yoelii.aa) PY06490(yoelii.aa)
ORTHOMCL3649	5	2	CHABAUDI:2;YOELII:3			CIR protein, putative	PC200012.00.0(chabaudi.aa) PC500010.00.0(chabaudi.aa) PY00308(yoelii.aa) PY04383(yoelii.aa) PY07386(yoelii.aa)
ORTHOMCL3666	5	2	CHABAUDI:4;YOELII:1			hypothetical protein	PC101365.00.0(chabaudi.aa) PC107363.00.0(chabaudi.aa) PC109216.00.0(chabaudi.aa) PC405542.00.0(chabaudi.aa) PY03653(yoelii.aa)
ORTHOMCL3805	5	2	BERGHEI:4;YOELII:1			hypothetical protein	PB300337.00.0(berghei.aa) PB300349.00.0(berghei.aa) PB300555.00.0(berghei.aa) PB301146.00.0(berghei.aa) PY07670(yoelii.aa)
ORTHOMCL3819	5	2	BERGHEI:1;YOELII:4			BIR protein, putative	PB200053.00.0(berghei.aa) PY05437(yoelii.aa) PY05586(yoelii.aa) PY06514(yoelii.aa) PY06567(yoelii.aa)
ORTHOMCL3836	5	2	BERGHEI:4;YOELII:1			hypothetical protein	PB106028.00.0(berghei.aa) PB401711.00.0(berghei.aa) PB403081.00.0(berghei.aa) PB403115.00.0(berghei.aa) PY03655(yoelii.aa)
ORTHOMCL3844	5	2	BERGHEI:1;CHABAUDI:4			hypothetical protein	PB104855.00.0(berghei.aa) PC105268.00.0(chabaudi.aa) PC106349.00.0(chabaudi.aa) PC106515.00.0(chabaudi.aa) PC402248.00.0(chabaudi.aa)
ORTHOMCL4336	4	2	KNOWLESI:2;VIVAX:2			hypothetical protein, conserved in Plasmodium species	PKH_114870(knowlesi.aa) PKH_134570(knowlesi.aa) PVX_074695(vivax.aa) PVX_103160(vivax.aa)
ORTHOMCL4337	4	2	KNOWLESI:3;VIVAX:1			hypothetical protein, conserved in Plasmodium species	PKH_062320(knowlesi.aa) PKH_082300(knowlesi.aa) PKH_134560(knowlesi.aa) PVX_089475(vivax.aa)
ORTHOMCL4382	4	2	FALCIPARUM:2;VIVAX:2	GO:0016787	hydrolase activity	lysophospholipase, putative	PF14_0017(falciparum.aa) PFL2530w(falciparum.aa) PVX_097560(vivax.aa) PVX_203290(vivax.aa)
ORTHOMCL4401	4	2	CHABAUDI:1;YOELII:3			hypothetical protein	PC401259.00.0(chabaudi.aa) PY01927(yoelii.aa) PY04654(yoelii.aa) PY06566(yoelii.aa)
ORTHOMCL4427	4	2	CHABAUDI:3;VIVAX:1			hypothetical protein	PC102192.00.0(chabaudi.aa) PC107906.00.0(chabaudi.aa) PC108352.00.0(chabaudi.aa) PVX_101555(vivax.aa)
ORTHOMCL4436	4	2	CHABAUDI:3;YOELII:1			hypothetical protein	PC000826.04.0(chabaudi.aa) PC001237.02.0(chabaudi.aa) PC300893.00.0(chabaudi.aa) PY01131(yoelii.aa)
ORTHOMCL4466	4	2	BERGHEI:3;CHABAUDI:1			hypothetical protein	PB402695.00.0(berghei.aa) PB403654.00.0(berghei.aa) PB406031.00.0(berghei.aa) PC403234.00.0(chabaudi.aa)
ORTHOMCL4469	4	2	BERGHEI:1;YOELII:3			hypothetical protein	PB401969.00.0(berghei.aa) PY07367(yoelii.aa) PY07377(yoelii.aa) PY07605(yoelii.aa)
ORTHOMCL4486	4	2	BERGHEI:1;YOELII:3			BIR protein, putative	PB200025.00.1(berghei.aa) PY01303(yoelii.aa) PY03642(yoelii.aa) PY03979(yoelii.aa)
ORTHOMCL4524	4	2	BERGHEI:3;CHABAUDI:1			hypothetical protein	PB102383.00.0(berghei.aa) PB104816.00.0(berghei.aa) PB105405.00.0(berghei.aa) PC400872.00.0(chabaudi.aa)
ORTHOMCL4529	4	2	BERGHEI:3;YOELII:1			hypothetical protein	PB101125.00.0(berghei.aa) PB102224.00.0(berghei.aa) PB107810.00.0(berghei.aa) PY00057(yoelii.aa)
ORTHOMCL4680	3	2	KNOWLESI:2;VIVAX:1			hypothetical protein, conserved in P.knowlesi	PKH_090010(knowlesi.aa) PKH_110040(knowlesi.aa) PVX_115470(vivax.aa)
ORTHOMCL4686	3	2	KNOWLESI:2;VIVAX:1			hypothetical protein, conserved in Plasmodium species	PKH_060020(knowlesi.aa) PKH_134550(knowlesi.aa) PVX_001670(vivax.aa)
ORTHOMCL4687	3	2	KNOWLESI:1;VIVAX:2			hypothetical protein, conserved in Plasmodium species	PKH_040030(knowlesi.aa) PVX_002515(vivax.aa) PVX_002525(vivax.aa)
ORTHOMCL4815	3	2	CHABAUDI:1;YOELII:2			hypothetical protein	PC403009.00.0(chabaudi.aa) PY07288(yoelii.aa) PY07841(yoelii.aa)
ORTHOMCL4826	3	2	CHABAUDI:1;YOELII:2			Pc-fam-2 protein, putative	PC106353.00.0(chabaudi.aa) PY05013(yoelii.aa) PY06510(yoelii.aa)
ORTHOMCL4831	3	2	CHABAUDI:2;YOELII:1			Pc-fam-2 protein, putative	PC105229.00.0(chabaudi.aa) PC402252.00.0(chabaudi.aa) PY06731(yoelii.aa)
ORTHOMCL4836	3	2	CHABAUDI:1;YOELII:2			Pc-fam-1 protein, putative	PC103814.00.0(chabaudi.aa) PY04366(yoelii.aa) PY07106(yoelii.aa)
ORTHOMCL4840	3	2	CHABAUDI:1;YOELII:2			hypothetical protein	PC101075.00.0(chabaudi.aa) PY00330(yoelii.aa) PY00376(yoelii.aa)
ORTHOMCL4850	3	2	CHABAUDI:2;FALCIPARUM:1			conserved hypothetical protein	PC000621.02.0(chabaudi.aa) PC300991.00.0(chabaudi.aa) PFI1615c(falciparum.aa)
ORTHOMCL4853	3	2	CHABAUDI:2;YOELII:1			hypothetical protein	PC000253.01.0(chabaudi.aa) PC001159.02.0(chabaudi.aa) PY01568(yoelii.aa)
ORTHOMCL4855	3	2	CHABAUDI:2;YOELII:1			hypothetical protein	PC000120.01.0(chabaudi.aa) PC302376.00.0(chabaudi.aa) PY04886(yoelii.aa)
ORTHOMCL4857	3	2	CHABAUDI:2;YOELII:1			hypothetical protein	PC000039.03.0(chabaudi.aa) PC000534.04.0(chabaudi.aa) PY02496(yoelii.aa)
ORTHOMCL4863	3	2	BERGHEI:1;YOELII:2			hypothetical protein	PB405793.00.0(berghei.aa) PY06985(yoelii.aa) PY07668(yoelii.aa)
ORTHOMCL4870	3	2	BERGHEI:1;CHABAUDI:2			Pb-fam-1 protein	PB403109.00.0(berghei.aa) PC102552.00.0(chabaudi.aa) PC404219.00.0(chabaudi.aa)
ORTHOMCL4874	3	2	BERGHEI:1;YOELII:2			ferlin like protein, putative	PB402608.00.0(berghei.aa) PY07613(yoelii.aa) PY07669(yoelii.aa)
ORTHOMCL4882	3	2	BERGHEI:1;YOELII:2			hypothetical protein	PB301520.00.0(berghei.aa) PY00470(yoelii.aa) PY03145(yoelii.aa)
ORTHOMCL4885	3	2	BERGHEI:1;CHABAUDI:2			hypothetical protein	PB301079.00.0(berghei.aa) PC000106.01.0(chabaudi.aa) PC300320.00.0(chabaudi.aa)
ORTHOMCL4891	3	2	BERGHEI:1;CHABAUDI:2			hypothetical protein	PB300560.00.0(berghei.aa) PC000525.00.0(chabaudi.aa) PC301356.00.0(chabaudi.aa)
ORTHOMCL4900	3	2	BERGHEI:1;YOELII:2			BIR protein, putative	PB200079.00.1(berghei.aa) PY04918(yoelii.aa) PY05719(yoelii.aa)
ORTHOMCL4902	3	2	BERGHEI:2;YOELII:1			BIR protein, putative	PB200057.00.1(berghei.aa) PB200116.00.0(berghei.aa) PY01931(yoelii.aa)
ORTHOMCL4935	3	2	BERGHEI:2;YOELII:1			hypothetical protein	PB105682.00.0(berghei.aa) PB402407.00.0(berghei.aa) PY03287(yoelii.aa)
ORTHOMCL4937	3	2	BERGHEI:2;YOELII:1			integral membrane protein, putative	PB105376.00.0(berghei.aa) PB401727.00.0(berghei.aa) PY02667(yoelii.aa)
ORTHOMCL4942	3	2	BERGHEI:2;YOELII:1			hypothetical protein	PB105061.00.0(berghei.aa) PB400140.00.0(berghei.aa) PY01253(yoelii.aa)
ORTHOMCL4962	3	2	BERGHEI:2;YOELII:1			BIR protein	PB102802.00.0(berghei.aa) PB403123.00.0(berghei.aa) PY06399(yoelii.aa)
ORTHOMCL4984	3	2	BERGHEI:2;CHABAUDI:1			hypothetical protein	PB100988.00.0(berghei.aa) PB406125.00.0(berghei.aa) PC403715.00.0(chabaudi.aa)
ORTHOMCL4987	3	2	BERGHEI:2;CHABAUDI:1			hypothetical protein	PB100860.00.0(berghei.aa) PB402955.00.0(berghei.aa) PC102892.00.0(chabaudi.aa)
ORTHOMCL4989	3	2	BERGHEI:2;YOELII:1			hypothetical protein	PB100816.00.0(berghei.aa) PB404539.00.0(berghei.aa) PY05497(yoelii.aa)
ORTHOMCL4993	3	2	BERGHEI:1;YOELII:2			Pb-fam-1 protein	PB100485.00.0(berghei.aa) PY01436(yoelii.aa) PY06147(yoelii.aa)
ORTHOMCL4995	3	2	BERGHEI:2;YOELII:1			hypothetical protein	PB100101.00.0(berghei.aa) PB108699.00.0(berghei.aa) PY04553(yoelii.aa)
ORTHOMCL4996	3	2	BERGHEI:1;CHABAUDI:2			hypothetical protein	PB001657.02.0(berghei.aa) PC000675.04.0(chabaudi.aa) PC400712.00.0(chabaudi.aa)
ORTHOMCL4998	3	2	BERGHEI:2;CHABAUDI:1			hypothetical protein	PB001519.02.0(berghei.aa) PB300720.00.0(berghei.aa) PC302070.00.0(chabaudi.aa)
ORTHOMCL5035	3	2	BERGHEI:1;CHABAUDI:2			hypothetical protein	PB000615.03.0(berghei.aa) PC000510.02.0(chabaudi.aa) PC301365.00.0(chabaudi.aa)
ORTHOMCL5036	3	2	BERGHEI:2;CHABAUDI:1			hypothetical protein	PB000613.02.0(berghei.aa) PB000854.01.0(berghei.aa) PC000389.01.0(chabaudi.aa)
ORTHOMCL5048	3	2	BERGHEI:2;FALCIPARUM:1			hypothetical protein	PB000485.03.1(berghei.aa) PB000488.03.0(berghei.aa) PF14_0362(falciparum.aa)
ORTHOMCL5062	3	2	BERGHEI:1;CHABAUDI:2			hypothetical protein	PB000332.03.0(berghei.aa) PC001357.02.0(chabaudi.aa) PC300653.00.0(chabaudi.aa)
ORTHOMCL5068	3	2	BERGHEI:1;CHABAUDI:2			hypothetical protein	PB000267.01.0(berghei.aa) PC000242.04.0(chabaudi.aa) PC302170.00.0(chabaudi.aa)
ORTHOMCL5073	3	2	BERGHEI:1;CHABAUDI:2			hypothetical protein	PB000247.03.0(berghei.aa) PC000569.03.0(chabaudi.aa) PC301194.00.0(chabaudi.aa)
ORTHOMCL5079	3	2	BERGHEI:2;CHABAUDI:1			Pb-fam-1 protein	PB000173.00.0(berghei.aa) PB300838.00.0(berghei.aa) PC000445.04.0(chabaudi.aa)
ORTHOMCL5081	3	2	BERGHEI:2;CHABAUDI:1			hypothetical protein	PB000133.01.0(berghei.aa) PB000702.02.0(berghei.aa) PC000283.04.0(chabaudi.aa)
ORTHOMCL5083	3	2	BERGHEI:1;CHABAUDI:2			hypothetical protein	PB000085.01.0(berghei.aa) PC000043.05.0(chabaudi.aa) PC301972.00.0(chabaudi.aa)
ORTHOMCL5091	3	2	BERGHEI:2;CHABAUDI:1			hypothetical protein	PB000030.00.0(berghei.aa) PB300256.00.0(berghei.aa) PC000082.05.0(chabaudi.aa)
ORTHOMCL5093	3	2	BERGHEI:1;CHABAUDI:2			hypothetical protein	PB000017.00.0(berghei.aa) PC000068.03.0(chabaudi.aa) PC300882.00.0(chabaudi.aa)
ORTHOMCL5094	3	2	BERGHEI:1;CHABAUDI:2			hypothetical protein	PB000016.01.0(berghei.aa) PC000162.00.0(chabaudi.aa) PC000252.02.0(chabaudi.aa)
ORTHOMCL5116	3	2	BERGHEI:1;FALCIPARUM:2			conserved hypothetical protein	MAL13P1.460(falciparum.aa) PB000767.01.0(berghei.aa) PF11_0502(falciparum.aa)
ORTHOMCL26	33	3	BERGHEI:1;CHABAUDI:26;YOELII:6			hypothetical protein	PB105350.00.0(berghei.aa) PC101000.00.0(chabaudi.aa) PC101341.00.0(chabaudi.aa) PC101416.00.0(chabaudi.aa) PC101433.00.0(chabaudi.aa) PC101818.00.0(chabaudi.aa) PC102089.00.0(chabaudi.aa) PC104131.00.0(chabaudi.aa) PC104414.00.0(chabaudi.aa) PC105356.00.0
ORTHOMCL29	26	3	BERGHEI:1;CHABAUDI:19;YOELII:6			BIR protein, putative	PB200038.00.0(berghei.aa) PC109315.00.0(chabaudi.aa) PC200015.00.0(chabaudi.aa) PC200016.00.0(chabaudi.aa) PC200018.00.0(chabaudi.aa) PC200037.00.0(chabaudi.aa) PC200042.00.0(chabaudi.aa) PC200044.00.0(chabaudi.aa) PC200053.00.0(chabaudi.aa) PC402995.00.0
ORTHOMCL31	21	3	BERGHEI:3;CHABAUDI:4;YOELII:14			BIR protein, putative	PB200063.00.2(berghei.aa) PB500021.00.0(berghei.aa) PB500041.00.0(berghei.aa) PC200004.00.0(chabaudi.aa) PC200025.00.0(chabaudi.aa) PC500002.00.0(chabaudi.aa) PC500046.00.0(chabaudi.aa) PY00482(yoelii.aa) PY00748(yoelii.aa) PY00754(yoelii.aa) PY01773(yoel
ORTHOMCL50	15	3	BERGHEI:1;CHABAUDI:9;YOELII:5			hypothetical protein	PB107019.00.0(berghei.aa) PC100766.00.0(chabaudi.aa) PC100928.00.0(chabaudi.aa) PC100929.00.0(chabaudi.aa) PC101215.00.0(chabaudi.aa) PC101804.00.0(chabaudi.aa) PC103217.00.0(chabaudi.aa) PC103218.00.0(chabaudi.aa) PC108273.00.0(chabaudi.aa) PC108770.00.0
ORTHOMCL68	13	3	BERGHEI:3;CHABAUDI:7;YOELII:3			hypothetical protein	PB103475.00.0(berghei.aa) PB107242.00.0(berghei.aa) PB405151.00.0(berghei.aa) PC100016.00.0(chabaudi.aa) PC102339.00.0(chabaudi.aa) PC102480.00.0(chabaudi.aa) PC106597.00.0(chabaudi.aa) PC108351.00.0(chabaudi.aa) PC404767.00.0(chabaudi.aa) PC406044.00.0(c
ORTHOMCL86	12	3	BERGHEI:2;CHABAUDI:1;YOELII:9			Pb-fam-3 protein	PB102226.00.0(berghei.aa) PB103795.00.0(berghei.aa) PC106287.00.0(chabaudi.aa) PY00235(yoelii.aa) PY00238(yoelii.aa) PY01602(yoelii.aa) PY02539(yoelii.aa) PY03430(yoelii.aa) PY05299(yoelii.aa) PY05766(yoelii.aa) PY06150(yoelii.aa) PY06262(yoelii.aa)
ORTHOMCL137	10	3	BERGHEI:1;CHABAUDI:2;YOELII:7			hypothetical protein	PB403100.00.0(berghei.aa) PC103352.00.0(chabaudi.aa) PC404015.00.0(chabaudi.aa) PY00198(yoelii.aa) PY01140(yoelii.aa) PY01688(yoelii.aa) PY02316(yoelii.aa) PY02546(yoelii.aa) PY03191(yoelii.aa) PY03609(yoelii.aa)
ORTHOMCL186	9	3	BERGHEI:6;CHABAUDI:1;YOELII:2			Pb-fam-2 protein	PB402636.00.0(berghei.aa) PB402733.00.0(berghei.aa) PB402750.00.0(berghei.aa) PB402787.00.0(berghei.aa) PB402916.00.0(berghei.aa) PB402950.00.0(berghei.aa) PC403016.00.0(chabaudi.aa) PY07504(yoelii.aa) PY07837(yoelii.aa)
ORTHOMCL187	9	3	BERGHEI:3;CHABAUDI:2;YOELII:4			ferlin like protein, putative	PB401708.00.0(berghei.aa) PB402109.00.0(berghei.aa) PB406032.00.0(berghei.aa) PC400472.00.0(chabaudi.aa) PC401592.00.0(chabaudi.aa) PY06363(yoelii.aa) PY07366(yoelii.aa) PY07374(yoelii.aa) PY07602(yoelii.aa)
ORTHOMCL303	8	3	BERGHEI:1;CHABAUDI:1;YOELII:6			conerved hypothetical protein	PB102523.00.0(berghei.aa) PC402689.00.0(chabaudi.aa) PY02694(yoelii.aa) PY04335(yoelii.aa) PY04426(yoelii.aa) PY04940(yoelii.aa) PY06702(yoelii.aa) PY07324(yoelii.aa)
ORTHOMCL571	7	3	FALCIPARUM:5;KNOWLESI:1;VIVAX:1			hypothetical protein, conserved in P. falciparum	PF10_0022(falciparum.aa) PF14_0731(falciparum.aa) PFD1140w(falciparum.aa) PFI1770w(falciparum.aa) PFL0060w(falciparum.aa) PKH_120040(knowlesi.aa) PVX_083570(vivax.aa)
ORTHOMCL624	7	3	BERGHEI:1;CHABAUDI:4;YOELII:2			conserved hypothetical protein	PB106608.00.0(berghei.aa) PC100186.00.0(chabaudi.aa) PC100834.00.0(chabaudi.aa) PC402677.00.0(chabaudi.aa) PC403983.00.0(chabaudi.aa) PY06032(yoelii.aa) PY07643(yoelii.aa)
ORTHOMCL628	7	3	BERGHEI:1;CHABAUDI:5;YOELII:1			conserved hypothetical protein	PB105866.00.0(berghei.aa) PC100824.00.0(chabaudi.aa) PC101741.00.0(chabaudi.aa) PC108039.00.0(chabaudi.aa) PC108480.00.0(chabaudi.aa) PC402403.00.0(chabaudi.aa) PY02439(yoelii.aa)
ORTHOMCL1251	6	3	BERGHEI:4;CHABAUDI:1;YOELII:1			hypothetical protein	PB402012.00.0(berghei.aa) PB402568.00.0(berghei.aa) PB404704.00.0(berghei.aa) PB405216.00.0(berghei.aa) PC401560.00.0(chabaudi.aa) PY07673(yoelii.aa)
ORTHOMCL1252	6	3	BERGHEI:2;CHABAUDI:3;YOELII:1			hypothetical protein	PB402000.00.0(berghei.aa) PB405112.00.0(berghei.aa) PC104220.00.0(chabaudi.aa) PC105323.00.0(chabaudi.aa) PC405771.00.0(chabaudi.aa) PY02853(yoelii.aa)
ORTHOMCL1408	6	3	BERGHEI:2;CHABAUDI:1;YOELII:3			hypothetical protein	PB103638.00.0(berghei.aa) PB403128.00.0(berghei.aa) PC402861.00.0(chabaudi.aa) PY00148(yoelii.aa) PY00774(yoelii.aa) PY00780(yoelii.aa)
ORTHOMCL1417	6	3	BERGHEI:2;CHABAUDI:2;YOELII:2			hypothetical protein	PB101655.00.0(berghei.aa) PB406063.00.0(berghei.aa) PC000367.03.0(chabaudi.aa) PC107545.00.0(chabaudi.aa) PY05266(yoelii.aa) PY05267(yoelii.aa)
ORTHOMCL1418	6	3	BERGHEI:1;CHABAUDI:4;YOELII:1			conserved hypothetical protein	PB101572.00.0(berghei.aa) PC100625.00.0(chabaudi.aa) PC102234.00.0(chabaudi.aa) PC105758.00.0(chabaudi.aa) PC405806.00.0(chabaudi.aa) PY01343(yoelii.aa)
ORTHOMCL1981	6	3	BERGHEI:2;CHABAUDI:3;YOELII:1			hypothetical protein	PB000952.03.0(berghei.aa) PB100016.00.0(berghei.aa) PC000016.00.0(chabaudi.aa) PC100987.00.0(chabaudi.aa) PC404874.00.0(chabaudi.aa) PY02709(yoelii.aa)
ORTHOMCL3274	6	3	BERGHEI:3;CHABAUDI:2;YOELII:1			hypothetical protein	PB000049.01.0(berghei.aa) PB000179.02.0(berghei.aa) PB300344.00.0(berghei.aa) PC107393.00.0(chabaudi.aa) PC107817.00.0(chabaudi.aa) PY07352(yoelii.aa)
ORTHOMCL3771	5	3	BERGHEI:3;CHABAUDI:1;YOELII:1			hypothetical protein	PB402122.00.0(berghei.aa) PB403055.00.0(berghei.aa) PB403073.00.0(berghei.aa) PC102473.00.0(chabaudi.aa) PY00799(yoelii.aa)
ORTHOMCL3797	5	3	BERGHEI:1;CHABAUDI:3;YOELII:1			hypothetical protein	PB300472.00.0(berghei.aa) PC100844.00.0(chabaudi.aa) PC104116.00.0(chabaudi.aa) PC400637.00.0(chabaudi.aa) PY03917(yoelii.aa)
ORTHOMCL3834	5	3	BERGHEI:2;CHABAUDI:2;YOELII:1			conserved hypothetical protein	PB106385.00.0(berghei.aa) PB402966.00.0(berghei.aa) PC104464.00.0(chabaudi.aa) PC404905.00.0(chabaudi.aa) PY00289(yoelii.aa)
ORTHOMCL3841	5	3	BERGHEI:2;CHABAUDI:2;YOELII:1			hypothetical protein	PB105184.00.0(berghei.aa) PB107320.00.0(berghei.aa) PC105468.00.0(chabaudi.aa) PC105469.00.0(chabaudi.aa) PY06116(yoelii.aa)
ORTHOMCL3866	5	3	BERGHEI:1;CHABAUDI:1;YOELII:3			conserved hypothetical protein	PB101232.00.0(berghei.aa) PC400856.00.0(chabaudi.aa) PY00185(yoelii.aa) PY03657(yoelii.aa) PY06316(yoelii.aa)
ORTHOMCL3867	5	3	BERGHEI:1;CHABAUDI:3;YOELII:1			hypothetical protein	PB100512.00.0(berghei.aa) PC105689.00.0(chabaudi.aa) PC401151.00.0(chabaudi.aa) PC405258.00.0(chabaudi.aa) PY04550(yoelii.aa)
ORTHOMCL3870	5	3	BERGHEI:1;CHABAUDI:2;YOELII:2			Pb-fam-1 protein	PB100300.00.0(berghei.aa) PC103647.00.0(chabaudi.aa) PC402219.00.0(chabaudi.aa) PY03284(yoelii.aa) PY03285(yoelii.aa)
ORTHOMCL4031	5	3	BERGHEI:2;CHABAUDI:2;YOELII:1			hypothetical protein	PB000705.01.0(berghei.aa) PB300219.00.0(berghei.aa) PC000539.02.0(chabaudi.aa) PC000657.00.0(chabaudi.aa) PY07596(yoelii.aa)
ORTHOMCL4032	5	3	BERGHEI:2;CHABAUDI:2;YOELII:1			hypothetical protein	PB000704.03.0(berghei.aa) PB107035.00.0(berghei.aa) PC000555.04.0(chabaudi.aa) PC000830.01.0(chabaudi.aa) PY04926(yoelii.aa)
ORTHOMCL4067	5	3	BERGHEI:1;CHABAUDI:2;YOELII:2			hypothetical protein	PB000585.00.0(berghei.aa) PC000169.03.0(chabaudi.aa) PC105847.00.0(chabaudi.aa) PY06941(yoelii.aa) PY06942(yoelii.aa)
ORTHOMCL4109	5	3	BERGHEI:2;CHABAUDI:2;YOELII:1			hypothetical protein	PB000445.03.0(berghei.aa) PB000797.00.0(berghei.aa) PC000299.02.0(chabaudi.aa) PC000301.02.0(chabaudi.aa) PY04318(yoelii.aa)
ORTHOMCL4159	5	3	BERGHEI:2;CHABAUDI:2;YOELII:1			hypothetical protein	PB000284.02.0(berghei.aa) PB401455.00.0(berghei.aa) PC000741.04.0(chabaudi.aa) PC108465.00.0(chabaudi.aa) PY04439(yoelii.aa)
ORTHOMCL4244	5	3	FALCIPARUM:1;VIVAX:1;YOELII:3			putative senescence-associated protein	MAL8P1.310(falciparum.aa) PVX_088864(vivax.aa) PY01925(yoelii.aa) PY04651(yoelii.aa) PY06565(yoelii.aa)
ORTHOMCL4299	5	3	FALCIPARUM:1;KNOWLESI:2;VIVAX:2			hypothetical protein, conserved	MAL13P1.267(falciparum.aa) PKH_120130(knowlesi.aa) PKH_120140(knowlesi.aa) PVX_083520(vivax.aa) PVX_083525(vivax.aa)
ORTHOMCL4345	4	3	FALCIPARUM:1;KNOWLESI:1;VIVAX:2			hypothetical protein, conserved	PFI1750c(falciparum.aa) PKH_140040(knowlesi.aa) PVX_003550(vivax.aa) PVX_121925(vivax.aa)
ORTHOMCL4350	4	3	FALCIPARUM:2;KNOWLESI:1;VIVAX:1			hypothetical protein, conserved	PFF1200w(falciparum.aa) PFF1205w(falciparum.aa) PKH_112470(knowlesi.aa) PVX_114350(vivax.aa)
ORTHOMCL4369	4	3	FALCIPARUM:2;KNOWLESI:1;VIVAX:1			hypothetical protein	PFB0900c(falciparum.aa) PFB0905c(falciparum.aa) PKH_040060(knowlesi.aa) PVX_002565(vivax.aa)
ORTHOMCL4381	4	3	FALCIPARUM:1;KNOWLESI:1;VIVAX:2			hypothetical protein, conserved	PF14_0119(falciparum.aa) PKH_133560(knowlesi.aa) PVX_085855(vivax.aa) PVX_249300(vivax.aa)
ORTHOMCL4396	4	3	FALCIPARUM:2;KNOWLESI:1;VIVAX:1			hypothetical protein	PF10_0023(falciparum.aa) PF10_0025(falciparum.aa) PKH_080070(knowlesi.aa) PVX_094300(vivax.aa)
ORTHOMCL4440	4	3	CHABAUDI:2;FALCIPARUM:1;YOELII:1			hypothetical protein	PC000757.04.0(chabaudi.aa) PC301675.00.0(chabaudi.aa) PF10_0250(falciparum.aa) PY03389(yoelii.aa)
ORTHOMCL4458	4	3	CHABAUDI:2;FALCIPARUM:1;YOELII:1			conserved hypothetical protein	PC000028.04.0(chabaudi.aa) PC301215.00.0(chabaudi.aa) PFD1004c(falciparum.aa) PY02466(yoelii.aa)
ORTHOMCL4460	4	3	BERGHEI:1;CHABAUDI:2;YOELII:1			hypothetical protein	PB405932.00.0(berghei.aa) PC102585.00.0(chabaudi.aa) PC404473.00.0(chabaudi.aa) PY00722(yoelii.aa)
ORTHOMCL4462	4	3	BERGHEI:1;CHABAUDI:2;YOELII:1			hypothetical protein	PB405089.00.0(berghei.aa) PC102302.00.0(chabaudi.aa) PC404738.00.0(chabaudi.aa) PY04065(yoelii.aa)
ORTHOMCL4464	4	3	BERGHEI:1;CHABAUDI:1;YOELII:2			hypothetical protein	PB403750.00.0(berghei.aa) PC403542.00.0(chabaudi.aa) PY07676(yoelii.aa) PY07677(yoelii.aa)
ORTHOMCL4465	4	3	BERGHEI:1;CHABAUDI:1;YOELII:2			Pb-fam-1 protein	PB403095.00.0(berghei.aa) PC100082.00.0(chabaudi.aa) PY01458(yoelii.aa) PY03594(yoelii.aa)
ORTHOMCL4470	4	3	BERGHEI:2;CHABAUDI:1;YOELII:1			hypothetical protein	PB401857.00.0(berghei.aa) PB402902.00.0(berghei.aa) PC403336.00.0(chabaudi.aa) PY06984(yoelii.aa)
ORTHOMCL4471	4	3	BERGHEI:1;CHABAUDI:2;YOELII:1			hypothetical protein	PB401813.00.0(berghei.aa) PC107760.00.0(chabaudi.aa) PC300311.00.0(chabaudi.aa) PY01087(yoelii.aa)
ORTHOMCL4473	4	3	BERGHEI:1;CHABAUDI:2;YOELII:1			hypothetical protein	PB301556.00.0(berghei.aa) PC000182.00.0(chabaudi.aa) PC405396.00.0(chabaudi.aa) PY06362(yoelii.aa)
ORTHOMCL4478	4	3	BERGHEI:2;CHABAUDI:1;YOELII:1			hypothetical protein	PB300868.00.0(berghei.aa) PB300871.00.0(berghei.aa) PC109243.00.0(chabaudi.aa) PY00277(yoelii.aa)
ORTHOMCL4481	4	3	BERGHEI:1;CHABAUDI:2;YOELII:1			hypothetical protein	PB300448.00.0(berghei.aa) PC000257.04.0(chabaudi.aa) PC301458.00.0(chabaudi.aa) PY02410(yoelii.aa)
ORTHOMCL4485	4	3	BERGHEI:1;CHABAUDI:2;YOELII:1			hypothetical protein	PB300000.00.0(berghei.aa) PC300905.00.0(chabaudi.aa) PC300988.00.0(chabaudi.aa) PY07344(yoelii.aa)
ORTHOMCL4489	4	3	BERGHEI:2;CHABAUDI:1;YOELII:1			Pb-fam-1 protein	PB108692.00.0(berghei.aa) PB405589.00.0(berghei.aa) PC108409.00.0(chabaudi.aa) PY04740(yoelii.aa)
ORTHOMCL4490	4	3	BERGHEI:2;CHABAUDI:1;YOELII:1			hypothetical protein	PB108570.00.0(berghei.aa) PB404215.00.0(berghei.aa) PC106289.00.0(chabaudi.aa) PY00593(yoelii.aa)
ORTHOMCL4492	4	3	BERGHEI:2;CHABAUDI:1;YOELII:1			hypothetical protein	PB108384.00.0(berghei.aa) PB401838.00.0(berghei.aa) PC401609.00.0(chabaudi.aa) PY01897(yoelii.aa)
ORTHOMCL4493	4	3	BERGHEI:2;CHABAUDI:1;YOELII:1			Pb-fam-1 protein	PB108355.00.0(berghei.aa) PB403064.00.0(berghei.aa) PC107269.00.0(chabaudi.aa) PY06615(yoelii.aa)
ORTHOMCL4495	4	3	BERGHEI:1;CHABAUDI:1;YOELII:2			hypothetical protein	PB108044.00.0(berghei.aa) PC102010.00.0(chabaudi.aa) PY03697(yoelii.aa) PY07318(yoelii.aa)
ORTHOMCL4496	4	3	BERGHEI:1;CHABAUDI:1;YOELII:2			hypothetical protein	PB107749.00.0(berghei.aa) PC401789.00.0(chabaudi.aa) PY02404(yoelii.aa) PY07606(yoelii.aa)
ORTHOMCL4499	4	3	BERGHEI:1;CHABAUDI:2;YOELII:1			hypothetical protein	PB107215.00.0(berghei.aa) PC000125.00.0(chabaudi.aa) PC403498.00.0(chabaudi.aa) PY05860(yoelii.aa)
ORTHOMCL4501	4	3	BERGHEI:2;CHABAUDI:1;YOELII:1			hypothetical protein	PB106781.00.0(berghei.aa) PB406052.00.0(berghei.aa) PC403453.00.0(chabaudi.aa) PY02281(yoelii.aa)
ORTHOMCL4503	4	3	BERGHEI:2;CHABAUDI:1;YOELII:1			conserved hypothetical protein	PB106570.00.0(berghei.aa) PB402471.00.0(berghei.aa) PC104072.00.0(chabaudi.aa) PY07506(yoelii.aa)
ORTHOMCL4507	4	3	BERGHEI:1;CHABAUDI:2;YOELII:1			conserved hypothetical protein	PB105993.00.0(berghei.aa) PC104473.00.0(chabaudi.aa) PC105686.00.0(chabaudi.aa) PY01016(yoelii.aa)
ORTHOMCL4508	4	3	BERGHEI:1;CHABAUDI:1;YOELII:2			hypothetical protein	PB105536.00.0(berghei.aa) PC000783.00.0(chabaudi.aa) PY06121(yoelii.aa) PY06144(yoelii.aa)
ORTHOMCL4511	4	3	BERGHEI:2;KNOWLESI:1;VIVAX:1			hypothetical protein	PB104908.00.0(berghei.aa) PB405083.00.0(berghei.aa) PKH_125880(knowlesi.aa) PVX_118115(vivax.aa)
ORTHOMCL4514	4	3	BERGHEI:1;CHABAUDI:2;YOELII:1			hypothetical protein	PB104104.00.0(berghei.aa) PC104601.00.0(chabaudi.aa) PC403412.00.0(chabaudi.aa) PY05047(yoelii.aa)
ORTHOMCL4515	4	3	BERGHEI:1;CHABAUDI:2;YOELII:1			conserved hypothetical protein	PB104029.00.0(berghei.aa) PC106486.00.0(chabaudi.aa) PC405853.00.0(chabaudi.aa) PY01502(yoelii.aa)
ORTHOMCL4516	4	3	BERGHEI:1;CHABAUDI:2;YOELII:1			hypothetical protein	PB104017.00.0(berghei.aa) PC103070.00.0(chabaudi.aa) PC400744.00.0(chabaudi.aa) PY03047(yoelii.aa)
ORTHOMCL4518	4	3	BERGHEI:1;CHABAUDI:1;YOELII:2			hypothetical protein	PB103449.00.0(berghei.aa) PC108583.00.0(chabaudi.aa) PY04435(yoelii.aa) PY05056(yoelii.aa)
ORTHOMCL4521	4	3	BERGHEI:2;CHABAUDI:1;YOELII:1			hypothetical protein	PB103020.00.0(berghei.aa) PB300952.00.0(berghei.aa) PC000443.01.0(chabaudi.aa) PY07416(yoelii.aa)
ORTHOMCL4523	4	3	BERGHEI:2;CHABAUDI:1;YOELII:1			hypothetical protein	PB102655.00.0(berghei.aa) PB402379.00.0(berghei.aa) PC100859.00.0(chabaudi.aa) PY05136(yoelii.aa)
ORTHOMCL4525	4	3	BERGHEI:2;CHABAUDI:1;YOELII:1			conserved hypothetical protein	PB101911.00.0(berghei.aa) PB105996.00.0(berghei.aa) PC108877.00.0(chabaudi.aa) PY01014(yoelii.aa)
ORTHOMCL4531	4	3	BERGHEI:1;CHABAUDI:2;YOELII:1			hypothetical protein	PB100972.00.0(berghei.aa) PC104075.00.0(chabaudi.aa) PC108845.00.0(chabaudi.aa) PY04949(yoelii.aa)
ORTHOMCL4535	4	3	BERGHEI:1;CHABAUDI:2;YOELII:1			hypothetical protein	PB100439.00.0(berghei.aa) PC103091.00.0(chabaudi.aa) PC107129.00.0(chabaudi.aa) PY07470(yoelii.aa)
ORTHOMCL4538	4	3	BERGHEI:2;KNOWLESI:1;YOELII:1			hypothetical protein	PB100339.00.0(berghei.aa) PB104007.00.0(berghei.aa) PKH_140330(knowlesi.aa) PY00226(yoelii.aa)
ORTHOMCL4539	4	3	BERGHEI:1;CHABAUDI:2;YOELII:1			hypothetical protein	PB100172.00.0(berghei.aa) PC000287.03.0(chabaudi.aa) PC302372.00.0(chabaudi.aa) PY04016(yoelii.aa)
ORTHOMCL4551	4	3	BERGHEI:2;CHABAUDI:1;YOELII:1			hypothetical protein	PB001060.01.0(berghei.aa) PB300550.00.0(berghei.aa) PC000529.02.0(chabaudi.aa) PY06283(yoelii.aa)
ORTHOMCL4554	4	3	BERGHEI:1;CHABAUDI:2;YOELII:1			hypothetical protein	PB001034.02.0(berghei.aa) PC000160.00.0(chabaudi.aa) PC403061.00.0(chabaudi.aa) PY01667(yoelii.aa)
ORTHOMCL4555	4	3	BERGHEI:1;CHABAUDI:2;FALCIPARUM:1			conserved hypothetical protein	PB001028.02.0(berghei.aa) PC000423.01.0(chabaudi.aa) PC302449.00.0(chabaudi.aa) PFE0910w(falciparum.aa)
ORTHOMCL4563	4	3	BERGHEI:1;CHABAUDI:1;YOELII:2			hypothetical protein	PB000954.01.0(berghei.aa) PC000882.02.0(chabaudi.aa) PY02247(yoelii.aa) PY06145(yoelii.aa)
ORTHOMCL4570	4	3	BERGHEI:2;CHABAUDI:1;FALCIPARUM:1			hypothetical protein	PB000854.00.0(berghei.aa) PB300804.00.0(berghei.aa) PC301250.00.0(chabaudi.aa) PF14_0092(falciparum.aa)
ORTHOMCL4575	4	3	BERGHEI:1;CHABAUDI:1;YOELII:2			hypothetical protein	PB000809.00.0(berghei.aa) PC301821.00.0(chabaudi.aa) PY00751(yoelii.aa) PY01059(yoelii.aa)
ORTHOMCL4580	4	3	BERGHEI:1;CHABAUDI:2;YOELII:1			hypothetical protein	PB000698.02.0(berghei.aa) PC107005.00.0(chabaudi.aa) PC107991.00.0(chabaudi.aa) PY01982(yoelii.aa)
ORTHOMCL4587	4	3	BERGHEI:1;CHABAUDI:1;YOELII:2			hypothetical protein	PB000529.02.0(berghei.aa) PC300368.00.0(chabaudi.aa) PY05650(yoelii.aa) PY05651(yoelii.aa)
ORTHOMCL4598	4	3	BERGHEI:2;CHABAUDI:1;YOELII:1			hypothetical protein	PB000307.02.0(berghei.aa) PB102322.00.0(berghei.aa) PC401868.00.0(chabaudi.aa) PY04789(yoelii.aa)
ORTHOMCL4606	4	3	BERGHEI:2;CHABAUDI:1;YOELII:1			hypothetical protein	PB000201.00.0(berghei.aa) PB001055.03.0(berghei.aa) PC000161.03.0(chabaudi.aa) PY02170(yoelii.aa)
ORTHOMCL4609	4	3	BERGHEI:1;CHABAUDI:2;YOELII:1			hypothetical protein	PB000147.01.0(berghei.aa) PC100101.00.0(chabaudi.aa) PC100482.00.0(chabaudi.aa) PY02069(yoelii.aa)
ORTHOMCL4612	4	3	BERGHEI:2;CHABAUDI:1;YOELII:1			hypothetical protein	PB000096.00.0(berghei.aa) PB000564.00.0(berghei.aa) PC000345.03.0(chabaudi.aa) PY02771(yoelii.aa)
ORTHOMCL4613	4	3	BERGHEI:1;CHABAUDI:2;YOELII:1			hypothetical protein	PB000093.02.0(berghei.aa) PC000691.00.0(chabaudi.aa) PC300740.00.0(chabaudi.aa) PY03141(yoelii.aa)
ORTHOMCL4614	4	3	BERGHEI:2;CHABAUDI:1;YOELII:1			hypothetical protein	PB000091.00.0(berghei.aa) PB001263.00.0(berghei.aa) PC000314.03.0(chabaudi.aa) PY03764(yoelii.aa)
ORTHOMCL285	8	4	CHABAUDI:1;FALCIPARUM:1;KNOWLESI:1;VIVAX:5			conserved hypothetical protein	PC000832.01.0(chabaudi.aa) PFL2265c(falciparum.aa) PKH_146460(knowlesi.aa) PVX_101255(vivax.aa) PVX_216290(vivax.aa) PVX_217290(vivax.aa) PVX_218290(vivax.aa) PVX_237290(vivax.aa)
ORTHOMCL620	7	4	BERGHEI:1;CHABAUDI:4;FALCIPARUM:1;YOELII:1			hypothetical protein	PB107845.00.0(berghei.aa) PC101759.00.0(chabaudi.aa) PC105488.00.0(chabaudi.aa) PC401569.00.0(chabaudi.aa) PC402069.00.0(chabaudi.aa) PF10_0288(falciparum.aa) PY02075(yoelii.aa)
ORTHOMCL633	7	4	BERGHEI:3;CHABAUDI:2;KNOWLESI:1;VIVAX:1			hypothetical protein	PB103809.00.0(berghei.aa) PB402426.00.0(berghei.aa) PB402427.00.0(berghei.aa) PC103135.00.0(chabaudi.aa) PC404484.00.0(chabaudi.aa) PKH_070320(knowlesi.aa) PVX_098740(vivax.aa)
ORTHOMCL635	7	4	BERGHEI:2;CHABAUDI:1;VIVAX:1;YOELII:3			Cytochrome c oxidase subunit III, putative	PB103637.00.0(berghei.aa) PB403127.00.0(berghei.aa) PC402863.00.0(chabaudi.aa) PVX_244295(vivax.aa) PY00144(yoelii.aa) PY00770(yoelii.aa) PY00776(yoelii.aa)
ORTHOMCL2390	6	4	BERGHEI:1;CHABAUDI:2;FALCIPARUM:1;YOELII:2			hypothetical protein	PB000690.00.0(berghei.aa) PC301758.00.0(chabaudi.aa) PC404539.00.0(chabaudi.aa) PF11_0401(falciparum.aa) PY05176(yoelii.aa) PY07201(yoelii.aa)
ORTHOMCL3201	6	4	BERGHEI:1;CHABAUDI:2;FALCIPARUM:1;YOELII:2			hypothetical protein	PB000106.03.0(berghei.aa) PC101083.00.0(chabaudi.aa) PC101910.00.0(chabaudi.aa) PFA0280w(falciparum.aa) PY04325(yoelii.aa) PY04765(yoelii.aa)
ORTHOMCL3629	5	4	CHABAUDI:2;KNOWLESI:1;VIVAX:1;YOELII:1			hypothetical protein	PC400316.00.0(chabaudi.aa) PC403876.00.0(chabaudi.aa) PKH_031140(knowlesi.aa) PVX_001070(vivax.aa) PY02445(yoelii.aa)
ORTHOMCL3647	5	4	CHABAUDI:1;FALCIPARUM:1;KNOWLESI:1;VIVAX:2	GO:0016192	vesicle-mediated transport	syntaxin, putative	PC300128.00.0(chabaudi.aa) PFB0480w(falciparum.aa) PKH_040940(knowlesi.aa) PVX_003985(vivax.aa) PVX_253300(vivax.aa)
ORTHOMCL3650	5	4	CHABAUDI:1;FALCIPARUM:1;KNOWLESI:2;VIVAX:1			hypothetical protein	PC109389.00.0(chabaudi.aa) PF14_0343(falciparum.aa) PKH_131300(knowlesi.aa) PKH_131310(knowlesi.aa) PVX_084725(vivax.aa)
ORTHOMCL3659	5	4	CHABAUDI:2;FALCIPARUM:1;KNOWLESI:1;VIVAX:1			hypothetical protein, conserved	PC104307.00.0(chabaudi.aa) PC302418.00.0(chabaudi.aa) PF11_0409(falciparum.aa) PKH_093740(knowlesi.aa) PVX_092595(vivax.aa)
ORTHOMCL3669	5	4	CHABAUDI:2;FALCIPARUM:1;KNOWLESI:1;VIVAX:1			3'-5' exonuclease, putative	PC001359.02.0(chabaudi.aa) PC301947.00.0(chabaudi.aa) PF14_0473(falciparum.aa) PKH_125660(knowlesi.aa) PVX_118000(vivax.aa)
ORTHOMCL3725	5	4	CHABAUDI:2;FALCIPARUM:1;VIVAX:1;YOELII:1	GO:0016337	cell-cell adhesion	CSP and TRAP-related protein (CTRP)	PC000452.00.0(chabaudi.aa) PC000810.03.0(chabaudi.aa) PFC0640w(falciparum.aa) PVX_095475(vivax.aa) PY04858(yoelii.aa)
ORTHOMCL3761	5	4	CHABAUDI:2;FALCIPARUM:1;KNOWLESI:1;VIVAX:1			hypothetical protein	PC000024.04.0(chabaudi.aa) PC000680.04.0(chabaudi.aa) PFL1755w(falciparum.aa) PKH_145490(knowlesi.aa) PVX_100765(vivax.aa)
ORTHOMCL3768	5	4	BERGHEI:1;CHABAUDI:2;FALCIPARUM:1;YOELII:1			hypothetical protein	PB404243.00.0(berghei.aa) PC400218.00.0(chabaudi.aa) PC405765.00.0(chabaudi.aa) PFF0575c(falciparum.aa) PY02775(yoelii.aa)
ORTHOMCL3800	5	4	BERGHEI:1;CHABAUDI:2;FALCIPARUM:1;YOELII:1			conserved hypothetical protein	PB300442.00.0(berghei.aa) PC300518.00.0(chabaudi.aa) PC302557.00.0(chabaudi.aa) PF10_0249(falciparum.aa) PY05441(yoelii.aa)
ORTHOMCL3829	5	4	BERGHEI:1;CHABAUDI:2;FALCIPARUM:1;YOELII:1			hypothetical protein	PB107377.00.0(berghei.aa) PC104153.00.0(chabaudi.aa) PC401538.00.0(chabaudi.aa) PF11_0204(falciparum.aa) PY04520(yoelii.aa)
ORTHOMCL3837	5	4	BERGHEI:1;CHABAUDI:2;KNOWLESI:1;VIVAX:1			conserved hypothetical protein	PB105751.00.0(berghei.aa) PC101925.00.0(chabaudi.aa) PC402086.00.0(chabaudi.aa) PKH_102660(knowlesi.aa) PVX_097875(vivax.aa)
ORTHOMCL3843	5	4	BERGHEI:1;CHABAUDI:2;FALCIPARUM:1;YOELII:1			conserved hypothetical protein	PB105034.00.0(berghei.aa) PC000714.03.0(chabaudi.aa) PC000715.03.0(chabaudi.aa) PF13_0283(falciparum.aa) PY02350(yoelii.aa)
ORTHOMCL3854	5	4	BERGHEI:2;FALCIPARUM:1;KNOWLESI:1;YOELII:1			hypothetical protein	PB103393.00.0(berghei.aa) PB103394.00.0(berghei.aa) PF10_0420(falciparum.aa) PKH_062250(knowlesi.aa) PY06808(yoelii.aa)
ORTHOMCL3859	5	4	BERGHEI:2;CHABAUDI:1;KNOWLESI:1;VIVAX:1			hypothetical protein	PB101816.00.0(berghei.aa) PB402601.00.0(berghei.aa) PC404234.00.0(chabaudi.aa) PKH_131800(knowlesi.aa) PVX_084640(vivax.aa)
ORTHOMCL3869	5	4	BERGHEI:1;KNOWLESI:1;VIVAX:1;YOELII:2			hypothetical protein	PB100384.00.0(berghei.aa) PKH_052730(knowlesi.aa) PVX_090230(vivax.aa) PY00205(yoelii.aa) PY04799(yoelii.aa)
ORTHOMCL3927	5	4	BERGHEI:1;CHABAUDI:2;FALCIPARUM:1;YOELII:1			conserved hypothetical protein	PB001045.02.0(berghei.aa) PC000324.00.0(chabaudi.aa) PC000354.05.0(chabaudi.aa) PF14_0701(falciparum.aa) PY03689(yoelii.aa)
ORTHOMCL3934	5	4	BERGHEI:1;CHABAUDI:2;FALCIPARUM:1;YOELII:1			hypothetical protein	PB001007.03.0(berghei.aa) PC000044.02.0(chabaudi.aa) PC000045.02.0(chabaudi.aa) PF14_0238(falciparum.aa) PY06636(yoelii.aa)
ORTHOMCL3947	5	4	BERGHEI:1;CHABAUDI:2;KNOWLESI:1;YOELII:1			hypothetical protein	PB000966.00.0(berghei.aa) PC000531.03.0(chabaudi.aa) PC300124.00.0(chabaudi.aa) PKH_133830(knowlesi.aa) PY03960(yoelii.aa)
ORTHOMCL3957	5	4	BERGHEI:1;CHABAUDI:2;FALCIPARUM:1;KNOWLESI:1	GO:0007242:GO:0003690	intracellular signaling cascade:double-stranded DNA binding	cold-shock protein, putative	PB000932.00.0(berghei.aa) PC001066.02.0(chabaudi.aa) PC106733.00.0(chabaudi.aa) PFA0470c(falciparum.aa) PKH_020390(knowlesi.aa)
ORTHOMCL4056	5	4	BERGHEI:1;CHABAUDI:2;KNOWLESI:1;YOELII:1			hypothetical protein	PB000617.03.0(berghei.aa) PC000742.01.0(chabaudi.aa) PC302028.00.0(chabaudi.aa) PKH_080180(knowlesi.aa) PY00939(yoelii.aa)
ORTHOMCL4169	5	4	BERGHEI:1;CHABAUDI:1;FALCIPARUM:1;YOELII:2			conserved hypothetical protein	PB000252.00.0(berghei.aa) PC106247.00.0(chabaudi.aa) PF14_0176(falciparum.aa) PY01645(yoelii.aa) PY01646(yoelii.aa)
ORTHOMCL4222	5	4	BERGHEI:1;CHABAUDI:2;FALCIPARUM:1;YOELII:1	GO:0020011	apicoplast	hypothetical protein, conserved	PB000054.03.0(berghei.aa) PC000081.01.0(chabaudi.aa) PC000276.00.0(chabaudi.aa) PFI1285w(falciparum.aa) PY04353(yoelii.aa)
ORTHOMCL4264	5	4	BERGHEI:2;FALCIPARUM:1;KNOWLESI:1;VIVAX:1	GO:0020011	apicoplast	hypothetical protein, conserved	MAL7P1.163(falciparum.aa) PB000996.00.0(berghei.aa) PB301440.00.0(berghei.aa) PKH_021470(knowlesi.aa) PVX_081795(vivax.aa)
ORTHOMCL4321	5	4	BERGHEI:1;CHABAUDI:2;FALCIPARUM:1;YOELII:1			hypothetical protein, conserved	MAL13P1.124(falciparum.aa) PB100245.00.0(berghei.aa) PC000049.01.0(chabaudi.aa) PC000894.01.0(chabaudi.aa) PY01061(yoelii.aa)
ORTHOMCL83	12	5	BERGHEI:3;CHABAUDI:4;KNOWLESI:1;VIVAX:2;YOELII:2			hypothetical protein	PB105399.00.0(berghei.aa) PB105400.00.0(berghei.aa) PB403246.00.0(berghei.aa) PC100018.00.0(chabaudi.aa) PC103796.00.0(chabaudi.aa) PC105998.00.0(chabaudi.aa) PC108993.00.0(chabaudi.aa) PKH_030310(knowlesi.aa) PVX_000655(vivax.aa) PVX_000660(vivax.aa) PY0
ORTHOMCL145	10	5	BERGHEI:3;CHABAUDI:3;KNOWLESI:1;VIVAX:1;YOELII:2			hypothetical protein	PB000943.01.0(berghei.aa) PB101090.00.0(berghei.aa) PB405981.00.0(berghei.aa) PC000625.04.0(chabaudi.aa) PC000936.02.0(chabaudi.aa) PC302657.00.0(chabaudi.aa) PKH_080930(knowlesi.aa) PVX_094710(vivax.aa) PY06701(yoelii.aa) PY07289(yoelii.aa)
ORTHOMCL208	9	5	BERGHEI:2;CHABAUDI:3;FALCIPARUM:1;KNOWLESI:1;YOELII:2			hypothetical protein	PB000700.02.0(berghei.aa) PB000785.03.0(berghei.aa) PC000690.04.0(chabaudi.aa) PC000712.00.0(chabaudi.aa) PC000744.02.0(chabaudi.aa) PF14_0648(falciparum.aa) PKH_123740(knowlesi.aa) PY05513(yoelii.aa) PY07617(yoelii.aa)
ORTHOMCL219	9	5	BERGHEI:2;CHABAUDI:3;FALCIPARUM:1;VIVAX:1;YOELII:2			conserved hypothetical protein	PB000517.00.0(berghei.aa) PB000726.00.0(berghei.aa) PC000520.00.0(chabaudi.aa) PC302651.00.0(chabaudi.aa) PC403407.00.0(chabaudi.aa) PF14_0170(falciparum.aa) PVX_085590(vivax.aa) PY00416(yoelii.aa) PY03055(yoelii.aa)
ORTHOMCL225	9	5	BERGHEI:2;CHABAUDI:3;FALCIPARUM:1;KNOWLESI:1;YOELII:2			hypothetical protein	PB000469.00.0(berghei.aa) PB001014.03.0(berghei.aa) PC000283.05.0(chabaudi.aa) PC000425.03.0(chabaudi.aa) PC107221.00.0(chabaudi.aa) PF07_0118(falciparum.aa) PKH_021250(knowlesi.aa) PY01306(yoelii.aa) PY01527(yoelii.aa)
ORTHOMCL258	9	5	BERGHEI:1;CHABAUDI:2;FALCIPARUM:3;KNOWLESI:2;YOELII:1			hypothetical protein	PB000066.00.1(berghei.aa) PC000061.02.0(chabaudi.aa) PC402184.00.0(chabaudi.aa) PF10_0254(falciparum.aa) PF10_0255(falciparum.aa) PF10_0256(falciparum.aa) PKH_061020(knowlesi.aa) PKH_061030(knowlesi.aa) PY03820(yoelii.aa)
ORTHOMCL267	9	5	BERGHEI:3;CHABAUDI:2;FALCIPARUM:1;VIVAX:1;YOELII:2	GO:0020011	apicoplast	cysteine repeat modular protein 2 homologue	MAL7P1.92(falciparum.aa) PB000158.02.0(berghei.aa) PB000442.01.0(berghei.aa) PB001595.02.0(berghei.aa) PC000204.00.0(chabaudi.aa) PC000611.01.0(chabaudi.aa) PVX_096410(vivax.aa) PY05272(yoelii.aa) PY05845(yoelii.aa)
ORTHOMCL299	8	5	BERGHEI:1;CHABAUDI:3;KNOWLESI:1;VIVAX:1;YOELII:2			hypothetical protein	PB104976.00.0(berghei.aa) PC100306.00.0(chabaudi.aa) PC100307.00.0(chabaudi.aa) PC109417.00.0(chabaudi.aa) PKH_092580(knowlesi.aa) PVX_092015(vivax.aa) PY02742(yoelii.aa) PY02743(yoelii.aa)
ORTHOMCL379	8	5	BERGHEI:1;FALCIPARUM:4;KNOWLESI:1;VIVAX:1;YOELII:1	GO:0030497:GO:0006631:GO:0000036	fatty acid elongation:fatty acid metabolic process:acyl carrier activity	acyl CoA binding protein, putative	PB000715.03.0(berghei.aa) PF08_0099(falciparum.aa) PF10_0015(falciparum.aa) PF10_0016(falciparum.aa) PF14_0749(falciparum.aa) PKH_142860(knowlesi.aa) PVX_123275(vivax.aa) PY01656(yoelii.aa)
ORTHOMCL381	8	5	BERGHEI:2;CHABAUDI:3;FALCIPARUM:1;VIVAX:1;YOELII:1	GO:0020011	apicoplast	hypothetical protein	PB000682.03.0(berghei.aa) PB000708.00.0(berghei.aa) PC000539.03.0(chabaudi.aa) PC000600.00.0(chabaudi.aa) PC000856.03.0(chabaudi.aa) PF14_0179(falciparum.aa) PVX_085550(vivax.aa) PY04499(yoelii.aa)
ORTHOMCL531	8	5	BERGHEI:2;CHABAUDI:3;FALCIPARUM:1;KNOWLESI:1;VIVAX:1			hypothetical protein, conserved	MAL8P1.136(falciparum.aa) PB001014.01.0(berghei.aa) PB300027.00.0(berghei.aa) PC000813.02.0(chabaudi.aa) PC300521.00.0(chabaudi.aa) PC301382.00.0(chabaudi.aa) PKH_011250(knowlesi.aa) PVX_088255(vivax.aa)
ORTHOMCL572	7	5	CHABAUDI:2;FALCIPARUM:1;KNOWLESI:1;VIVAX:1;YOELII:2	GO:0020011	apicoplast	hypothetical protein	PC300223.00.0(chabaudi.aa) PC300301.00.0(chabaudi.aa) PF10_0246(falciparum.aa) PKH_060950(knowlesi.aa) PVX_111445(vivax.aa) PY00099(yoelii.aa) PY07041(yoelii.aa)
ORTHOMCL577	7	5	CHABAUDI:2;FALCIPARUM:1;KNOWLESI:2;VIVAX:1;YOELII:1			hypothetical protein	PC000213.01.0(chabaudi.aa) PC000560.02.0(chabaudi.aa) PFF0685c(falciparum.aa) PKH_113480(knowlesi.aa) PKH_113490(knowlesi.aa) PVX_113845(vivax.aa) PY01084(yoelii.aa)
ORTHOMCL579	7	5	BERGHEI:1;FALCIPARUM:2;KNOWLESI:1;VIVAX:2;YOELII:1			hypothetical protein	PB401612.00.0(berghei.aa) PFA0590w(falciparum.aa) PFL1410c(falciparum.aa) PKH_144590(knowlesi.aa) PVX_097025(vivax.aa) PVX_124085(vivax.aa) PY05035(yoelii.aa)
ORTHOMCL592	7	5	BERGHEI:2;CHABAUDI:2;FALCIPARUM:1;KNOWLESI:1;VIVAX:1			hypothetical protein	PB300887.00.0(berghei.aa) PB301174.00.0(berghei.aa) PC000725.01.0(chabaudi.aa) PC301090.00.0(chabaudi.aa) PF14_0319(falciparum.aa) PKH_131550(knowlesi.aa) PVX_084840(vivax.aa)
ORTHOMCL608	7	5	BERGHEI:1;CHABAUDI:3;FALCIPARUM:1;KNOWLESI:1;VIVAX:1			conserved hypothetical protein	PB300258.00.0(berghei.aa) PC000703.04.0(chabaudi.aa) PC000802.03.0(chabaudi.aa) PC302590.00.0(chabaudi.aa) PF08_0013(falciparum.aa) PKH_050320(knowlesi.aa) PVX_088970(vivax.aa)
ORTHOMCL634	7	5	BERGHEI:2;CHABAUDI:2;KNOWLESI:1;VIVAX:1;YOELII:1			hypothetical protein	PB103700.00.0(berghei.aa) PB103891.00.0(berghei.aa) PC103185.00.0(chabaudi.aa) PC107382.00.0(chabaudi.aa) PKH_124250(knowlesi.aa) PVX_117305(vivax.aa) PY01647(yoelii.aa)
ORTHOMCL638	7	5	BERGHEI:2;FALCIPARUM:1;KNOWLESI:1;VIVAX:1;YOELII:2	GO:0003723	RNA binding	RNA and export factor binding protein, putative	PB102089.00.0(berghei.aa) PB406000.00.0(berghei.aa) PFF0760w(falciparum.aa) PKH_113330(knowlesi.aa) PVX_113920(vivax.aa) PY05533(yoelii.aa) PY07541(yoelii.aa)
ORTHOMCL655	7	5	BERGHEI:2;CHABAUDI:2;FALCIPARUM:1;KNOWLESI:1;VIVAX:1			conserved hypothetical protein	PB001581.02.0(berghei.aa) PB301537.00.0(berghei.aa) PC000122.05.0(chabaudi.aa) PC000405.04.0(chabaudi.aa) PFI1380c(falciparum.aa) PKH_072600(knowlesi.aa) PVX_099850(vivax.aa)
ORTHOMCL679	7	5	BERGHEI:2;CHABAUDI:2;KNOWLESI:1;VIVAX:1;YOELII:1			hypothetical protein	PB001280.00.0(berghei.aa) PB001281.00.0(berghei.aa) PC000919.02.0(chabaudi.aa) PC401285.00.0(chabaudi.aa) PKH_010550(knowlesi.aa) PVX_087895(vivax.aa) PY00142(yoelii.aa)
ORTHOMCL746	7	5	BERGHEI:2;CHABAUDI:2;FALCIPARUM:1;KNOWLESI:1;VIVAX:1	GO:0016020	membrane	hypothetical protein, conserved	PB001073.03.0(berghei.aa) PB107179.00.0(berghei.aa) PC000439.03.0(chabaudi.aa) PC103422.00.0(chabaudi.aa) PF13_0139(falciparum.aa) PKH_122850(knowlesi.aa) PVX_116645(vivax.aa)
ORTHOMCL752	7	5	BERGHEI:2;CHABAUDI:2;FALCIPARUM:1;KNOWLESI:1;VIVAX:1			hypothetical protein	PB001051.00.0(berghei.aa) PB300781.00.0(berghei.aa) PC000195.04.0(chabaudi.aa) PC302253.00.0(chabaudi.aa) PF11_0062(falciparum.aa) PKH_090230(knowlesi.aa) PVX_090935(vivax.aa)
ORTHOMCL756	7	5	BERGHEI:1;CHABAUDI:2;FALCIPARUM:1;KNOWLESI:1;YOELII:2			conserved hypothetical protein	PB001036.03.0(berghei.aa) PC000345.02.0(chabaudi.aa) PC000836.03.0(chabaudi.aa) PFI1615w(falciparum.aa) PKH_073150(knowlesi.aa) PY03907(yoelii.aa) PY03908(yoelii.aa)
ORTHOMCL812	7	5	BERGHEI:1;CHABAUDI:2;FALCIPARUM:2;KNOWLESI:1;VIVAX:1			conserved hypothetical protein	PB000938.02.0(berghei.aa) PC000139.00.0(chabaudi.aa) PC000648.00.0(chabaudi.aa) PFL0910c(falciparum.aa) PFL0915c(falciparum.aa) PKH_143590(knowlesi.aa) PVX_123605(vivax.aa)
ORTHOMCL903	7	5	BERGHEI:2;CHABAUDI:2;FALCIPARUM:1;KNOWLESI:1;YOELII:1			conserved hypothetical protein	PB000685.03.0(berghei.aa) PB108045.00.0(berghei.aa) PC000149.02.0(chabaudi.aa) PC103553.00.0(chabaudi.aa) PF14_0683(falciparum.aa) PKH_123370(knowlesi.aa) PY03698(yoelii.aa)
ORTHOMCL911	7	5	BERGHEI:2;CHABAUDI:2;FALCIPARUM:1;KNOWLESI:1;YOELII:1			conserved hypothetical protein	PB000664.01.0(berghei.aa) PB300824.00.0(berghei.aa) PC301808.00.0(chabaudi.aa) PC302652.00.0(chabaudi.aa) PFE1485w(falciparum.aa) PKH_100260(knowlesi.aa) PY05157(yoelii.aa)
ORTHOMCL921	7	5	BERGHEI:2;CHABAUDI:2;FALCIPARUM:1;KNOWLESI:1;VIVAX:1			hypothetical protein	PB000619.00.0(berghei.aa) PB000732.03.0(berghei.aa) PC000296.02.0(chabaudi.aa) PC301063.00.0(chabaudi.aa) PFE1040c(falciparum.aa) PKH_101150(knowlesi.aa) PVX_080210(vivax.aa)
ORTHOMCL964	7	5	BERGHEI:1;CHABAUDI:2;FALCIPARUM:2;KNOWLESI:1;VIVAX:1			hypothetical protein	PB000493.02.0(berghei.aa) PC000168.03.0(chabaudi.aa) PC001332.02.0(chabaudi.aa) PF14_0298(falciparum.aa) PF14_0299(falciparum.aa) PKH_131850(knowlesi.aa) PVX_084950(vivax.aa)
ORTHOMCL1062	7	5	BERGHEI:2;CHABAUDI:2;KNOWLESI:1;VIVAX:1;YOELII:1			hypothetical protein	PB000197.02.0(berghei.aa) PB000895.01.0(berghei.aa) PC300783.00.0(chabaudi.aa) PC404875.00.0(chabaudi.aa) PKH_110800(knowlesi.aa) PVX_115090(vivax.aa) PY05457(yoelii.aa)
ORTHOMCL1067	7	5	BERGHEI:3;FALCIPARUM:1;KNOWLESI:1;VIVAX:1;YOELII:1			hypothetical protein	PB000177.00.0(berghei.aa) PB300361.00.0(berghei.aa) PB301459.00.0(berghei.aa) PFI1500w(falciparum.aa) PKH_072900(knowlesi.aa) PVX_100005(vivax.aa) PY06205(yoelii.aa)
ORTHOMCL1070	7	5	BERGHEI:2;CHABAUDI:2;FALCIPARUM:1;KNOWLESI:1;VIVAX:1			hypothetical protein	PB000171.01.0(berghei.aa) PB000580.03.0(berghei.aa) PC000862.00.0(chabaudi.aa) PC405483.00.0(chabaudi.aa) PF14_0686(falciparum.aa) PKH_123350(knowlesi.aa) PVX_116885(vivax.aa)
ORTHOMCL1072	7	5	BERGHEI:2;CHABAUDI:2;FALCIPARUM:1;KNOWLESI:1;YOELII:1			hypothetical protein	PB000168.01.0(berghei.aa) PB000870.00.0(berghei.aa) PC000201.00.0(chabaudi.aa) PC000993.02.0(chabaudi.aa) PFL1645w(falciparum.aa) PKH_145120(knowlesi.aa) PY03752(yoelii.aa)
ORTHOMCL1123	7	5	BERGHEI:2;CHABAUDI:2;FALCIPARUM:1;KNOWLESI:1;VIVAX:1			hypothetical protein	PB000060.00.0(berghei.aa) PB000560.02.0(berghei.aa) PC000327.02.0(chabaudi.aa) PC301041.00.0(chabaudi.aa) PFF0395c(falciparum.aa) PKH_114130(knowlesi.aa) PVX_113565(vivax.aa)
ORTHOMCL1126	7	5	BERGHEI:3;CHABAUDI:1;FALCIPARUM:1;KNOWLESI:1;YOELII:1			asparagine-rich antigen	PB000047.02.0(berghei.aa) PB107275.00.0(berghei.aa) PB401684.00.0(berghei.aa) PC301042.00.0(chabaudi.aa) PF08_0060(falciparum.aa) PKH_051480(knowlesi.aa) PY05735(yoelii.aa)
ORTHOMCL1144	7	5	BERGHEI:1;CHABAUDI:3;KNOWLESI:1;VIVAX:1;YOELII:1			hypothetical protein	PB000008.02.0(berghei.aa) PC108208.00.0(chabaudi.aa) PC301218.00.0(chabaudi.aa) PC400772.00.0(chabaudi.aa) PKH_102630(knowlesi.aa) PVX_097890(vivax.aa) PY06259(yoelii.aa)
ORTHOMCL1157	7	5	BERGHEI:1;CHABAUDI:3;FALCIPARUM:1;KNOWLESI:1;YOELII:1			hypothetical protein, conserved	MAL8P1.149(falciparum.aa) PB301294.00.0(berghei.aa) PC104518.00.0(chabaudi.aa) PC104519.00.0(chabaudi.aa) PC404992.00.0(chabaudi.aa) PKH_011560(knowlesi.aa) PY06197(yoelii.aa)
ORTHOMCL1188	7	5	BERGHEI:2;CHABAUDI:1;FALCIPARUM:2;KNOWLESI:1;VIVAX:1	GO:0003697:GO:0000785:GO:0006268	single-stranded DNA binding:chromatin:DNA unwinding during replication	high mobility group protein 4, putative	MAL13P1.290(falciparum.aa) MAL13P1.291(falciparum.aa) PB000690.03.0(berghei.aa) PB000691.03.0(berghei.aa) PC301822.00.0(chabaudi.aa) PKH_111160(knowlesi.aa) PVX_114930(vivax.aa)
ORTHOMCL1209	7	5	BERGHEI:2;CHABAUDI:2;FALCIPARUM:1;KNOWLESI:1;VIVAX:1			hypothetical protein, conserved	MAL13P1.145(falciparum.aa) PB000110.00.0(berghei.aa) PB000617.00.0(berghei.aa) PC000819.01.0(chabaudi.aa) PC302636.00.0(chabaudi.aa) PKH_122640(knowlesi.aa) PVX_116555(vivax.aa)
ORTHOMCL1210	7	5	BERGHEI:1;CHABAUDI:2;FALCIPARUM:1;KNOWLESI:1;YOELII:2			hypothetical protein, conserved	MAL13P1.144(falciparum.aa) PB000558.03.0(berghei.aa) PC300715.00.0(chabaudi.aa) PC302553.00.0(chabaudi.aa) PKH_122650(knowlesi.aa) PY05721(yoelii.aa) PY05722(yoelii.aa)
ORTHOMCL1221	6	5	CHABAUDI:2;FALCIPARUM:1;KNOWLESI:1;VIVAX:1;YOELII:1	GO:0020011	apicoplast	hypothetical protein, conserved	PC301405.00.0(chabaudi.aa) PC301863.00.0(chabaudi.aa) PFD0690c(falciparum.aa) PKH_051780(knowlesi.aa) PVX_089665(vivax.aa) PY00550(yoelii.aa)
ORTHOMCL1222	6	5	CHABAUDI:2;FALCIPARUM:1;KNOWLESI:1;VIVAX:1;YOELII:1			hypothetical protein	PC300709.00.0(chabaudi.aa) PC401895.00.0(chabaudi.aa) PF10_0037(falciparum.aa) PKH_080210(knowlesi.aa) PVX_094370(vivax.aa) PY00942(yoelii.aa)
ORTHOMCL1223	6	5	CHABAUDI:1;FALCIPARUM:1;KNOWLESI:1;VIVAX:2;YOELII:1			conserved hypothetical protein	PC300133.00.0(chabaudi.aa) PF14_0474(falciparum.aa) PKH_125650(knowlesi.aa) PVX_117995(vivax.aa) PVX_231290(vivax.aa) PY07340(yoelii.aa)
ORTHOMCL1225	6	5	CHABAUDI:2;FALCIPARUM:1;KNOWLESI:1;VIVAX:1;YOELII:1			hypothetical protein	PC101605.00.0(chabaudi.aa) PC301391.00.0(chabaudi.aa) PFF0990c(falciparum.aa) PKH_112890(knowlesi.aa) PVX_114140(vivax.aa) PY04227(yoelii.aa)
ORTHOMCL1226	6	5	CHABAUDI:1;FALCIPARUM:1;KNOWLESI:1;VIVAX:1;YOELII:2			conserved hypothetical protein	PC101529.00.0(chabaudi.aa) PFC1016w(falciparum.aa) PKH_081750(knowlesi.aa) PVX_095085(vivax.aa) PY02292(yoelii.aa) PY02293(yoelii.aa)
ORTHOMCL1228	6	5	CHABAUDI:2;FALCIPARUM:1;KNOWLESI:1;VIVAX:1;YOELII:1			conserved hypothetical protein	PC001286.02.0(chabaudi.aa) PC105292.00.0(chabaudi.aa) PF10_0265(falciparum.aa) PKH_061130(knowlesi.aa) PVX_111370(vivax.aa) PY06061(yoelii.aa)
ORTHOMCL1229	6	5	CHABAUDI:2;FALCIPARUM:1;KNOWLESI:1;VIVAX:1;YOELII:1			conserved hypothetical protein	PC000960.02.0(chabaudi.aa) PC300166.00.0(chabaudi.aa) PF14_0259(falciparum.aa) PKH_132240(knowlesi.aa) PVX_085135(vivax.aa) PY06720(yoelii.aa)
ORTHOMCL1230	6	5	CHABAUDI:2;FALCIPARUM:1;KNOWLESI:1;VIVAX:1;YOELII:1			hypothetical protein	PC000901.01.0(chabaudi.aa) PC000934.02.0(chabaudi.aa) PFE0985w(falciparum.aa) PKH_101280(knowlesi.aa) PVX_080265(vivax.aa) PY00703(yoelii.aa)
ORTHOMCL1231	6	5	CHABAUDI:2;FALCIPARUM:1;KNOWLESI:1;VIVAX:1;YOELII:1			hypothetical protein	PC000823.00.0(chabaudi.aa) PC100136.00.0(chabaudi.aa) PF14_0152(falciparum.aa) PKH_133180(knowlesi.aa) PVX_085680(vivax.aa) PY00348(yoelii.aa)
ORTHOMCL1232	6	5	CHABAUDI:2;FALCIPARUM:1;KNOWLESI:1;VIVAX:1;YOELII:1			conserved hypothetical protein	PC000803.04.0(chabaudi.aa) PC302303.00.0(chabaudi.aa) PFI1690c(falciparum.aa) PKH_073300(knowlesi.aa) PVX_086970(vivax.aa) PY05234(yoelii.aa)
ORTHOMCL1233	6	5	CHABAUDI:2;FALCIPARUM:1;KNOWLESI:1;VIVAX:1;YOELII:1			hypothetical protein	PC000775.01.0(chabaudi.aa) PC301350.00.0(chabaudi.aa) PFI1440w(falciparum.aa) PKH_072750(knowlesi.aa) PVX_099920(vivax.aa) PY05297(yoelii.aa)
ORTHOMCL1234	6	5	CHABAUDI:2;FALCIPARUM:1;KNOWLESI:1;VIVAX:1;YOELII:1			conserved hypothetical protein	PC000603.02.0(chabaudi.aa) PC103489.00.0(chabaudi.aa) PFE0280c(falciparum.aa) PKH_102730(knowlesi.aa) PVX_097845(vivax.aa) PY06682(yoelii.aa)
ORTHOMCL1235	6	5	CHABAUDI:1;FALCIPARUM:1;KNOWLESI:1;VIVAX:1;YOELII:2			aspartyl protease, putative	PC000527.00.0(chabaudi.aa) PFC0495w(falciparum.aa) PKH_082830(knowlesi.aa) PVX_119690(vivax.aa) PY01714(yoelii.aa) PY01716(yoelii.aa)
ORTHOMCL1236	6	5	CHABAUDI:2;FALCIPARUM:1;KNOWLESI:1;VIVAX:1;YOELII:1			conserved hypothetical protein	PC000422.03.0(chabaudi.aa) PC000770.04.0(chabaudi.aa) PFD0160w(falciparum.aa) PKH_031170(knowlesi.aa) PVX_001080(vivax.aa) PY02442(yoelii.aa)
ORTHOMCL1237	6	5	CHABAUDI:2;FALCIPARUM:1;KNOWLESI:1;VIVAX:1;YOELII:1			conserved hypothetical protein	PC000349.05.0(chabaudi.aa) PC000373.01.0(chabaudi.aa) PF11_0456(falciparum.aa) PKH_094190(knowlesi.aa) PVX_092825(vivax.aa) PY00296(yoelii.aa)
ORTHOMCL1238	6	5	CHABAUDI:2;FALCIPARUM:1;KNOWLESI:1;VIVAX:1;YOELII:1	GO:0022625:GO:0019843	cytosolic large ribosomal subunit:rRNA binding	60S ribosomal protein L23a, putative	PC000321.03.0(chabaudi.aa) PC302179.00.0(chabaudi.aa) PF13_0132(falciparum.aa) PKH_122970(knowlesi.aa) PVX_116700(vivax.aa) PY04600(yoelii.aa)
ORTHOMCL1239	6	5	CHABAUDI:1;FALCIPARUM:1;KNOWLESI:1;VIVAX:1;YOELII:2			conserved hypothetical protein	PC000290.05.0(chabaudi.aa) PFA0425c(falciparum.aa) PKH_020480(knowlesi.aa) PVX_081350(vivax.aa) PY00632(yoelii.aa) PY00633(yoelii.aa)
ORTHOMCL1240	6	5	CHABAUDI:2;FALCIPARUM:1;KNOWLESI:1;VIVAX:1;YOELII:1	GO:0020011	apicoplast	hypothetical protein	PC000245.00.0(chabaudi.aa) PC000447.03.0(chabaudi.aa) PF11_0328(falciparum.aa) PKH_092970(knowlesi.aa) PVX_092200(vivax.aa) PY06628(yoelii.aa)
ORTHOMCL1241	6	5	CHABAUDI:2;FALCIPARUM:1;KNOWLESI:1;VIVAX:1;YOELII:1			conserved hypothetical protein	PC000164.00.0(chabaudi.aa) PC000323.03.0(chabaudi.aa) PFE0620c(falciparum.aa) PKH_102000(knowlesi.aa) PVX_080615(vivax.aa) PY03181(yoelii.aa)
ORTHOMCL1242	6	5	CHABAUDI:2;FALCIPARUM:1;KNOWLESI:1;VIVAX:1;YOELII:1			conserved hypothetical protein	PC000122.00.0(chabaudi.aa) PC301598.00.0(chabaudi.aa) PFL1565c(falciparum.aa) PKH_144960(knowlesi.aa) PVX_100570(vivax.aa) PY04962(yoelii.aa)
ORTHOMCL1243	6	5	CHABAUDI:2;FALCIPARUM:1;KNOWLESI:1;VIVAX:1;YOELII:1	GO:0020011	apicoplast	hypothetical protein	PC000031.04.0(chabaudi.aa) PC404314.00.0(chabaudi.aa) PF11_0323(falciparum.aa) PKH_092890(knowlesi.aa) PVX_092170(vivax.aa) PY06084(yoelii.aa)
ORTHOMCL1258	6	5	BERGHEI:1;CHABAUDI:2;FALCIPARUM:1;KNOWLESI:1;YOELII:1	GO:0006626:GO:0005744:GO:0015450:GO:0015031	protein targeting to mitochondrion:mitochondrial inner membrane presequence translocase complex:P-P-bond-hydrolysis-driven protein transmembrane transporter activity:protein transport	tim10 homologue, putative	PB301545.00.0(berghei.aa) PC000512.04.0(chabaudi.aa) PC301039.00.0(chabaudi.aa) PFL0430w(falciparum.aa) PKH_130750(knowlesi.aa) PY06161(yoelii.aa)
ORTHOMCL1263	6	5	BERGHEI:1;CHABAUDI:2;FALCIPARUM:1;KNOWLESI:1;VIVAX:1			conserved hypothetical protein	PB301523.00.0(berghei.aa) PC000624.02.0(chabaudi.aa) PC300817.00.0(chabaudi.aa) PF11_0253(falciparum.aa) PKH_092170(knowlesi.aa) PVX_091825(vivax.aa)
ORTHOMCL1279	6	5	BERGHEI:1;CHABAUDI:1;FALCIPARUM:1;KNOWLESI:2;VIVAX:1	GO:0020011	apicoplast	glutathione peroxidase	PB301230.00.0(berghei.aa) PC000699.01.0(chabaudi.aa) PFL0595c(falciparum.aa) PKH_125860(knowlesi.aa) PKH_131090(knowlesi.aa) PVX_084630(vivax.aa)
ORTHOMCL1364	6	5	BERGHEI:1;CHABAUDI:2;KNOWLESI:1;VIVAX:1;YOELII:1			hypothetical protein	PB108525.00.0(berghei.aa) PC101076.00.0(chabaudi.aa) PC404360.00.0(chabaudi.aa) PKH_082540(knowlesi.aa) PVX_119830(vivax.aa) PY02287(yoelii.aa)
ORTHOMCL1366	6	5	BERGHEI:1;CHABAUDI:2;FALCIPARUM:1;KNOWLESI:1;VIVAX:1			conserved hypothetical protein	PB108398.00.0(berghei.aa) PC103190.00.0(chabaudi.aa) PC300723.00.0(chabaudi.aa) PFI1075w(falciparum.aa) PKH_071910(knowlesi.aa) PVX_099510(vivax.aa)
ORTHOMCL1367	6	5	BERGHEI:1;CHABAUDI:2;FALCIPARUM:1;KNOWLESI:1;VIVAX:1			conserved hypothetical protein	PB108395.00.0(berghei.aa) PC000140.01.0(chabaudi.aa) PC301708.00.0(chabaudi.aa) PF14_0636(falciparum.aa) PKH_123890(knowlesi.aa) PVX_117125(vivax.aa)
ORTHOMCL1371	6	5	BERGHEI:1;CHABAUDI:2;KNOWLESI:1;VIVAX:1;YOELII:1			hypothetical protein	PB108027.00.0(berghei.aa) PC103291.00.0(chabaudi.aa) PC401108.00.0(chabaudi.aa) PKH_133080(knowlesi.aa) PVX_085630(vivax.aa) PY06609(yoelii.aa)
ORTHOMCL1373	6	5	BERGHEI:1;CHABAUDI:2;FALCIPARUM:1;KNOWLESI:1;VIVAX:1			hypothetical protein, conserved	PB107490.00.0(berghei.aa) PC000103.02.0(chabaudi.aa) PC000684.02.0(chabaudi.aa) PFL2170c(falciparum.aa) PKH_146260(knowlesi.aa) PVX_101155(vivax.aa)
ORTHOMCL1379	6	5	BERGHEI:2;CHABAUDI:1;KNOWLESI:1;VIVAX:1;YOELII:1			hypothetical protein	PB106914.00.0(berghei.aa) PB402406.00.0(berghei.aa) PC400436.00.0(chabaudi.aa) PKH_114850(knowlesi.aa) PVX_113230(vivax.aa) PY06119(yoelii.aa)
ORTHOMCL1385	6	5	BERGHEI:2;CHABAUDI:1;KNOWLESI:1;VIVAX:1;YOELII:1			hypothetical protein	PB106313.00.0(berghei.aa) PB402439.00.0(berghei.aa) PC401378.00.0(chabaudi.aa) PKH_061900(knowlesi.aa) PVX_111020(vivax.aa) PY00466(yoelii.aa)
ORTHOMCL1386	6	5	BERGHEI:2;CHABAUDI:1;KNOWLESI:1;VIVAX:1;YOELII:1			hypothetical protein	PB106201.00.0(berghei.aa) PB402680.00.0(berghei.aa) PC105230.00.0(chabaudi.aa) PKH_051320(knowlesi.aa) PVX_089485(vivax.aa) PY06542(yoelii.aa)
ORTHOMCL1392	6	5	BERGHEI:2;CHABAUDI:1;KNOWLESI:1;VIVAX:1;YOELII:1			hypothetical protein	PB105375.00.0(berghei.aa) PB401649.00.0(berghei.aa) PC106750.00.0(chabaudi.aa) PKH_031970(knowlesi.aa) PVX_096015(vivax.aa) PY02244(yoelii.aa)
ORTHOMCL1398	6	5	BERGHEI:1;CHABAUDI:2;KNOWLESI:1;VIVAX:1;YOELII:1			hypothetical protein	PB104557.00.0(berghei.aa) PC103962.00.0(chabaudi.aa) PC401126.00.0(chabaudi.aa) PKH_080710(knowlesi.aa) PVX_094610(vivax.aa) PY00766(yoelii.aa)
ORTHOMCL1407	6	5	BERGHEI:1;CHABAUDI:2;KNOWLESI:1;VIVAX:1;YOELII:1			hypothetical protein	PB103644.00.0(berghei.aa) PC102998.00.0(chabaudi.aa) PC102999.00.0(chabaudi.aa) PKH_010520(knowlesi.aa) PVX_087880(vivax.aa) PY01098(yoelii.aa)
ORTHOMCL1412	6	5	BERGHEI:2;FALCIPARUM:1;KNOWLESI:1;VIVAX:1;YOELII:1			hypothetical protein	PB103005.00.0(berghei.aa) PB402125.00.0(berghei.aa) PF11_0530(falciparum.aa) PKH_093610(knowlesi.aa) PVX_092530(vivax.aa) PY06418(yoelii.aa)
ORTHOMCL1416	6	5	BERGHEI:1;CHABAUDI:2;KNOWLESI:1;VIVAX:1;YOELII:1			ferlin like protein, putative	PB101950.00.0(berghei.aa) PC106553.00.0(chabaudi.aa) PC402531.00.0(chabaudi.aa) PKH_011210(knowlesi.aa) PVX_088235(vivax.aa) PY04695(yoelii.aa)
ORTHOMCL1421	6	5	BERGHEI:2;FALCIPARUM:1;KNOWLESI:1;VIVAX:1;YOELII:1			hypothetical protein	PB100872.00.0(berghei.aa) PB101437.00.0(berghei.aa) PF13_0117(falciparum.aa) PKH_141920(knowlesi.aa) PVX_122820(vivax.aa) PY03871(yoelii.aa)
ORTHOMCL1538	6	5	BERGHEI:2;CHABAUDI:1;FALCIPARUM:1;KNOWLESI:1;VIVAX:1			conserved protein, putative	PB001346.02.0(berghei.aa) PB300744.00.0(berghei.aa) PC000063.01.0(chabaudi.aa) PFC0730w(falciparum.aa) PKH_082470(knowlesi.aa) PVX_095400(vivax.aa)
ORTHOMCL1546	6	5	BERGHEI:1;CHABAUDI:1;KNOWLESI:1;VIVAX:1;YOELII:2			hypothetical protein	PB001327.02.0(berghei.aa) PC000365.05.0(chabaudi.aa) PKH_124550(knowlesi.aa) PVX_117430(vivax.aa) PY01753(yoelii.aa) PY01754(yoelii.aa)
ORTHOMCL1547	6	5	BERGHEI:2;FALCIPARUM:1;KNOWLESI:1;VIVAX:1;YOELII:1	GO:0022625	cytosolic large ribosomal subunit	ribosomal protein L27, putative	PB001324.02.0(berghei.aa) PB300281.00.0(berghei.aa) PF14_0579(falciparum.aa) PKH_124530(knowlesi.aa) PVX_117420(vivax.aa) PY01750(yoelii.aa)
ORTHOMCL1590	6	5	BERGHEI:1;CHABAUDI:2;FALCIPARUM:1;VIVAX:1;YOELII:1			serine/threonine protein kinase, putative	PB001255.02.0(berghei.aa) PC001368.02.0(chabaudi.aa) PC405888.00.0(chabaudi.aa) PFA0380w(falciparum.aa) PVX_081395(vivax.aa) PY06752(yoelii.aa)
ORTHOMCL1597	6	5	BERGHEI:2;CHABAUDI:1;FALCIPARUM:1;KNOWLESI:1;YOELII:1	GO:0020011	apicoplast	tRNA delta(2)-isopentenylpyrophosphate transferase, putative	PB001246.02.0(berghei.aa) PB300670.00.0(berghei.aa) PC000395.03.0(chabaudi.aa) PFL0380c(falciparum.aa) PKH_130650(knowlesi.aa) PY04164(yoelii.aa)
ORTHOMCL1648	6	5	BERGHEI:2;CHABAUDI:1;FALCIPARUM:1;KNOWLESI:1;VIVAX:1			hypothetical protein	PB001183.02.0(berghei.aa) PB300755.00.0(berghei.aa) PC000236.02.0(chabaudi.aa) PFD0785c(falciparum.aa) PKH_052030(knowlesi.aa) PVX_089900(vivax.aa)
ORTHOMCL1680	6	5	BERGHEI:2;FALCIPARUM:1;KNOWLESI:1;VIVAX:1;YOELII:1			HesB-like domain protein, putative	PB001154.01.0(berghei.aa) PB102804.00.0(berghei.aa) PFC1005c(falciparum.aa) PKH_081813(knowlesi.aa) PVX_095105(vivax.aa) PY01258(yoelii.aa)
ORTHOMCL1770	6	5	BERGHEI:2;CHABAUDI:1;FALCIPARUM:1;VIVAX:1;YOELII:1	GO:0020011	apicoplast	lysine --tRNA ligase, putative	PB001099.00.0(berghei.aa) PB300444.00.0(berghei.aa) PC001266.02.0(chabaudi.aa) PF14_0166(falciparum.aa) PVX_085610(vivax.aa) PY05658(yoelii.aa)
ORTHOMCL1800	6	5	BERGHEI:1;FALCIPARUM:1;KNOWLESI:1;VIVAX:1;YOELII:2	GO:0020011	apicoplast	hypothetical protein, conserved	PB001081.03.0(berghei.aa) PFE0560c(falciparum.aa) PKH_102170(knowlesi.aa) PVX_080670(vivax.aa) PY00914(yoelii.aa) PY04894(yoelii.aa)
ORTHOMCL1830	6	5	BERGHEI:2;FALCIPARUM:1;KNOWLESI:1;VIVAX:1;YOELII:1	GO:0004693:GO:0051726	cyclin-dependent protein kinase activity:regulation of cell cycle	cdk7, putative	PB001062.01.0(berghei.aa) PB001067.02.0(berghei.aa) PF10_0141(falciparum.aa) PKH_081440(knowlesi.aa) PVX_094935(vivax.aa) PY05139(yoelii.aa)
ORTHOMCL1843	6	5	BERGHEI:2;FALCIPARUM:1;KNOWLESI:1;VIVAX:1;YOELII:1			conserved hypothetical protein	PB001056.03.0(berghei.aa) PB300431.00.0(berghei.aa) PFC0885c(falciparum.aa) PKH_082110(knowlesi.aa) PVX_095240(vivax.aa) PY00168(yoelii.aa)
ORTHOMCL1871	6	5	BERGHEI:1;CHABAUDI:2;FALCIPARUM:1;KNOWLESI:1;VIVAX:1			Pb-fam-5 protein	PB001036.00.0(berghei.aa) PC000049.03.0(chabaudi.aa) PC000192.00.0(chabaudi.aa) PFE1540w(falciparum.aa) PKH_100120(knowlesi.aa) PVX_079725(vivax.aa)
ORTHOMCL1920	6	5	BERGHEI:1;FALCIPARUM:1;KNOWLESI:1;VIVAX:2;YOELII:1	GO:0005956	protein kinase CK2 complex	casein kinase II, alpha subunit, putative	PB001001.01.0(berghei.aa) PF11_0096(falciparum.aa) PKH_090560(knowlesi.aa) PVX_091095(vivax.aa) PVX_252300(vivax.aa) PY05048(yoelii.aa)
ORTHOMCL1922	6	5	BERGHEI:2;FALCIPARUM:1;KNOWLESI:1;VIVAX:1;YOELII:1			conserved hypothetical protein	PB001000.02.0(berghei.aa) PB300729.00.0(berghei.aa) PFD0170c(falciparum.aa) PKH_031130(knowlesi.aa) PVX_001065(vivax.aa) PY02446(yoelii.aa)
ORTHOMCL1987	6	5	BERGHEI:2;FALCIPARUM:1;KNOWLESI:1;VIVAX:1;YOELII:1			hypothetical protein	PB000949.01.0(berghei.aa) PB105852.00.0(berghei.aa) PFI0850w(falciparum.aa) PKH_071470(knowlesi.aa) PVX_099290(vivax.aa) PY07219(yoelii.aa)
ORTHOMCL2149	6	5	BERGHEI:2;CHABAUDI:1;FALCIPARUM:1;KNOWLESI:1;VIVAX:1			conserved hypothetical protein	PB000850.01.0(berghei.aa) PB300736.00.0(berghei.aa) PC000322.01.0(chabaudi.aa) PF14_0603(falciparum.aa) PKH_124220(knowlesi.aa) PVX_117292(vivax.aa)
ORTHOMCL2189	6	5	BERGHEI:1;FALCIPARUM:1;KNOWLESI:2;VIVAX:1;YOELII:1			RNA binding protein, putative	PB000828.01.0(berghei.aa) PF10_0028(falciparum.aa) PKH_080100(knowlesi.aa) PKH_080110(knowlesi.aa) PVX_094315(vivax.aa) PY03461(yoelii.aa)
ORTHOMCL2244	6	5	BERGHEI:2;FALCIPARUM:1;KNOWLESI:1;VIVAX:1;YOELII:1	GO:0009247:GO:0005887	glycolipid biosynthetic process:integral to plasma membrane	Aquaglyceroporin	PB000788.01.0(berghei.aa) PB300862.00.0(berghei.aa) PF11_0338(falciparum.aa) PKH_093060(knowlesi.aa) PVX_092245(vivax.aa) PY05950(yoelii.aa)
ORTHOMCL2271	6	5	BERGHEI:1;CHABAUDI:2;FALCIPARUM:1;KNOWLESI:1;YOELII:1			chromodomain protein, putative	PB000771.00.0(berghei.aa) PC000526.01.0(chabaudi.aa) PC302534.00.0(chabaudi.aa) PFL1005c(falciparum.aa) PKH_143750(knowlesi.aa) PY04907(yoelii.aa)
ORTHOMCL2346	6	5	BERGHEI:1;CHABAUDI:2;KNOWLESI:1;VIVAX:1;YOELII:1			conserved hypothetical protein	PB000722.00.0(berghei.aa) PC000070.02.0(chabaudi.aa) PC000639.01.0(chabaudi.aa) PKH_051420(knowlesi.aa) PVX_089530(vivax.aa) PY02282(yoelii.aa)
ORTHOMCL2347	6	5	BERGHEI:2;FALCIPARUM:1;KNOWLESI:1;VIVAX:1;YOELII:1			hypothetical protein	PB000721.03.0(berghei.aa) PB301336.00.0(berghei.aa) PFE1025c(falciparum.aa) PKH_101200(knowlesi.aa) PVX_080225(vivax.aa) PY04488(yoelii.aa)
ORTHOMCL2386	6	5	BERGHEI:1;FALCIPARUM:1;KNOWLESI:2;VIVAX:1;YOELII:1			hypothetical protein	PB000694.00.0(berghei.aa) PF14_0659(falciparum.aa) PKH_112410(knowlesi.aa) PKH_123630(knowlesi.aa) PVX_117010(vivax.aa) PY03644(yoelii.aa)
ORTHOMCL2404	6	5	BERGHEI:2;FALCIPARUM:1;KNOWLESI:1;VIVAX:1;YOELII:1			hypothetical protein	PB000679.02.0(berghei.aa) PB300929.00.0(berghei.aa) PFL0095c(falciparum.aa) PKH_130060(knowlesi.aa) PVX_084120(vivax.aa) PY04196(yoelii.aa)
ORTHOMCL2433	6	5	BERGHEI:2;CHABAUDI:1;FALCIPARUM:1;KNOWLESI:1;VIVAX:1			conserved hypothetical protein	PB000659.03.0(berghei.aa) PB300745.00.0(berghei.aa) PC000415.00.0(chabaudi.aa) PFI1350c(falciparum.aa) PKH_072530(knowlesi.aa) PVX_099815(vivax.aa)
ORTHOMCL2446	6	5	BERGHEI:2;CHABAUDI:1;FALCIPARUM:1;KNOWLESI:1;YOELII:1			hypothetical protein	PB000654.00.0(berghei.aa) PB102251.00.0(berghei.aa) PC000750.03.0(chabaudi.aa) PFI0805w(falciparum.aa) PKH_071370(knowlesi.aa) PY07432(yoelii.aa)
ORTHOMCL2470	6	5	BERGHEI:1;CHABAUDI:2;FALCIPARUM:1;KNOWLESI:1;VIVAX:1			hypothetical protein	PB000637.00.0(berghei.aa) PC000449.04.0(chabaudi.aa) PC000597.00.0(chabaudi.aa) PF14_0350(falciparum.aa) PKH_131240(knowlesi.aa) PVX_084690(vivax.aa)
ORTHOMCL2537	6	5	BERGHEI:2;FALCIPARUM:1;KNOWLESI:1;VIVAX:1;YOELII:1			hypothetical protein	PB000595.02.0(berghei.aa) PB301132.00.0(berghei.aa) PF14_0332(falciparum.aa) PKH_131420(knowlesi.aa) PVX_084780(vivax.aa) PY02554(yoelii.aa)
ORTHOMCL2548	6	5	BERGHEI:2;FALCIPARUM:1;KNOWLESI:1;VIVAX:1;YOELII:1	GO:0020011:GO:0015239:GO:0006855	apicoplast:multidrug transporter activity:multidrug transport	ABC transporter, (TAP family)	PB000591.00.0(berghei.aa) PB300885.00.0(berghei.aa) PFC0125w(falciparum.aa) PKH_083760(knowlesi.aa) PVX_119255(vivax.aa) PY03961(yoelii.aa)
ORTHOMCL2549	6	5	BERGHEI:1;CHABAUDI:2;FALCIPARUM:1;KNOWLESI:1;VIVAX:1	GO:0005764	lysosome	preprocathepsin c precursor, putative	PB000590.03.0(berghei.aa) PC000458.02.0(chabaudi.aa) PC302158.00.0(chabaudi.aa) PFL2290w(falciparum.aa) PKH_146510(knowlesi.aa) PVX_101280(vivax.aa)
ORTHOMCL2552	6	5	BERGHEI:1;CHABAUDI:2;FALCIPARUM:1;VIVAX:1;YOELII:1			conserved hypothetical protein	PB000588.01.0(berghei.aa) PC000431.02.0(chabaudi.aa) PC300600.00.0(chabaudi.aa) PFC0690c(falciparum.aa) PVX_095445(vivax.aa) PY05938(yoelii.aa)
ORTHOMCL2554	6	5	BERGHEI:2;CHABAUDI:1;FALCIPARUM:1;VIVAX:1;YOELII:1			conserved hypothetical protein	PB000586.01.0(berghei.aa) PB300330.00.0(berghei.aa) PC000821.02.0(chabaudi.aa) PFC0700c(falciparum.aa) PVX_095435(vivax.aa) PY03459(yoelii.aa)
ORTHOMCL2635	6	5	BERGHEI:1;CHABAUDI:2;FALCIPARUM:1;KNOWLESI:1;VIVAX:1			hypothetical protein	PB000523.00.0(berghei.aa) PC000793.03.0(chabaudi.aa) PC000800.03.0(chabaudi.aa) PF14_0461(falciparum.aa) PKH_125800(knowlesi.aa) PVX_118070(vivax.aa)
ORTHOMCL2654	6	5	BERGHEI:1;CHABAUDI:1;FALCIPARUM:1;VIVAX:1;YOELII:2			hypothetical protein	PB000509.01.0(berghei.aa) PC108015.00.0(chabaudi.aa) PFB0735c(falciparum.aa) PVX_002730(vivax.aa) PY01118(yoelii.aa) PY01119(yoelii.aa)
ORTHOMCL2732	6	5	BERGHEI:1;CHABAUDI:2;FALCIPARUM:1;KNOWLESI:1;VIVAX:1			conserved hypothetical protein	PB000447.03.0(berghei.aa) PC301583.00.0(chabaudi.aa) PC302002.00.0(chabaudi.aa) PF11_0120(falciparum.aa) PKH_090870(knowlesi.aa) PVX_091220(vivax.aa)
ORTHOMCL2740	6	5	BERGHEI:2;FALCIPARUM:1;KNOWLESI:1;VIVAX:1;YOELII:1			conserved hypothetical protein	PB000440.02.0(berghei.aa) PB000938.00.0(berghei.aa) PF13_0079(falciparum.aa) PKH_141270(knowlesi.aa) PVX_122500(vivax.aa) PY02835(yoelii.aa)
ORTHOMCL2743	6	5	BERGHEI:1;CHABAUDI:2;FALCIPARUM:1;KNOWLESI:1;VIVAX:1			conserved hypothetical protein	PB000438.02.0(berghei.aa) PC000371.01.0(chabaudi.aa) PC301424.00.0(chabaudi.aa) PF13_0230(falciparum.aa) PKH_121230(knowlesi.aa) PVX_083010(vivax.aa)
ORTHOMCL2790	6	5	BERGHEI:1;CHABAUDI:2;FALCIPARUM:1;KNOWLESI:1;VIVAX:1			conserved hypothetical protein	PB000407.02.0(berghei.aa) PC000412.02.0(chabaudi.aa) PC302338.00.0(chabaudi.aa) PFI1465w(falciparum.aa) PKH_072810(knowlesi.aa) PVX_099960(vivax.aa)
ORTHOMCL2820	6	5	BERGHEI:1;CHABAUDI:2;FALCIPARUM:1;KNOWLESI:1;VIVAX:1			conserved hypothetical protein	PB000384.01.0(berghei.aa) PC000726.02.0(chabaudi.aa) PC000810.04.0(chabaudi.aa) PFD0585c(falciparum.aa) PKH_030320(knowlesi.aa) PVX_000670(vivax.aa)
ORTHOMCL2833	6	5	BERGHEI:1;CHABAUDI:1;FALCIPARUM:1;KNOWLESI:1;YOELII:2			rhoptry protein, putative	PB000377.03.0(berghei.aa) PC000325.01.0(chabaudi.aa) PFI0265c(falciparum.aa) PKH_070260(knowlesi.aa) PY01798(yoelii.aa) PY06325(yoelii.aa)
ORTHOMCL2866	6	5	BERGHEI:2;CHABAUDI:1;FALCIPARUM:1;KNOWLESI:1;VIVAX:1			hypothetical protein	PB000353.01.0(berghei.aa) PB001620.02.0(berghei.aa) PC000591.00.0(chabaudi.aa) PF10_0315(falciparum.aa) PKH_061670(knowlesi.aa) PVX_111110(vivax.aa)
ORTHOMCL2923	6	5	BERGHEI:1;CHABAUDI:2;FALCIPARUM:1;KNOWLESI:1;VIVAX:1			conserved hypothetical protein	PB000308.02.0(berghei.aa) PC001407.02.0(chabaudi.aa) PC302484.00.0(chabaudi.aa) PFD0870w(falciparum.aa) PKH_052200(knowlesi.aa) PVX_089985(vivax.aa)
ORTHOMCL2924	6	5	BERGHEI:1;CHABAUDI:2;FALCIPARUM:1;VIVAX:1;YOELII:1			RNA-binding protein, putative	PB000307.01.0(berghei.aa) PC000011.05.0(chabaudi.aa) PC000021.03.0(chabaudi.aa) PFE0935c(falciparum.aa) PVX_080310(vivax.aa) PY04072(yoelii.aa)
ORTHOMCL2928	6	5	BERGHEI:2;CHABAUDI:1;FALCIPARUM:1;KNOWLESI:1;YOELII:1			conserved hypothetical protein	PB000305.03.0(berghei.aa) PB000625.00.0(berghei.aa) PC000503.01.0(chabaudi.aa) PFD0855c(falciparum.aa) PKH_052170(knowlesi.aa) PY04532(yoelii.aa)
ORTHOMCL2952	6	5	BERGHEI:1;CHABAUDI:2;FALCIPARUM:1;KNOWLESI:1;YOELII:1			conserved hypothetical protein	PB000288.01.0(berghei.aa) PC300077.00.0(chabaudi.aa) PC300078.00.0(chabaudi.aa) PF14_0320(falciparum.aa) PKH_131540(knowlesi.aa) PY07525(yoelii.aa)
ORTHOMCL2953	6	5	BERGHEI:2;FALCIPARUM:1;KNOWLESI:1;VIVAX:1;YOELII:1	GO:0004696:GO:0018105	glycogen synthase kinase 3 activity:peptidyl-serine phosphorylation	glycogen synthase kinase 3	PB000288.00.0(berghei.aa) PB300789.00.0(berghei.aa) PFC0525c(falciparum.aa) PKH_082750(knowlesi.aa) PVX_119725(vivax.aa) PY01719(yoelii.aa)
ORTHOMCL3016	6	5	BERGHEI:2;CHABAUDI:1;FALCIPARUM:1;KNOWLESI:1;VIVAX:1			conserved hypothetical protein	PB000247.02.0(berghei.aa) PB301106.00.0(berghei.aa) PC000314.05.0(chabaudi.aa) PFL0800c(falciparum.aa) PKH_143380(knowlesi.aa) PVX_123510(vivax.aa)
ORTHOMCL3036	6	5	BERGHEI:2;FALCIPARUM:1;KNOWLESI:1;VIVAX:1;YOELII:1			hypothetical protein	PB000231.00.0(berghei.aa) PB000460.03.0(berghei.aa) PF08_0083(falciparum.aa) PKH_142550(knowlesi.aa) PVX_123125(vivax.aa) PY03189(yoelii.aa)
ORTHOMCL3040	6	5	BERGHEI:2;CHABAUDI:1;FALCIPARUM:1;KNOWLESI:1;VIVAX:1	GO:0020011	apicoplast	hypothetical protein	PB000228.02.0(berghei.aa) PB104704.00.0(berghei.aa) PC000381.00.0(chabaudi.aa) PF10_0207(falciparum.aa) PKH_060540(knowlesi.aa) PVX_001930(vivax.aa)
ORTHOMCL3091	6	5	BERGHEI:1;CHABAUDI:2;FALCIPARUM:1;VIVAX:1;YOELII:1			conserved hypothetical protein, expressed	PB000195.03.0(berghei.aa) PC000123.00.0(chabaudi.aa) PC301828.00.0(chabaudi.aa) PF07_0075(falciparum.aa) PVX_096390(vivax.aa) PY05859(yoelii.aa)
ORTHOMCL3177	6	5	BERGHEI:2;CHABAUDI:1;FALCIPARUM:1;KNOWLESI:1;VIVAX:1			conserved hypothetical protein	PB000128.00.0(berghei.aa) PB100240.00.0(berghei.aa) PC000071.01.0(chabaudi.aa) PFF1405c(falciparum.aa) PKH_112030(knowlesi.aa) PVX_114550(vivax.aa)
ORTHOMCL3234	6	5	BERGHEI:1;CHABAUDI:2;FALCIPARUM:1;KNOWLESI:1;VIVAX:1	GO:0020011	apicoplast	hypothetical protein	PB000076.02.0(berghei.aa) PC301588.00.0(chabaudi.aa) PC302404.00.0(chabaudi.aa) PF14_0318(falciparum.aa) PKH_131560(knowlesi.aa) PVX_084845(vivax.aa)
ORTHOMCL3235	6	5	BERGHEI:1;CHABAUDI:2;FALCIPARUM:1;VIVAX:1;YOELII:1			conserved hypothetical protein	PB000075.01.0(berghei.aa) PC000085.03.0(chabaudi.aa) PC405434.00.0(chabaudi.aa) PF14_0460(falciparum.aa) PVX_118080(vivax.aa) PY03162(yoelii.aa)
ORTHOMCL3280	6	5	BERGHEI:1;CHABAUDI:2;FALCIPARUM:1;VIVAX:1;YOELII:1			conserved hypothetical protein	PB000043.03.0(berghei.aa) PC000282.02.0(chabaudi.aa) PC301477.00.0(chabaudi.aa) PFL2025w(falciparum.aa) PVX_101005(vivax.aa) PY01489(yoelii.aa)
ORTHOMCL3362	6	5	CHABAUDI:2;FALCIPARUM:1;KNOWLESI:1;VIVAX:1;YOELII:1			hypothetical protein, conserved	MAL8P1.47(falciparum.aa) PC000074.03.0(chabaudi.aa) PC301916.00.0(chabaudi.aa) PKH_050860(knowlesi.aa) PVX_089245(vivax.aa) PY07232(yoelii.aa)
ORTHOMCL3369	6	5	BERGHEI:1;CHABAUDI:2;FALCIPARUM:1;KNOWLESI:1;VIVAX:1			hypothetical protein, conserved	MAL8P1.36(falciparum.aa) PB001048.01.0(berghei.aa) PC000494.00.0(chabaudi.aa) PC302640.00.0(chabaudi.aa) PKH_050730(knowlesi.aa) PVX_089175(vivax.aa)
ORTHOMCL3376	6	5	BERGHEI:2;FALCIPARUM:1;KNOWLESI:1;VIVAX:1;YOELII:1			hypothetical protein, conserved	MAL8P1.28(falciparum.aa) PB105482.00.0(berghei.aa) PB402852.00.0(berghei.aa) PKH_050590(knowlesi.aa) PVX_089105(vivax.aa) PY05663(yoelii.aa)
ORTHOMCL3384	6	5	BERGHEI:2;CHABAUDI:1;FALCIPARUM:1;KNOWLESI:1;VIVAX:1			hypothetical protein, conserved	MAL8P1.153(falciparum.aa) PB000889.03.0(berghei.aa) PB300504.00.0(berghei.aa) PC000772.01.0(chabaudi.aa) PKH_011630(knowlesi.aa) PVX_093635(vivax.aa)
ORTHOMCL3389	6	5	BERGHEI:1;CHABAUDI:2;FALCIPARUM:1;KNOWLESI:1;VIVAX:1			hypothetical protein, conserved	MAL8P1.148(falciparum.aa) PB001245.02.0(berghei.aa) PC000721.01.0(chabaudi.aa) PC301806.00.0(chabaudi.aa) PKH_011540(knowlesi.aa) PVX_093600(vivax.aa)
ORTHOMCL3408	6	5	BERGHEI:2;FALCIPARUM:1;KNOWLESI:1;VIVAX:1;YOELII:1			hypothetical protein, conserved	MAL8P1.112(falciparum.aa) PB000516.01.0(berghei.aa) PB000686.01.0(berghei.aa) PKH_142880(knowlesi.aa) PVX_123290(vivax.aa) PY01657(yoelii.aa)
ORTHOMCL3436	6	5	BERGHEI:1;CHABAUDI:2;FALCIPARUM:1;KNOWLESI:1;YOELII:1			ribonucleases p/mrp protein subunit, putative	MAL7P1.28(falciparum.aa) PB000098.02.0(berghei.aa) PC000316.00.0(chabaudi.aa) PC000446.04.0(chabaudi.aa) PKH_010770(knowlesi.aa) PY02008(yoelii.aa)
ORTHOMCL3459	6	5	BERGHEI:2;CHABAUDI:1;FALCIPARUM:1;KNOWLESI:1;VIVAX:1			hypothetical protein, conserved	MAL7P1.13(falciparum.aa) PB108277.00.0(berghei.aa) PB108278.00.0(berghei.aa) PC100670.00.0(chabaudi.aa) PKH_010180(knowlesi.aa) PVX_087720(vivax.aa)
ORTHOMCL3463	6	5	BERGHEI:2;CHABAUDI:1;FALCIPARUM:1;KNOWLESI:1;YOELII:1	GO:0000280	nuclear division	PelOta protein homologue, putative	MAL7P1.118(falciparum.aa) PB000010.03.0(berghei.aa) PB000074.00.0(berghei.aa) PC000925.01.0(chabaudi.aa) PKH_031580(knowlesi.aa) PY02838(yoelii.aa)
ORTHOMCL3469	6	5	BERGHEI:2;CHABAUDI:1;FALCIPARUM:1;KNOWLESI:1;VIVAX:1			hypothetical protein, conserved	MAL13P1.94(falciparum.aa) PB001088.02.0(berghei.aa) PB301153.00.0(berghei.aa) PC000868.01.0(chabaudi.aa) PKH_141720(knowlesi.aa) PVX_122720(vivax.aa)
ORTHOMCL3493	6	5	BERGHEI:2;FALCIPARUM:1;KNOWLESI:1;VIVAX:1;YOELII:1			Proteinase inhibitor protein, putative	MAL13P1.40(falciparum.aa) PB000315.02.0(berghei.aa) PB000719.00.0(berghei.aa) PKH_140740(knowlesi.aa) PVX_122255(vivax.aa) PY04905(yoelii.aa)
ORTHOMCL3499	6	5	BERGHEI:2;FALCIPARUM:1;KNOWLESI:1;VIVAX:1;YOELII:1			hypothetical protein, conserved	MAL13P1.352(falciparum.aa) PB000733.00.0(berghei.aa) PB301291.00.0(berghei.aa) PKH_110100(knowlesi.aa) PVX_115435(vivax.aa) PY00290(yoelii.aa)
ORTHOMCL3582	6	5	BERGHEI:1;CHABAUDI:2;FALCIPARUM:1;KNOWLESI:1;VIVAX:1			hypothetical protein, conserved	MAL13P1.165(falciparum.aa) PB001129.02.0(berghei.aa) PC000476.00.0(chabaudi.aa) PC000985.01.0(chabaudi.aa) PKH_122200(knowlesi.aa) PVX_082475(vivax.aa)
ORTHOMCL3589	6	5	BERGHEI:2;FALCIPARUM:1;KNOWLESI:1;VIVAX:1;YOELII:1			hypothetical protein, conserved	MAL13P1.152(falciparum.aa) PB300218.00.0(berghei.aa) PB300986.00.0(berghei.aa) PKH_122540(knowlesi.aa) PVX_116505(vivax.aa) PY07030(yoelii.aa)
ORTHOMCL15	40	6	BERGHEI:11;CHABAUDI:6;FALCIPARUM:3;KNOWLESI:2;VIVAX:3;YOELII:15	GO:0016020:GO:0030260:GO:0005488	membrane:entry into host cell:binding	Plasmodium falciparum reticulocyte binding protein 2, homolog b	MAL13P1.176(falciparum.aa) PB000035.01.0(berghei.aa) PB000144.00.0(berghei.aa) PB000327.03.0(berghei.aa) PB000629.02.0(berghei.aa) PB000714.02.0(berghei.aa) PB000886.00.0(berghei.aa) PB001046.03.0(berghei.aa) PB103906.00.0(berghei.aa) PB106153.00.0(berghe
ORTHOMCL20	36	6	BERGHEI:6;CHABAUDI:2;FALCIPARUM:8;KNOWLESI:5;VIVAX:11;YOELII:4			cysteine protease, putative	PB000107.03.0(berghei.aa) PB000108.03.0(berghei.aa) PB000233.03.0(berghei.aa) PB000352.01.0(berghei.aa) PB107093.00.0(berghei.aa) PB301518.00.0(berghei.aa) PC000740.02.0(chabaudi.aa) PC000792.00.0(chabaudi.aa) PFB0330c(falciparum.aa) PFB0335c(falciparum.a
ORTHOMCL41	17	6	BERGHEI:3;CHABAUDI:3;FALCIPARUM:5;KNOWLESI:1;VIVAX:3;YOELII:2	GO:0020035:GO:0050839:GO:0020002	cytoadherence to microvasculature, mediated by parasite protein:cell adhesion molecule binding:host cell plasma membrane	Cytoadherence linked asexual protein, 3.2	MAL7P1.229(falciparum.aa) PB000405.02.0(berghei.aa) PB000482.02.0(berghei.aa) PB000829.03.0(berghei.aa) PC000257.01.0(chabaudi.aa) PC000535.04.0(chabaudi.aa) PC001039.02.0(chabaudi.aa) PFB0935w(falciparum.aa) PFC0110w(falciparum.aa) PFC0120w(falciparum.aa
ORTHOMCL42	17	6	BERGHEI:1;CHABAUDI:3;FALCIPARUM:10;KNOWLESI:1;VIVAX:1;YOELII:1	GO:0006810:GO:0015909:GO:0020011:GO:0015908:GO:0030430:GO:0006631:GO:0016208:GO:0004467	transport:long-chain fatty acid transport:apicoplast:fatty acid transport:host cell cytoplasm:fatty acid metabolic process:AMP binding:long-chain-fatty-acid-CoA ligase activity	fatty acyl coenzyme A synthetase-1, putative	MAL13P1.485(falciparum.aa) PB000470.03.0(berghei.aa) PC000053.05.0(chabaudi.aa) PC000551.02.0(chabaudi.aa) PC301323.00.0(chabaudi.aa) PF07_0129(falciparum.aa) PF14_0751(falciparum.aa) PF14_0761(falciparum.aa) PFB0685c(falciparum.aa) PFB0695c(falciparum.aa
ORTHOMCL45	16	6	BERGHEI:4;CHABAUDI:6;FALCIPARUM:1;KNOWLESI:1;VIVAX:1;YOELII:3			hypothetical protein	PB000065.03.0(berghei.aa) PB000434.01.0(berghei.aa) PB000821.02.0(berghei.aa) PB300420.00.0(berghei.aa) PC000144.04.0(chabaudi.aa) PC000357.02.0(chabaudi.aa) PC000525.02.0(chabaudi.aa) PC000661.04.0(chabaudi.aa) PC000810.02.0(chabaudi.aa) PC302218.00.0(ch
ORTHOMCL46	16	6	BERGHEI:5;CHABAUDI:5;FALCIPARUM:1;KNOWLESI:1;VIVAX:1;YOELII:3			peptidase, putative	MAL13P1.19(falciparum.aa) PB000884.01.0(berghei.aa) PB001121.02.0(berghei.aa) PB104436.00.0(berghei.aa) PB300248.00.0(berghei.aa) PB400303.00.0(berghei.aa) PC000044.05.0(chabaudi.aa) PC000098.00.0(chabaudi.aa) PC000155.04.0(chabaudi.aa) PC301592.00.0(chab
ORTHOMCL51	15	6	BERGHEI:4;CHABAUDI:5;FALCIPARUM:1;KNOWLESI:1;VIVAX:1;YOELII:3			hypothetical protein, conserved	PB000181.01.0(berghei.aa) PB000200.03.0(berghei.aa) PB001156.00.0(berghei.aa) PB301092.00.0(berghei.aa) PC000673.01.0(chabaudi.aa) PC000676.01.0(chabaudi.aa) PC001436.02.0(chabaudi.aa) PC300109.00.0(chabaudi.aa) PC300534.00.0(chabaudi.aa) PFL0405w(falcipa
ORTHOMCL52	15	6	BERGHEI:6;CHABAUDI:4;FALCIPARUM:1;KNOWLESI:1;VIVAX:1;YOELII:2			hypothetical protein	PB000107.01.0(berghei.aa) PB000521.03.0(berghei.aa) PB000785.01.0(berghei.aa) PB000854.03.0(berghei.aa) PB000920.00.0(berghei.aa) PB300409.00.0(berghei.aa) PC000243.01.0(chabaudi.aa) PC000530.04.0(chabaudi.aa) PC301829.00.0(chabaudi.aa) PC302104.00.0(chab
ORTHOMCL54	15	6	BERGHEI:3;CHABAUDI:3;FALCIPARUM:2;KNOWLESI:2;VIVAX:2;YOELII:3			hypothetical protein, conserved	MAL13P1.360(falciparum.aa) PB000055.03.0(berghei.aa) PB000083.01.0(berghei.aa) PB100065.00.0(berghei.aa) PC000986.01.0(chabaudi.aa) PC103304.00.0(chabaudi.aa) PC302610.00.0(chabaudi.aa) PF13_0148(falciparum.aa) PKH_122620(knowlesi.aa) PKH_122630(knowlesi.
ORTHOMCL60	14	6	BERGHEI:5;CHABAUDI:4;FALCIPARUM:1;KNOWLESI:1;VIVAX:1;YOELII:2			hypothetical protein	PB000889.02.0(berghei.aa) PB001071.02.0(berghei.aa) PB108578.00.0(berghei.aa) PB300542.00.0(berghei.aa) PB300793.00.0(berghei.aa) PC000163.01.0(chabaudi.aa) PC000229.01.0(chabaudi.aa) PC000841.01.0(chabaudi.aa) PC101206.00.0(chabaudi.aa) PFD0225w(falcipar
ORTHOMCL61	14	6	BERGHEI:4;CHABAUDI:5;FALCIPARUM:1;KNOWLESI:1;VIVAX:1;YOELII:2	GO:0003887:GO:0006261:GO:0008622	DNA-directed DNA polymerase activity:DNA-dependent DNA replication:epsilon DNA polymerase complex	DNA polymerase epsilon, catalytic subunit a, putative	PB000449.01.0(berghei.aa) PB001304.00.0(berghei.aa) PB300044.00.0(berghei.aa) PB300272.00.0(berghei.aa) PC000045.03.0(chabaudi.aa) PC000242.05.0(chabaudi.aa) PC000380.01.0(chabaudi.aa) PC000801.04.0(chabaudi.aa) PC300986.00.0(chabaudi.aa) PFF1470c(falcipa
ORTHOMCL62	14	6	BERGHEI:4;CHABAUDI:4;FALCIPARUM:1;KNOWLESI:1;VIVAX:1;YOELII:3	GO:0006511	ubiquitin-dependent protein catabolic process	ubiquitin-protein ligase 1, putative	MAL8P1.23(falciparum.aa) PB000644.01.0(berghei.aa) PB000686.00.0(berghei.aa) PB000848.02.0(berghei.aa) PB001508.02.0(berghei.aa) PC000095.04.0(chabaudi.aa) PC000151.01.0(chabaudi.aa) PC000374.04.0(chabaudi.aa) PC301489.00.0(chabaudi.aa) PKH_050470(knowles
ORTHOMCL70	13	6	BERGHEI:3;CHABAUDI:5;FALCIPARUM:1;KNOWLESI:1;VIVAX:1;YOELII:2			hypothetical protein	PB000358.03.0(berghei.aa) PB000791.03.0(berghei.aa) PB001159.02.0(berghei.aa) PC000388.00.0(chabaudi.aa) PC000513.00.0(chabaudi.aa) PC000861.02.0(chabaudi.aa) PC000938.01.0(chabaudi.aa) PC301048.00.0(chabaudi.aa) PFI0260c(falciparum.aa) PKH_070250(knowles
ORTHOMCL71	13	6	BERGHEI:3;CHABAUDI:3;FALCIPARUM:2;KNOWLESI:1;VIVAX:1;YOELII:3			hypothetical protein	PB000276.03.0(berghei.aa) PB000634.03.0(berghei.aa) PB001224.00.0(berghei.aa) PC000367.00.0(chabaudi.aa) PC000606.00.0(chabaudi.aa) PC301974.00.0(chabaudi.aa) PF10_0211(falciparum.aa) PF10_0212(falciparum.aa) PKH_060580(knowlesi.aa) PVX_001950(vivax.aa) P
ORTHOMCL72	13	6	BERGHEI:2;CHABAUDI:5;FALCIPARUM:1;KNOWLESI:1;VIVAX:1;YOELII:3	GO:0006182:GO:0005887:GO:0004383	cGMP biosynthetic process:integral to plasma membrane:guanylate cyclase activity	guanylyl cyclase	PB000256.00.0(berghei.aa) PB001219.00.0(berghei.aa) PC000330.03.0(chabaudi.aa) PC000718.00.0(chabaudi.aa) PC001192.02.0(chabaudi.aa) PC300072.00.0(chabaudi.aa) PC301754.00.0(chabaudi.aa) PF11_0395(falciparum.aa) PKH_093620(knowlesi.aa) PVX_092535(vivax.aa
ORTHOMCL73	13	6	BERGHEI:4;CHABAUDI:5;FALCIPARUM:1;KNOWLESI:1;VIVAX:1;YOELII:1	GO:0031202	RNA splicing factor activity, transesterification mechanism	pre-mRNA splicing factor, putative	PB000226.00.0(berghei.aa) PB000737.01.0(berghei.aa) PB001033.02.0(berghei.aa) PB300843.00.0(berghei.aa) PC000319.02.0(chabaudi.aa) PC000520.01.0(chabaudi.aa) PC000856.02.0(chabaudi.aa) PC300825.00.0(chabaudi.aa) PC302214.00.0(chabaudi.aa) PFD0265w(falcipa
ORTHOMCL74	13	6	BERGHEI:3;CHABAUDI:5;FALCIPARUM:2;KNOWLESI:1;VIVAX:1;YOELII:1			conserved hypothetical protein	PB000088.01.0(berghei.aa) PB000920.02.0(berghei.aa) PB001039.03.0(berghei.aa) PC000133.04.0(chabaudi.aa) PC000166.04.0(chabaudi.aa) PC000616.04.0(chabaudi.aa) PC300879.00.0(chabaudi.aa) PC302108.00.0(chabaudi.aa) PF14_0172(falciparum.aa) PF14_0173(falcipa
ORTHOMCL75	13	6	BERGHEI:3;CHABAUDI:4;FALCIPARUM:1;KNOWLESI:1;VIVAX:1;YOELII:3			folate/biopterin transporter	MAL8P1.139(falciparum.aa) PB000157.02.0(berghei.aa) PB000875.02.0(berghei.aa) PB001054.03.0(berghei.aa) PC000427.00.0(chabaudi.aa) PC000623.04.0(chabaudi.aa) PC001111.02.0(chabaudi.aa) PC302604.00.0(chabaudi.aa) PKH_011410(knowlesi.aa) PVX_093535(vivax.aa
ORTHOMCL76	13	6	BERGHEI:4;CHABAUDI:3;FALCIPARUM:1;KNOWLESI:1;VIVAX:1;YOELII:3			Dynein heavy chain, putative	MAL7P1.89(falciparum.aa) PB000190.01.0(berghei.aa) PB000201.03.0(berghei.aa) PB001097.01.0(berghei.aa) PB001164.02.0(berghei.aa) PC000088.03.0(chabaudi.aa) PC000522.00.0(chabaudi.aa) PC300108.00.0(chabaudi.aa) PKH_030030(knowlesi.aa) PVX_000530(vivax.aa)
ORTHOMCL78	13	6	BERGHEI:2;CHABAUDI:7;FALCIPARUM:1;KNOWLESI:1;VIVAX:1;YOELII:1			dynein heavy chain, putative	MAL7P1.162(falciparum.aa) PB000989.00.0(berghei.aa) PB300819.00.0(berghei.aa) PC000163.02.0(chabaudi.aa) PC000296.01.0(chabaudi.aa) PC000357.03.0(chabaudi.aa) PC000407.04.0(chabaudi.aa) PC001222.02.0(chabaudi.aa) PC300681.00.0(chabaudi.aa) PC302603.00.0(c
ORTHOMCL79	13	6	BERGHEI:3;CHABAUDI:5;FALCIPARUM:1;KNOWLESI:1;VIVAX:1;YOELII:2			hypothetical membrane protein, conserved	MAL7P1.15(falciparum.aa) PB000394.01.0(berghei.aa) PB001218.00.0(berghei.aa) PB001320.02.0(berghei.aa) PC000404.03.0(chabaudi.aa) PC000765.04.0(chabaudi.aa) PC300309.00.0(chabaudi.aa) PC301395.00.0(chabaudi.aa) PC301485.00.0(chabaudi.aa) PKH_010210(knowle
ORTHOMCL80	13	6	BERGHEI:4;CHABAUDI:4;FALCIPARUM:1;KNOWLESI:1;VIVAX:1;YOELII:2			hypothetical protein, conserved	MAL13P1.323(falciparum.aa) PB000027.03.0(berghei.aa) PB000762.01.0(berghei.aa) PB000996.03.0(berghei.aa) PB404588.00.0(berghei.aa) PC000217.04.0(chabaudi.aa) PC000237.05.0(chabaudi.aa) PC302149.00.0(chabaudi.aa) PC406039.00.0(chabaudi.aa) PKH_110630(knowl
ORTHOMCL84	12	6	BERGHEI:4;CHABAUDI:3;FALCIPARUM:1;KNOWLESI:1;VIVAX:1;YOELII:2			conserved hypothetical protein	PB105259.00.0(berghei.aa) PB105705.00.0(berghei.aa) PB107195.00.0(berghei.aa) PB402773.00.0(berghei.aa) PC101262.00.0(chabaudi.aa) PC102645.00.0(chabaudi.aa) PC105035.00.0(chabaudi.aa) PFF1365c(falciparum.aa) PKH_112120(knowlesi.aa) PVX_114510(vivax.aa) P
ORTHOMCL87	12	6	BERGHEI:2;CHABAUDI:4;FALCIPARUM:1;KNOWLESI:1;VIVAX:1;YOELII:3			hypothetical protein	PB000805.01.0(berghei.aa) PB001139.00.0(berghei.aa) PC000224.03.0(chabaudi.aa) PC000878.02.0(chabaudi.aa) PC301161.00.0(chabaudi.aa) PC302378.00.0(chabaudi.aa) PFB0560w(falciparum.aa) PKH_040770(knowlesi.aa) PVX_002905(vivax.aa) PY02992(yoelii.aa) PY06304
ORTHOMCL88	12	6	BERGHEI:1;CHABAUDI:1;FALCIPARUM:2;KNOWLESI:2;VIVAX:3;YOELII:3	GO:0005853	eukaryotic translation elongation factor 1 complex	elongation factor 1 alpha	PB000423.03.0(berghei.aa) PC000339.00.0(chabaudi.aa) PF13_0304(falciparum.aa) PF13_0305(falciparum.aa) PKH_111390(knowlesi.aa) PKH_111400(knowlesi.aa) PVX_114830(vivax.aa) PVX_114832(vivax.aa) PVX_138260(vivax.aa) PY00361(yoelii.aa) PY00362(yoelii.aa) PY0
ORTHOMCL89	12	6	BERGHEI:5;CHABAUDI:3;FALCIPARUM:1;KNOWLESI:1;VIVAX:1;YOELII:1			hypothetical protein	PB000382.00.0(berghei.aa) PB000492.02.0(berghei.aa) PB000936.00.0(berghei.aa) PB001174.01.0(berghei.aa) PB001652.02.0(berghei.aa) PC000328.01.0(chabaudi.aa) PC000344.01.0(chabaudi.aa) PC000820.00.0(chabaudi.aa) PF14_0722(falciparum.aa) PKH_126950(knowlesi
ORTHOMCL90	12	6	BERGHEI:4;CHABAUDI:2;FALCIPARUM:1;KNOWLESI:2;VIVAX:1;YOELII:2			hypothetical protein	PB000297.02.0(berghei.aa) PB000721.02.0(berghei.aa) PB000722.02.0(berghei.aa) PB001305.00.0(berghei.aa) PC000360.04.0(chabaudi.aa) PC000594.00.0(chabaudi.aa) PF11_0168(falciparum.aa) PKH_091340(knowlesi.aa) PKH_091350(knowlesi.aa) PVX_091435(vivax.aa) PY0
ORTHOMCL91	12	6	BERGHEI:4;CHABAUDI:3;FALCIPARUM:1;KNOWLESI:1;VIVAX:1;YOELII:2			hypothetical protein, conserved	PB000285.00.0(berghei.aa) PB000671.02.0(berghei.aa) PB000870.01.0(berghei.aa) PB001157.01.0(berghei.aa) PC000076.05.0(chabaudi.aa) PC301146.00.0(chabaudi.aa) PC301763.00.0(chabaudi.aa) PF11_0049(falciparum.aa) PKH_090100(knowlesi.aa) PVX_090875(vivax.aa)
ORTHOMCL92	12	6	BERGHEI:3;CHABAUDI:3;FALCIPARUM:1;KNOWLESI:1;VIVAX:2;YOELII:2	GO:0020011	apicoplast	hypothetical protein, conserved	PB000235.03.0(berghei.aa) PB300625.00.0(berghei.aa) PB301425.00.0(berghei.aa) PC000156.00.0(chabaudi.aa) PC000178.01.0(chabaudi.aa) PC000399.03.0(chabaudi.aa) PFL0115w(falciparum.aa) PKH_130100(knowlesi.aa) PVX_084145(vivax.aa) PVX_084160(vivax.aa) PY0046
ORTHOMCL93	12	6	BERGHEI:2;CHABAUDI:2;FALCIPARUM:2;KNOWLESI:2;VIVAX:2;YOELII:2	GO:0005792:GO:0051726:GO:0016887	microsome:regulation of cell cycle:ATPase activity	cell division cycle protein 48 homologue, putative	PB000171.02.0(berghei.aa) PB000404.03.0(berghei.aa) PC000038.00.0(chabaudi.aa) PC000445.00.0(chabaudi.aa) PF07_0047(falciparum.aa) PFF0940c(falciparum.aa) PKH_010920(knowlesi.aa) PKH_113000(knowlesi.aa) PVX_088085(vivax.aa) PVX_114095(vivax.aa) PY03639(yo
ORTHOMCL94	12	6	BERGHEI:5;CHABAUDI:3;FALCIPARUM:1;KNOWLESI:1;VIVAX:1;YOELII:1			conserved hypothetical protein	PB000170.03.0(berghei.aa) PB000616.03.0(berghei.aa) PB000763.01.0(berghei.aa) PB000933.02.0(berghei.aa) PB300391.00.0(berghei.aa) PC000098.02.0(chabaudi.aa) PC000785.03.0(chabaudi.aa) PC000799.01.0(chabaudi.aa) PF14_0326(falciparum.aa) PKH_131480(knowlesi
ORTHOMCL95	12	6	BERGHEI:4;CHABAUDI:3;FALCIPARUM:1;KNOWLESI:1;VIVAX:1;YOELII:2	GO:0019904	protein domain specific binding	SET-domain protein, putative	PB000129.02.0(berghei.aa) PB000552.01.0(berghei.aa) PB000585.02.0(berghei.aa) PB001280.02.0(berghei.aa) PC000209.05.0(chabaudi.aa) PC000817.03.0(chabaudi.aa) PC000938.02.0(chabaudi.aa) PFF1440w(falciparum.aa) PKH_111920(knowlesi.aa) PVX_114585(vivax.aa) P
ORTHOMCL96	12	6	BERGHEI:3;CHABAUDI:3;FALCIPARUM:1;KNOWLESI:2;VIVAX:2;YOELII:1			small nucleolar ribonucleoprotein, snoRNP, putative	PB000124.00.0(berghei.aa) PB000392.03.0(berghei.aa) PB101277.00.0(berghei.aa) PC000288.01.0(chabaudi.aa) PC000561.00.0(chabaudi.aa) PC001353.02.0(chabaudi.aa) PF14_0174(falciparum.aa) PKH_133020(knowlesi.aa) PKH_133030(knowlesi.aa) PVX_085570(vivax.aa) PV
ORTHOMCL97	12	6	BERGHEI:3;CHABAUDI:3;FALCIPARUM:1;KNOWLESI:1;VIVAX:1;YOELII:3			conserved hypothetical protein	PB000081.01.0(berghei.aa) PB000199.00.0(berghei.aa) PB000863.00.0(berghei.aa) PC000677.00.0(chabaudi.aa) PC300152.00.0(chabaudi.aa) PC302272.00.0(chabaudi.aa) PF11_0528(falciparum.aa) PKH_091020(knowlesi.aa) PVX_091300(vivax.aa) PY05563(yoelii.aa) PY05652
ORTHOMCL98	12	6	BERGHEI:2;CHABAUDI:3;FALCIPARUM:1;KNOWLESI:2;VIVAX:2;YOELII:2	GO:0020011	apicoplast	hypothetical protein	PB000020.02.0(berghei.aa) PB000213.00.0(berghei.aa) PC000624.01.0(chabaudi.aa) PC000778.01.0(chabaudi.aa) PC000997.02.0(chabaudi.aa) PF14_0031(falciparum.aa) PKH_134370(knowlesi.aa) PKH_134380(knowlesi.aa) PVX_086270(vivax.aa) PVX_086275(vivax.aa) PY00128
ORTHOMCL99	12	6	BERGHEI:3;CHABAUDI:3;FALCIPARUM:1;KNOWLESI:1;VIVAX:1;YOELII:3	GO:0020011	apicoplast	hypothetical protein	PB000020.01.0(berghei.aa) PB000234.00.0(berghei.aa) PB000661.00.0(berghei.aa) PC300421.00.0(chabaudi.aa) PC301456.00.0(chabaudi.aa) PC302016.00.0(chabaudi.aa) PF14_0712(falciparum.aa) PKH_126850(knowlesi.aa) PVX_118600(vivax.aa) PY02633(yoelii.aa) PY02634
ORTHOMCL100	12	6	BERGHEI:4;CHABAUDI:4;FALCIPARUM:1;KNOWLESI:1;VIVAX:1;YOELII:1			hypothetical protein, conserved	MAL8P1.154(falciparum.aa) PB000759.02.0(berghei.aa) PB000760.02.0(berghei.aa) PB108456.00.0(berghei.aa) PB300784.00.0(berghei.aa) PC000151.04.0(chabaudi.aa) PC000265.02.0(chabaudi.aa) PC000279.01.0(chabaudi.aa) PC000442.00.0(chabaudi.aa) PKH_011650(knowle
ORTHOMCL101	12	6	BERGHEI:2;CHABAUDI:2;FALCIPARUM:1;KNOWLESI:1;VIVAX:1;YOELII:5	GO:0020011	apicoplast	hypothetical protein, conserved	MAL8P1.143(falciparum.aa) PB105865.00.0(berghei.aa) PB300828.00.0(berghei.aa) PC000265.04.0(chabaudi.aa) PC107660.00.0(chabaudi.aa) PKH_011470(knowlesi.aa) PVX_093565(vivax.aa) PY02696(yoelii.aa) PY04434(yoelii.aa) PY05105(yoelii.aa) PY05496(yoelii.aa) PY
ORTHOMCL102	12	6	BERGHEI:4;CHABAUDI:4;FALCIPARUM:1;KNOWLESI:1;VIVAX:1;YOELII:1			hypothetical protein, conserved	MAL7P1.22(falciparum.aa) PB000551.02.0(berghei.aa) PB001279.00.0(berghei.aa) PB001540.02.0(berghei.aa) PB300900.00.0(berghei.aa) PC000307.00.0(chabaudi.aa) PC000424.04.0(chabaudi.aa) PC000584.02.0(chabaudi.aa) PC302003.00.0(chabaudi.aa) PKH_010560(knowles
ORTHOMCL103	12	6	BERGHEI:2;CHABAUDI:2;FALCIPARUM:2;KNOWLESI:2;VIVAX:2;YOELII:2			DNA mismatch repair enzyme, putative	MAL7P1.206(falciparum.aa) PB000623.01.0(berghei.aa) PB300947.00.0(berghei.aa) PC000592.00.0(chabaudi.aa) PC301346.00.0(chabaudi.aa) PF14_0254(falciparum.aa) PKH_010510(knowlesi.aa) PKH_132290(knowlesi.aa) PVX_085160(vivax.aa) PVX_087875(vivax.aa) PY01096(
ORTHOMCL104	12	6	BERGHEI:1;CHABAUDI:3;FALCIPARUM:4;KNOWLESI:2;VIVAX:1;YOELII:1	GO:0005488	binding	erythrocyte binding antigen-165	MAL13P1.60(falciparum.aa) MAL7P1.176(falciparum.aa) PB000282.01.0(berghei.aa) PC000721.03.0(chabaudi.aa) PC000774.02.0(chabaudi.aa) PC300204.00.0(chabaudi.aa) PFA0125c(falciparum.aa) PFD1155w(falciparum.aa) PKH_062300(knowlesi.aa) PKH_134580(knowlesi.aa)
ORTHOMCL105	12	6	BERGHEI:3;CHABAUDI:4;FALCIPARUM:1;KNOWLESI:1;VIVAX:1;YOELII:2	GO:0016020	membrane	hypothetical protein, conserved	MAL13P1.351(falciparum.aa) PB000189.03.0(berghei.aa) PB000643.03.0(berghei.aa) PB001285.02.0(berghei.aa) PC000006.05.0(chabaudi.aa) PC000746.02.0(chabaudi.aa) PC301467.00.0(chabaudi.aa) PC301662.00.0(chabaudi.aa) PKH_110110(knowlesi.aa) PVX_115430(vivax.a
ORTHOMCL106	12	6	BERGHEI:1;CHABAUDI:2;FALCIPARUM:4;KNOWLESI:1;VIVAX:3;YOELII:1	GO:0016020:GO:0020011:GO:0030260	membrane:apicoplast:entry into host cell	Merozoite Surface Protein 7 precursor, MSP7	MAL13P1.173(falciparum.aa) MAL13P1.174(falciparum.aa) PB000442.03.0(berghei.aa) PC000367.04.0(chabaudi.aa) PC401940.00.0(chabaudi.aa) PF13_0191(falciparum.aa) PF13_0197(falciparum.aa) PKH_121830(knowlesi.aa) PVX_082655(vivax.aa) PVX_082665(vivax.aa) PVX_0
ORTHOMCL108	11	6	BERGHEI:2;CHABAUDI:4;FALCIPARUM:1;KNOWLESI:1;VIVAX:1;YOELII:2			hypothetical protein	PB001061.03.0(berghei.aa) PB001220.00.0(berghei.aa) PC000263.03.0(chabaudi.aa) PC000502.00.0(chabaudi.aa) PC000676.04.0(chabaudi.aa) PC403868.00.0(chabaudi.aa) PF14_0552(falciparum.aa) PKH_124820(knowlesi.aa) PVX_117570(vivax.aa) PY00676(yoelii.aa) PY0283
ORTHOMCL109	11	6	BERGHEI:1;CHABAUDI:2;FALCIPARUM:3;KNOWLESI:2;VIVAX:2;YOELII:1	GO:0020020	food vacuole	falcipain-2 precursor, putative	PB000980.00.0(berghei.aa) PC000068.00.0(chabaudi.aa) PC000617.03.0(chabaudi.aa) PF11_0161(falciparum.aa) PF11_0162(falciparum.aa) PF11_0165(falciparum.aa) PKH_091250(knowlesi.aa) PKH_091260(knowlesi.aa) PVX_091410(vivax.aa) PVX_091415(vivax.aa) PY00783(yo
ORTHOMCL110	11	6	BERGHEI:3;CHABAUDI:4;FALCIPARUM:1;KNOWLESI:1;VIVAX:1;YOELII:1			hypothetical protein	PB000931.02.0(berghei.aa) PB001123.01.0(berghei.aa) PB301480.00.0(berghei.aa) PC000097.02.0(chabaudi.aa) PC000396.04.0(chabaudi.aa) PC000603.03.0(chabaudi.aa) PC000716.03.0(chabaudi.aa) PF11_0240(falciparum.aa) PKH_092040(knowlesi.aa) PVX_091760(vivax.aa)
ORTHOMCL111	11	6	BERGHEI:2;CHABAUDI:4;FALCIPARUM:1;KNOWLESI:1;VIVAX:1;YOELII:2			Pb-reticulocyte binding protein	PB000896.00.0(berghei.aa) PB001056.02.0(berghei.aa) PC000145.05.0(chabaudi.aa) PC000248.01.0(chabaudi.aa) PC300977.00.0(chabaudi.aa) PC302155.00.0(chabaudi.aa) PF10_0224(falciparum.aa) PKH_060730(knowlesi.aa) PVX_111560(vivax.aa) PY01514(yoelii.aa) PY0350
ORTHOMCL112	11	6	BERGHEI:2;CHABAUDI:1;FALCIPARUM:2;KNOWLESI:2;VIVAX:2;YOELII:2	GO:0006986:GO:0009408	response to unfolded protein:response to heat	heat shock 70 kDa protein	PB000817.02.0(berghei.aa) PB001177.00.0(berghei.aa) PC300345.00.0(chabaudi.aa) PF08_0054(falciparum.aa) PFI0875w(falciparum.aa) PKH_051230(knowlesi.aa) PKH_071520(knowlesi.aa) PVX_089425(vivax.aa) PVX_099315(vivax.aa) PY05001(yoelii.aa) PY06158(yoelii.aa)
ORTHOMCL113	11	6	BERGHEI:3;CHABAUDI:2;FALCIPARUM:1;KNOWLESI:2;VIVAX:1;YOELII:2			hypothetical protein	PB000768.00.0(berghei.aa) PB001030.01.0(berghei.aa) PB001102.01.0(berghei.aa) PC000192.02.0(chabaudi.aa) PC001324.02.0(chabaudi.aa) PF11_0540(falciparum.aa) PKH_090620(knowlesi.aa) PKH_090630(knowlesi.aa) PVX_091135(vivax.aa) PY00698(yoelii.aa) PY06690(yo
ORTHOMCL114	11	6	BERGHEI:2;CHABAUDI:1;FALCIPARUM:2;KNOWLESI:2;VIVAX:2;YOELII:2			hypothetical protein	PB000609.00.0(berghei.aa) PB000857.00.0(berghei.aa) PC301553.00.0(chabaudi.aa) PFD1050w(falciparum.aa) PFI0180w(falciparum.aa) PKH_052580(knowlesi.aa) PKH_070090(knowlesi.aa) PVX_090155(vivax.aa) PVX_098630(vivax.aa) PY01155(yoelii.aa) PY04063(yoelii.aa)
ORTHOMCL115	11	6	BERGHEI:3;CHABAUDI:3;FALCIPARUM:1;KNOWLESI:1;VIVAX:1;YOELII:2	GO:0020011	apicoplast	ABC transporter, (heavy metal transporter family)	PB000574.02.0(berghei.aa) PB106203.00.0(berghei.aa) PB301393.00.0(berghei.aa) PC000500.02.0(chabaudi.aa) PC000727.03.0(chabaudi.aa) PC300362.00.0(chabaudi.aa) PF13_0271(falciparum.aa) PKH_120190(knowlesi.aa) PVX_083495(vivax.aa) PY07088(yoelii.aa) PY07089
ORTHOMCL116	11	6	BERGHEI:2;CHABAUDI:2;FALCIPARUM:2;KNOWLESI:1;VIVAX:1;YOELII:3	GO:0020011	apicoplast	ATP-dependent Clp protease proteolytic subunit, putative	PB000564.01.0(berghei.aa) PB000565.01.0(berghei.aa) PC000189.00.0(chabaudi.aa) PC000190.00.0(chabaudi.aa) PF14_0347(falciparum.aa) PF14_0348(falciparum.aa) PKH_131260(knowlesi.aa) PVX_084700(vivax.aa) PY00556(yoelii.aa) PY00557(yoelii.aa) PY04432(yoelii.a
ORTHOMCL117	11	6	BERGHEI:2;CHABAUDI:3;FALCIPARUM:1;KNOWLESI:1;VIVAX:1;YOELII:3			conserved hypothetical protein	PB000542.02.0(berghei.aa) PB301157.00.0(berghei.aa) PC000455.04.0(chabaudi.aa) PC302173.00.0(chabaudi.aa) PC302279.00.0(chabaudi.aa) PF11_0201(falciparum.aa) PKH_091680(knowlesi.aa) PVX_091605(vivax.aa) PY05840(yoelii.aa) PY05841(yoelii.aa) PY05842(yoelii
ORTHOMCL118	11	6	BERGHEI:3;CHABAUDI:3;FALCIPARUM:1;KNOWLESI:1;VIVAX:1;YOELII:2			hypothetical protein	PB000494.01.0(berghei.aa) PB000584.02.0(berghei.aa) PB001623.02.0(berghei.aa) PC000624.03.0(chabaudi.aa) PC000706.04.0(chabaudi.aa) PC301879.00.0(chabaudi.aa) PFL0975w(falciparum.aa) PKH_143690(knowlesi.aa) PVX_123655(vivax.aa) PY05225(yoelii.aa) PY06624(
ORTHOMCL119	11	6	BERGHEI:3;CHABAUDI:2;FALCIPARUM:1;KNOWLESI:1;VIVAX:1;YOELII:3			Pb-fam-1 protein	PB000467.00.0(berghei.aa) PB000468.00.0(berghei.aa) PB000852.01.0(berghei.aa) PC101375.00.0(chabaudi.aa) PC107183.00.0(chabaudi.aa) PF14_0604(falciparum.aa) PKH_124210(knowlesi.aa) PVX_117290(vivax.aa) PY04481(yoelii.aa) PY04482(yoelii.aa) PY04565(yoelii.
ORTHOMCL120	11	6	BERGHEI:3;CHABAUDI:3;FALCIPARUM:1;KNOWLESI:1;VIVAX:1;YOELII:2			hypothetical protein, conserved	PB000411.00.0(berghei.aa) PB001164.00.0(berghei.aa) PB300821.00.0(berghei.aa) PC000140.04.0(chabaudi.aa) PC000376.03.0(chabaudi.aa) PC300130.00.0(chabaudi.aa) PF14_0379(falciparum.aa) PKH_126630(knowlesi.aa) PVX_118490(vivax.aa) PY04304(yoelii.aa) PY04305
ORTHOMCL121	11	6	BERGHEI:2;CHABAUDI:1;FALCIPARUM:2;KNOWLESI:2;VIVAX:2;YOELII:2	GO:0005884:GO:0007010:GO:0000146:GO:0005200	actin filament:cytoskeleton organization:microfilament motor activity:structural constituent of cytoskeleton	actin II	PB000323.01.0(berghei.aa) PB001050.02.0(berghei.aa) PC301589.00.0(chabaudi.aa) PF14_0124(falciparum.aa) PFL2215w(falciparum.aa) PKH_133510(knowlesi.aa) PKH_146350(knowlesi.aa) PVX_085830(vivax.aa) PVX_101200(vivax.aa) PY01545(yoelii.aa) PY02240(yoelii.aa)
ORTHOMCL122	11	6	BERGHEI:2;CHABAUDI:3;FALCIPARUM:1;KNOWLESI:1;VIVAX:1;YOELII:3			conserved hypothetical protein	PB000309.02.0(berghei.aa) PB000809.03.0(berghei.aa) PC000098.05.0(chabaudi.aa) PC000399.01.0(chabaudi.aa) PC301183.00.0(chabaudi.aa) PFD0872w(falciparum.aa) PKH_052210(knowlesi.aa) PVX_089990(vivax.aa) PY03185(yoelii.aa) PY03307(yoelii.aa) PY06699(yoelii.
ORTHOMCL123	11	6	BERGHEI:2;CHABAUDI:3;FALCIPARUM:1;KNOWLESI:2;VIVAX:2;YOELII:1			leucine-rich repeat protein 8, LRR8	PB000286.01.0(berghei.aa) PB300931.00.0(berghei.aa) PC000401.00.0(chabaudi.aa) PC000540.01.0(chabaudi.aa) PC302277.00.0(chabaudi.aa) PF10_0320(falciparum.aa) PKH_061720(knowlesi.aa) PKH_061730(knowlesi.aa) PVX_111080(vivax.aa) PVX_111085(vivax.aa) PY02599
ORTHOMCL124	11	6	BERGHEI:3;CHABAUDI:3;FALCIPARUM:1;KNOWLESI:1;VIVAX:1;YOELII:2			hypothetical protein	PB000160.01.0(berghei.aa) PB000395.03.0(berghei.aa) PB300787.00.0(berghei.aa) PC000116.02.0(chabaudi.aa) PC000303.04.0(chabaudi.aa) PC000863.03.0(chabaudi.aa) PF14_0547(falciparum.aa) PKH_124870(knowlesi.aa) PVX_117595(vivax.aa) PY00671(yoelii.aa) PY04187
ORTHOMCL125	11	6	BERGHEI:2;CHABAUDI:4;FALCIPARUM:1;KNOWLESI:1;VIVAX:1;YOELII:2			hypothetical protein	PB000145.02.0(berghei.aa) PB001651.02.0(berghei.aa) PC000042.03.0(chabaudi.aa) PC000353.03.0(chabaudi.aa) PC000558.03.0(chabaudi.aa) PC300004.00.0(chabaudi.aa) PFI0395w(falciparum.aa) PKH_070560(knowlesi.aa) PVX_098850(vivax.aa) PY05387(yoelii.aa) PY06648
ORTHOMCL126	11	6	BERGHEI:3;CHABAUDI:3;FALCIPARUM:1;KNOWLESI:1;VIVAX:1;YOELII:2			nucleoside diphosphate kinase, putative	PB000105.01.0(berghei.aa) PB000203.01.0(berghei.aa) PB301502.00.0(berghei.aa) PC000245.03.0(chabaudi.aa) PC001228.02.0(chabaudi.aa) PC302443.00.0(chabaudi.aa) PFF0275c(falciparum.aa) PKH_114400(knowlesi.aa) PVX_113450(vivax.aa) PY01721(yoelii.aa) PY01722(
ORTHOMCL127	11	6	BERGHEI:3;CHABAUDI:3;FALCIPARUM:1;KNOWLESI:1;VIVAX:1;YOELII:2			hypothetical protein	PB000101.02.0(berghei.aa) PB000926.01.0(berghei.aa) PB301203.00.0(berghei.aa) PC000107.01.0(chabaudi.aa) PC000390.03.0(chabaudi.aa) PC301898.00.0(chabaudi.aa) PFC0820w(falciparum.aa) PKH_082270(knowlesi.aa) PVX_095305(vivax.aa) PY00758(yoelii.aa) PY06069(
ORTHOMCL128	11	6	BERGHEI:2;CHABAUDI:2;FALCIPARUM:2;KNOWLESI:2;VIVAX:2;YOELII:1	GO:0020011	apicoplast	arginyl-tRNA synthetase, putative	PB000094.03.0(berghei.aa) PB000406.00.0(berghei.aa) PC000456.04.0(chabaudi.aa) PC000647.00.0(chabaudi.aa) PFL0895c(falciparum.aa) PFL0900c(falciparum.aa) PKH_143560(knowlesi.aa) PKH_143570(knowlesi.aa) PVX_123595(vivax.aa) PVX_123597(vivax.aa) PY01800(yoe
ORTHOMCL129	11	6	BERGHEI:3;CHABAUDI:3;FALCIPARUM:1;KNOWLESI:1;VIVAX:1;YOELII:2			hypothetical protein	PB000028.00.0(berghei.aa) PB000094.01.0(berghei.aa) PB300398.00.0(berghei.aa) PC000227.05.0(chabaudi.aa) PC000274.02.0(chabaudi.aa) PC000730.00.0(chabaudi.aa) PFL1620w(falciparum.aa) PKH_145070(knowlesi.aa) PVX_100635(vivax.aa) PY01357(yoelii.aa) PY03832(
ORTHOMCL130	11	6	BERGHEI:4;CHABAUDI:2;FALCIPARUM:1;KNOWLESI:1;VIVAX:1;YOELII:2			conserved hypothetical protein	PB000006.02.0(berghei.aa) PB000218.01.0(berghei.aa) PB000474.03.0(berghei.aa) PB000590.00.0(berghei.aa) PC000440.03.0(chabaudi.aa) PC000664.02.0(chabaudi.aa) PF14_0084(falciparum.aa) PKH_133870(knowlesi.aa) PVX_086015(vivax.aa) PY01680(yoelii.aa) PY01681(
ORTHOMCL131	11	6	BERGHEI:4;CHABAUDI:3;FALCIPARUM:1;KNOWLESI:1;VIVAX:1;YOELII:1			hypothetical protein	PB000000.02.0(berghei.aa) PB000213.02.0(berghei.aa) PB001506.02.0(berghei.aa) PB300832.00.0(berghei.aa) PC000713.01.0(chabaudi.aa) PC000733.01.0(chabaudi.aa) PC302627.00.0(chabaudi.aa) PFB0630c(falciparum.aa) PKH_040600(knowlesi.aa) PVX_002840(vivax.aa) P
ORTHOMCL132	11	6	BERGHEI:2;CHABAUDI:3;FALCIPARUM:1;KNOWLESI:1;VIVAX:1;YOELII:3			Peptidase family C50, putative	MAL8P1.113(falciparum.aa) PB001191.00.0(berghei.aa) PB001217.00.0(berghei.aa) PC000730.04.0(chabaudi.aa) PC001040.02.0(chabaudi.aa) PC300353.00.0(chabaudi.aa) PKH_142900(knowlesi.aa) PVX_123300(vivax.aa) PY04220(yoelii.aa) PY06347(yoelii.aa) PY07462(yoeli
ORTHOMCL133	11	6	BERGHEI:4;CHABAUDI:3;FALCIPARUM:1;KNOWLESI:1;VIVAX:1;YOELII:1			chloroquine resistance marker protein, putative	MAL13P1.380(falciparum.aa) PB100489.00.0(berghei.aa) PB103359.00.0(berghei.aa) PB103910.00.0(berghei.aa) PB405890.00.0(berghei.aa) PC107202.00.0(chabaudi.aa) PC108563.00.0(chabaudi.aa) PC404150.00.0(chabaudi.aa) PKH_121070(knowlesi.aa) PVX_083085(vivax.aa
ORTHOMCL134	11	6	BERGHEI:2;CHABAUDI:3;FALCIPARUM:1;KNOWLESI:1;VIVAX:1;YOELII:3			protein with aminophospholipid-transporting P-ATPase and guanyl cyclase domains	MAL13P1.301(falciparum.aa) PB001059.02.0(berghei.aa) PB300849.00.0(berghei.aa) PC000136.03.0(chabaudi.aa) PC000541.00.0(chabaudi.aa) PC000625.01.0(chabaudi.aa) PKH_111030(knowlesi.aa) PVX_114990(vivax.aa) PY00951(yoelii.aa) PY00952(yoelii.aa) PY02999(yoel
ORTHOMCL138	10	6	BERGHEI:2;CHABAUDI:3;FALCIPARUM:1;KNOWLESI:1;VIVAX:1;YOELII:2	GO:0020011	apicoplast	hypothetical protein, conserved	PB300892.00.0(berghei.aa) PB300913.00.0(berghei.aa) PC000082.03.0(chabaudi.aa) PC000359.03.0(chabaudi.aa) PC300795.00.0(chabaudi.aa) PFI0680c(falciparum.aa) PKH_071110(knowlesi.aa) PVX_099120(vivax.aa) PY02481(yoelii.aa) PY02482(yoelii.aa)
ORTHOMCL139	10	6	BERGHEI:2;CHABAUDI:4;FALCIPARUM:1;KNOWLESI:1;VIVAX:1;YOELII:1			hypothetical protein	PB107098.00.0(berghei.aa) PB301555.00.0(berghei.aa) PC102446.00.0(chabaudi.aa) PC107101.00.0(chabaudi.aa) PC404787.00.0(chabaudi.aa) PC404827.00.0(chabaudi.aa) PFL1600c(falciparum.aa) PKH_145040(knowlesi.aa) PVX_100615(vivax.aa) PY04708(yoelii.aa)
ORTHOMCL140	10	6	BERGHEI:3;CHABAUDI:3;FALCIPARUM:1;KNOWLESI:1;VIVAX:1;YOELII:1			hypothetical protein	PB106560.00.0(berghei.aa) PB301128.00.0(berghei.aa) PB401644.00.0(berghei.aa) PC000018.04.0(chabaudi.aa) PC300246.00.0(chabaudi.aa) PC404748.00.0(chabaudi.aa) PF14_0644(falciparum.aa) PKH_123790(knowlesi.aa) PVX_117085(vivax.aa) PY03681(yoelii.aa)
ORTHOMCL141	10	6	BERGHEI:1;CHABAUDI:3;FALCIPARUM:1;KNOWLESI:1;VIVAX:1;YOELII:3			conserved hypothetical protein	PB001453.02.0(berghei.aa) PC301179.00.0(chabaudi.aa) PC302258.00.0(chabaudi.aa) PC404322.00.0(chabaudi.aa) PF13_0155(falciparum.aa) PKH_122480(knowlesi.aa) PVX_082360(vivax.aa) PY04531(yoelii.aa) PY04955(yoelii.aa) PY04956(yoelii.aa)
ORTHOMCL142	10	6	BERGHEI:2;CHABAUDI:3;FALCIPARUM:1;KNOWLESI:1;VIVAX:1;YOELII:2			conserved hypothetical protein	PB001180.01.0(berghei.aa) PB300399.00.0(berghei.aa) PC000047.00.0(chabaudi.aa) PC000066.05.0(chabaudi.aa) PC300761.00.0(chabaudi.aa) PFF0755c(falciparum.aa) PKH_113340(knowlesi.aa) PVX_113915(vivax.aa) PY05535(yoelii.aa) PY06539(yoelii.aa)
ORTHOMCL143	10	6	BERGHEI:3;CHABAUDI:1;FALCIPARUM:1;KNOWLESI:1;VIVAX:1;YOELII:3			conserved hypothetical protein	PB001109.03.0(berghei.aa) PB001248.00.0(berghei.aa) PB301076.00.0(berghei.aa) PC000634.03.0(chabaudi.aa) PFL1130c(falciparum.aa) PKH_144010(knowlesi.aa) PVX_123805(vivax.aa) PY04212(yoelii.aa) PY05843(yoelii.aa) PY07418(yoelii.aa)
ORTHOMCL144	10	6	BERGHEI:2;CHABAUDI:2;FALCIPARUM:1;KNOWLESI:1;VIVAX:1;YOELII:3			hypothetical protein	PB000959.01.0(berghei.aa) PB001038.02.0(berghei.aa) PC000542.01.0(chabaudi.aa) PC000609.04.0(chabaudi.aa) PFL1930w(falciparum.aa) PKH_145780(knowlesi.aa) PVX_100940(vivax.aa) PY02217(yoelii.aa) PY03361(yoelii.aa) PY05279(yoelii.aa)
ORTHOMCL146	10	6	BERGHEI:2;CHABAUDI:4;FALCIPARUM:1;KNOWLESI:1;VIVAX:1;YOELII:1			NAD(P)H-dependent glutamate synthase, putative	PB000874.03.0(berghei.aa) PB300358.00.0(berghei.aa) PC000148.01.0(chabaudi.aa) PC000551.00.0(chabaudi.aa) PC000662.03.0(chabaudi.aa) PC000809.03.0(chabaudi.aa) PF14_0334(falciparum.aa) PKH_131400(knowlesi.aa) PVX_084770(vivax.aa) PY03719(yoelii.aa)
ORTHOMCL147	10	6	BERGHEI:2;CHABAUDI:4;FALCIPARUM:1;KNOWLESI:1;VIVAX:1;YOELII:1			conserved hypothetical protein	PB000838.00.0(berghei.aa) PB001283.00.0(berghei.aa) PC000069.05.0(chabaudi.aa) PC000095.01.0(chabaudi.aa) PC000811.02.0(chabaudi.aa) PC301880.00.0(chabaudi.aa) PFF0365c(falciparum.aa) PKH_114190(knowlesi.aa) PVX_113535(vivax.aa) PY02530(yoelii.aa)
ORTHOMCL148	10	6	BERGHEI:2;CHABAUDI:3;FALCIPARUM:1;KNOWLESI:1;VIVAX:1;YOELII:2	GO:0020011	apicoplast	hypothetical membrane protein, conserved	PB000791.02.0(berghei.aa) PB000813.03.0(berghei.aa) PC000123.03.0(chabaudi.aa) PC000322.03.0(chabaudi.aa) PC000504.04.0(chabaudi.aa) PFI0210c(falciparum.aa) PKH_070150(knowlesi.aa) PVX_098660(vivax.aa) PY01148(yoelii.aa) PY04819(yoelii.aa)
ORTHOMCL149	10	6	BERGHEI:2;CHABAUDI:3;FALCIPARUM:1;KNOWLESI:1;VIVAX:1;YOELII:2			hypothetical protein	PB000781.02.0(berghei.aa) PB403192.00.0(berghei.aa) PC000099.03.0(chabaudi.aa) PC000519.01.0(chabaudi.aa) PC300379.00.0(chabaudi.aa) PFB0555c(falciparum.aa) PKH_040780(knowlesi.aa) PVX_002910(vivax.aa) PY03353(yoelii.aa) PY05747(yoelii.aa)
ORTHOMCL150	10	6	BERGHEI:2;CHABAUDI:2;FALCIPARUM:1;KNOWLESI:1;VIVAX:1;YOELII:3			hypothetical protein, conserved	PB000703.02.0(berghei.aa) PB001079.02.0(berghei.aa) PC001425.02.0(chabaudi.aa) PC300001.00.0(chabaudi.aa) PFL0880c(falciparum.aa) PKH_143530(knowlesi.aa) PVX_123585(vivax.aa) PY04837(yoelii.aa) PY04838(yoelii.aa) PY06522(yoelii.aa)
ORTHOMCL151	10	6	BERGHEI:2;CHABAUDI:2;FALCIPARUM:2;KNOWLESI:1;VIVAX:1;YOELII:2			hypothetical protein	PB000651.00.0(berghei.aa) PB000652.00.0(berghei.aa) PC000110.02.0(chabaudi.aa) PC000112.02.0(chabaudi.aa) PF14_0444(falciparum.aa) PF14_0445(falciparum.aa) PKH_125970(knowlesi.aa) PVX_118160(vivax.aa) PY01550(yoelii.aa) PY01551(yoelii.aa)
ORTHOMCL152	10	6	BERGHEI:2;CHABAUDI:2;FALCIPARUM:1;KNOWLESI:1;VIVAX:2;YOELII:2			hypothetical protein	PB000637.03.0(berghei.aa) PB300450.00.0(berghei.aa) PC000529.01.0(chabaudi.aa) PC000703.02.0(chabaudi.aa) PF14_0229(falciparum.aa) PKH_132530(knowlesi.aa) PVX_085285(vivax.aa) PVX_085290(vivax.aa) PY06458(yoelii.aa) PY07085(yoelii.aa)
ORTHOMCL153	10	6	BERGHEI:2;CHABAUDI:2;FALCIPARUM:1;KNOWLESI:1;VIVAX:1;YOELII:3			conserved hypothetical protein	PB000580.00.0(berghei.aa) PB000832.02.0(berghei.aa) PC000513.04.0(chabaudi.aa) PC405157.00.0(chabaudi.aa) PFC0960c(falciparum.aa) PKH_081890(knowlesi.aa) PVX_095150(vivax.aa) PY00340(yoelii.aa) PY03753(yoelii.aa) PY03754(yoelii.aa)
ORTHOMCL154	10	6	BERGHEI:1;CHABAUDI:3;FALCIPARUM:1;KNOWLESI:1;VIVAX:1;YOELII:3			hypothetical protein	PB000570.01.0(berghei.aa) PC000016.01.0(chabaudi.aa) PC000482.04.0(chabaudi.aa) PC001006.02.0(chabaudi.aa) PFC0245c(falciparum.aa) PKH_083440(knowlesi.aa) PVX_119400(vivax.aa) PY02646(yoelii.aa) PY02647(yoelii.aa) PY03949(yoelii.aa)
ORTHOMCL155	10	6	BERGHEI:2;CHABAUDI:3;FALCIPARUM:1;KNOWLESI:1;VIVAX:1;YOELII:2			LCCL domain-containing protein CCP2, putative	PB000504.02.0(berghei.aa) PB300255.00.0(berghei.aa) PC000077.05.0(chabaudi.aa) PC000102.00.0(chabaudi.aa) PC000363.04.0(chabaudi.aa) PF14_0532(falciparum.aa) PKH_125030(knowlesi.aa) PVX_117675(vivax.aa) PY01580(yoelii.aa) PY05090(yoelii.aa)
ORTHOMCL156	10	6	BERGHEI:3;CHABAUDI:3;FALCIPARUM:1;KNOWLESI:1;VIVAX:1;YOELII:1	GO:0020011	apicoplast	hypothetical protein	PB000437.01.0(berghei.aa) PB102922.00.0(berghei.aa) PB102923.00.0(berghei.aa) PC000443.00.0(chabaudi.aa) PC100152.00.0(chabaudi.aa) PC300601.00.0(chabaudi.aa) PF14_0625(falciparum.aa) PKH_123990(knowlesi.aa) PVX_117180(vivax.aa) PY02004(yoelii.aa)
ORTHOMCL157	10	6	BERGHEI:2;CHABAUDI:3;FALCIPARUM:1;KNOWLESI:1;VIVAX:1;YOELII:2			conserved hypothetical protein	PB000400.02.0(berghei.aa) PB001211.00.0(berghei.aa) PC000951.01.0(chabaudi.aa) PC000954.01.0(chabaudi.aa) PC300995.00.0(chabaudi.aa) PFF0765c(falciparum.aa) PKH_113320(knowlesi.aa) PVX_113925(vivax.aa) PY03434(yoelii.aa) PY07542(yoelii.aa)
ORTHOMCL158	10	6	BERGHEI:2;CHABAUDI:3;FALCIPARUM:1;KNOWLESI:1;VIVAX:1;YOELII:2			conserved hypothetical protein	PB000398.00.0(berghei.aa) PB301477.00.0(berghei.aa) PC000126.02.0(chabaudi.aa) PC000358.05.0(chabaudi.aa) PC000832.00.0(chabaudi.aa) PFI1060w(falciparum.aa) PKH_071880(knowlesi.aa) PVX_099500(vivax.aa) PY04670(yoelii.aa) PY04710(yoelii.aa)
ORTHOMCL159	10	6	BERGHEI:4;CHABAUDI:2;FALCIPARUM:1;KNOWLESI:1;VIVAX:1;YOELII:1			hypothetical protein	PB000386.01.0(berghei.aa) PB101640.00.0(berghei.aa) PB300899.00.0(berghei.aa) PB301325.00.0(berghei.aa) PC000394.03.0(chabaudi.aa) PC404575.00.0(chabaudi.aa) PFL0350c(falciparum.aa) PKH_130600(knowlesi.aa) PVX_084385(vivax.aa) PY05925(yoelii.aa)
ORTHOMCL160	10	6	BERGHEI:4;CHABAUDI:1;FALCIPARUM:1;KNOWLESI:1;VIVAX:1;YOELII:2			hypothetical protein	PB000369.01.0(berghei.aa) PB000756.03.0(berghei.aa) PB001408.02.0(berghei.aa) PB300440.00.0(berghei.aa) PC000962.01.0(chabaudi.aa) PF07_0082(falciparum.aa) PKH_031370(knowlesi.aa) PVX_096325(vivax.aa) PY00331(yoelii.aa) PY02464(yoelii.aa)
ORTHOMCL161	10	6	BERGHEI:2;CHABAUDI:3;FALCIPARUM:1;KNOWLESI:1;VIVAX:1;YOELII:2			conserved hypothetical protein	PB000315.00.0(berghei.aa) PB100572.00.0(berghei.aa) PC000281.01.0(chabaudi.aa) PC000330.05.0(chabaudi.aa) PC108819.00.0(chabaudi.aa) PFL1025c(falciparum.aa) PKH_143790(knowlesi.aa) PVX_123700(vivax.aa) PY01138(yoelii.aa) PY05400(yoelii.aa)
ORTHOMCL162	10	6	BERGHEI:3;CHABAUDI:2;FALCIPARUM:1;KNOWLESI:1;VIVAX:1;YOELII:2			helicase, belonging to UvrD family, putative	PB000311.03.0(berghei.aa) PB000399.00.0(berghei.aa) PB300937.00.0(berghei.aa) PC000240.04.0(chabaudi.aa) PC000730.01.0(chabaudi.aa) PFE0705c(falciparum.aa) PKH_101840(knowlesi.aa) PVX_080535(vivax.aa) PY01998(yoelii.aa) PY02817(yoelii.aa)
ORTHOMCL163	10	6	BERGHEI:2;CHABAUDI:3;FALCIPARUM:1;KNOWLESI:1;VIVAX:1;YOELII:2	GO:0016585:GO:0003723:GO:0006338:GO:0008026	chromatin remodeling complex:RNA binding:chromatin remodeling:ATP-dependent helicase activity	iswi protein homologue	PB000309.00.0(berghei.aa) PB000978.03.0(berghei.aa) PC000549.02.0(chabaudi.aa) PC001116.02.0(chabaudi.aa) PC302598.00.0(chabaudi.aa) PFF1185w(falciparum.aa) PKH_112490(knowlesi.aa) PVX_114340(vivax.aa) PY05642(yoelii.aa) PY06148(yoelii.aa)
ORTHOMCL164	10	6	BERGHEI:4;CHABAUDI:2;FALCIPARUM:1;KNOWLESI:1;VIVAX:1;YOELII:1			hypothetical protein	PB000294.00.0(berghei.aa) PB001192.02.0(berghei.aa) PB300528.00.0(berghei.aa) PB300703.00.0(berghei.aa) PC000003.03.0(chabaudi.aa) PC000562.02.0(chabaudi.aa) PFI0285w(falciparum.aa) PKH_070300(knowlesi.aa) PVX_098730(vivax.aa) PY03790(yoelii.aa)
ORTHOMCL165	10	6	BERGHEI:3;CHABAUDI:2;FALCIPARUM:1;KNOWLESI:1;VIVAX:1;YOELII:2			hypothetical protein	PB000276.00.0(berghei.aa) PB000568.03.0(berghei.aa) PB301456.00.0(berghei.aa) PC000090.03.0(chabaudi.aa) PC301835.00.0(chabaudi.aa) PFA0320w(falciparum.aa) PKH_020670(knowlesi.aa) PVX_081445(vivax.aa) PY02261(yoelii.aa) PY04549(yoelii.aa)
ORTHOMCL166	10	6	BERGHEI:3;CHABAUDI:3;FALCIPARUM:1;KNOWLESI:1;VIVAX:1;YOELII:1			hypothetical protein	PB000185.03.0(berghei.aa) PB000277.01.0(berghei.aa) PB107196.00.0(berghei.aa) PC000701.00.0(chabaudi.aa) PC102176.00.0(chabaudi.aa) PC302322.00.0(chabaudi.aa) PF11_0371(falciparum.aa) PKH_093390(knowlesi.aa) PVX_092415(vivax.aa) PY01225(yoelii.aa)
ORTHOMCL167	10	6	BERGHEI:3;CHABAUDI:2;FALCIPARUM:1;KNOWLESI:1;VIVAX:1;YOELII:2			hypothetical protein, conserved	PB000159.02.0(berghei.aa) PB000624.02.0(berghei.aa) PB300777.00.0(berghei.aa) PC300322.00.0(chabaudi.aa) PC400823.00.0(chabaudi.aa) PFL1445w(falciparum.aa) PKH_144690(knowlesi.aa) PVX_124140(vivax.aa) PY02512(yoelii.aa) PY07065(yoelii.aa)
ORTHOMCL168	10	6	BERGHEI:2;CHABAUDI:3;FALCIPARUM:1;KNOWLESI:1;VIVAX:1;YOELII:2			hypothetical protein	PB000142.01.0(berghei.aa) PB301567.00.0(berghei.aa) PC000156.02.0(chabaudi.aa) PC000660.03.0(chabaudi.aa) PC000756.04.0(chabaudi.aa) PF10_0251(falciparum.aa) PKH_060980(knowlesi.aa) PVX_111435(vivax.aa) PY03390(yoelii.aa) PY05783(yoelii.aa)
ORTHOMCL169	10	6	BERGHEI:2;CHABAUDI:4;FALCIPARUM:1;KNOWLESI:1;VIVAX:1;YOELII:1			hypothetical protein	PB000118.02.0(berghei.aa) PB000356.02.0(berghei.aa) PC000165.00.0(chabaudi.aa) PC000300.01.0(chabaudi.aa) PC000333.03.0(chabaudi.aa) PC302584.00.0(chabaudi.aa) PF11_0291(falciparum.aa) PKH_092570(knowlesi.aa) PVX_092010(vivax.aa) PY02741(yoelii.aa)
ORTHOMCL170	10	6	BERGHEI:4;CHABAUDI:1;FALCIPARUM:1;KNOWLESI:1;VIVAX:1;YOELII:2			conserved hypothetical protein	PB000094.02.0(berghei.aa) PB000188.02.0(berghei.aa) PB300941.00.0(berghei.aa) PB301428.00.0(berghei.aa) PC300493.00.0(chabaudi.aa) PF14_0419(falciparum.aa) PKH_126220(knowlesi.aa) PVX_118290(vivax.aa) PY01674(yoelii.aa) PY05476(yoelii.aa)
ORTHOMCL171	10	6	BERGHEI:2;CHABAUDI:3;FALCIPARUM:2;KNOWLESI:1;VIVAX:1;YOELII:1	GO:0020011	apicoplast	hypothetical protein	PB000058.00.0(berghei.aa) PB000540.01.0(berghei.aa) PC000335.00.0(chabaudi.aa) PC108120.00.0(chabaudi.aa) PC300953.00.0(chabaudi.aa) PF11_0334(falciparum.aa) PF11_0335(falciparum.aa) PKH_093030(knowlesi.aa) PVX_092230(vivax.aa) PY05954(yoelii.aa)
ORTHOMCL172	10	6	BERGHEI:3;CHABAUDI:3;FALCIPARUM:1;KNOWLESI:1;VIVAX:1;YOELII:1	GO:0004004	ATP-dependent RNA helicase activity	RNA helicase, putative	PB000036.01.0(berghei.aa) PB000885.00.0(berghei.aa) PB001032.01.0(berghei.aa) PC000835.00.0(chabaudi.aa) PC300794.00.0(chabaudi.aa) PC301630.00.0(chabaudi.aa) PF14_0370(falciparum.aa) PKH_126720(knowlesi.aa) PVX_118535(vivax.aa) PY00412(yoelii.aa)
ORTHOMCL173	10	6	BERGHEI:2;CHABAUDI:3;FALCIPARUM:1;KNOWLESI:1;VIVAX:1;YOELII:2			conserved hypothetical protein	PB000011.01.0(berghei.aa) PB000638.01.0(berghei.aa) PC000180.05.0(chabaudi.aa) PC000274.00.0(chabaudi.aa) PC000970.01.0(chabaudi.aa) PF10_0099(falciparum.aa) PKH_080970(knowlesi.aa) PVX_094730(vivax.aa) PY04011(yoelii.aa) PY06189(yoelii.aa)
ORTHOMCL175	10	6	BERGHEI:1;CHABAUDI:3;FALCIPARUM:1;KNOWLESI:1;VIVAX:2;YOELII:2			hypothetical protein, conserved	MAL7P1.29(falciparum.aa) PB000723.03.0(berghei.aa) PC000081.05.0(chabaudi.aa) PC000767.00.0(chabaudi.aa) PC302073.00.0(chabaudi.aa) PKH_010810(knowlesi.aa) PVX_088025(vivax.aa) PVX_088030(vivax.aa) PY02920(yoelii.aa) PY02921(yoelii.aa)
ORTHOMCL176	10	6	BERGHEI:3;CHABAUDI:3;FALCIPARUM:1;KNOWLESI:1;VIVAX:1;YOELII:1			hypothetical membrane protein, conserved	MAL7P1.16(falciparum.aa) PB001319.02.0(berghei.aa) PB300274.00.0(berghei.aa) PB301259.00.0(berghei.aa) PC000041.03.0(chabaudi.aa) PC000715.00.0(chabaudi.aa) PC300136.00.0(chabaudi.aa) PKH_010220(knowlesi.aa) PVX_087740(vivax.aa) PY05498(yoelii.aa)
ORTHOMCL177	10	6	BERGHEI:3;CHABAUDI:3;FALCIPARUM:1;KNOWLESI:1;VIVAX:1;YOELII:1			hypothetical protein, conserved	MAL7P1.146(falciparum.aa) PB000113.00.0(berghei.aa) PB000842.02.0(berghei.aa) PB300451.00.0(berghei.aa) PC000437.01.0(chabaudi.aa) PC000504.01.0(chabaudi.aa) PC000779.01.0(chabaudi.aa) PKH_021080(knowlesi.aa) PVX_081625(vivax.aa) PY01439(yoelii.aa)
ORTHOMCL178	10	6	BERGHEI:3;CHABAUDI:2;FALCIPARUM:1;KNOWLESI:1;VIVAX:1;YOELII:2			hypothetical protein, conserved	MAL7P1.127(falciparum.aa) PB000470.00.0(berghei.aa) PB000471.00.0(berghei.aa) PB300546.00.0(berghei.aa) PC000939.01.0(chabaudi.aa) PC000940.01.0(chabaudi.aa) PKH_031770(knowlesi.aa) PVX_096145(vivax.aa) PY00054(yoelii.aa) PY02673(yoelii.aa)
ORTHOMCL179	10	6	BERGHEI:2;CHABAUDI:3;FALCIPARUM:1;KNOWLESI:1;VIVAX:1;YOELII:2	GO:0020011	apicoplast	hypothetical protein, conserved	MAL13P1.70(falciparum.aa) PB000030.03.0(berghei.aa) PB300076.00.0(berghei.aa) PC300314.00.0(chabaudi.aa) PC300591.00.0(chabaudi.aa) PC300599.00.0(chabaudi.aa) PKH_141290(knowlesi.aa) PVX_122510(vivax.aa) PY01885(yoelii.aa) PY02832(yoelii.aa)
ORTHOMCL180	10	6	BERGHEI:3;CHABAUDI:2;FALCIPARUM:1;KNOWLESI:1;VIVAX:1;YOELII:2	GO:0020011	apicoplast	Patatin-like phospholipase, putative	MAL13P1.285(falciparum.aa) PB000255.00.0(berghei.aa) PB001080.00.0(berghei.aa) PB300124.00.0(berghei.aa) PC302000.00.0(chabaudi.aa) PC302270.00.0(chabaudi.aa) PKH_111300(knowlesi.aa) PVX_114875(vivax.aa) PY02939(yoelii.aa) PY06586(yoelii.aa)
ORTHOMCL181	10	6	BERGHEI:2;CHABAUDI:3;FALCIPARUM:1;KNOWLESI:1;VIVAX:1;YOELII:2			hypothetical protein, conserved	MAL13P1.249(falciparum.aa) PB000099.00.0(berghei.aa) PB001167.01.0(berghei.aa) PC000272.03.0(chabaudi.aa) PC301407.00.0(chabaudi.aa) PC302292.00.0(chabaudi.aa) PKH_120440(knowlesi.aa) PVX_083370(vivax.aa) PY04015(yoelii.aa) PY07392(yoelii.aa)
ORTHOMCL182	10	6	BERGHEI:2;CHABAUDI:4;FALCIPARUM:1;KNOWLESI:1;VIVAX:1;YOELII:1			hypothetical protein, conserved	MAL13P1.234(falciparum.aa) PB000811.02.0(berghei.aa) PB001524.02.0(berghei.aa) PC000259.03.0(chabaudi.aa) PC000752.03.0(chabaudi.aa) PC001011.02.0(chabaudi.aa) PC300242.00.0(chabaudi.aa) PKH_120780(knowlesi.aa) PVX_083220(vivax.aa) PY01329(yoelii.aa)
ORTHOMCL185	9	6	BERGHEI:1;CHABAUDI:3;FALCIPARUM:1;KNOWLESI:1;VIVAX:1;YOELII:2			conserved hypothetical protein	PB403254.00.0(berghei.aa) PC000707.04.0(chabaudi.aa) PC000745.03.0(chabaudi.aa) PC001001.02.0(chabaudi.aa) PFE1060c(falciparum.aa) PKH_101110(knowlesi.aa) PVX_080190(vivax.aa) PY02894(yoelii.aa) PY02895(yoelii.aa)
ORTHOMCL188	9	6	BERGHEI:2;CHABAUDI:3;FALCIPARUM:1;KNOWLESI:1;VIVAX:1;YOELII:1			conserved hypothetical protein	PB301507.00.0(berghei.aa) PB402065.00.0(berghei.aa) PC300067.00.0(chabaudi.aa) PC400152.00.0(chabaudi.aa) PC401226.00.0(chabaudi.aa) PF14_0663(falciparum.aa) PKH_123570(knowlesi.aa) PVX_116990(vivax.aa) PY07221(yoelii.aa)
ORTHOMCL189	9	6	BERGHEI:2;CHABAUDI:3;FALCIPARUM:1;KNOWLESI:1;VIVAX:1;YOELII:1			conserved hypothetical protein	PB300973.00.0(berghei.aa) PB405164.00.0(berghei.aa) PC000553.00.0(chabaudi.aa) PC300299.00.0(chabaudi.aa) PC400948.00.0(chabaudi.aa) PFL0200c(falciparum.aa) PKH_130270(knowlesi.aa) PVX_084245(vivax.aa) PY00981(yoelii.aa)
ORTHOMCL190	9	6	BERGHEI:2;CHABAUDI:2;FALCIPARUM:1;KNOWLESI:1;VIVAX:1;YOELII:2	GO:0000122:GO:0003677	negative regulation of transcription from RNA polymerase II promoter:DNA binding	MYND finger protein, putative	PB300938.00.0(berghei.aa) PB300939.00.0(berghei.aa) PC000664.00.0(chabaudi.aa) PC300643.00.0(chabaudi.aa) PFF0350w(falciparum.aa) PKH_114220(knowlesi.aa) PVX_113520(vivax.aa) PY00650(yoelii.aa) PY00651(yoelii.aa)
ORTHOMCL191	9	6	BERGHEI:1;CHABAUDI:3;FALCIPARUM:2;KNOWLESI:1;VIVAX:1;YOELII:1	GO:0020011	apicoplast	hypothetical protein	PB300263.00.0(berghei.aa) PC000284.05.0(chabaudi.aa) PC301030.00.0(chabaudi.aa) PC401903.00.0(chabaudi.aa) PF11_0277(falciparum.aa) PF11_0278(falciparum.aa) PKH_092430(knowlesi.aa) PVX_091950(vivax.aa) PY04937(yoelii.aa)
ORTHOMCL192	9	6	BERGHEI:2;CHABAUDI:3;FALCIPARUM:1;KNOWLESI:1;VIVAX:1;YOELII:1			Pb-reticulocyte binding protein	PB103894.00.0(berghei.aa) PB301476.00.0(berghei.aa) PC000317.03.0(chabaudi.aa) PC106133.00.0(chabaudi.aa) PC405783.00.0(chabaudi.aa) PF14_0135(falciparum.aa) PKH_133390(knowlesi.aa) PVX_085765(vivax.aa) PY01402(yoelii.aa)
ORTHOMCL193	9	6	BERGHEI:3;CHABAUDI:2;FALCIPARUM:1;KNOWLESI:1;VIVAX:1;YOELII:1			hypothetical protein	PB101619.00.0(berghei.aa) PB103607.00.0(berghei.aa) PB402479.00.0(berghei.aa) PC103794.00.0(chabaudi.aa) PC301514.00.0(chabaudi.aa) PFD0495c(falciparum.aa) PKH_030460(knowlesi.aa) PVX_000745(vivax.aa) PY04086(yoelii.aa)
ORTHOMCL195	9	6	BERGHEI:4;CHABAUDI:1;FALCIPARUM:1;KNOWLESI:1;VIVAX:1;YOELII:1	GO:0020011	apicoplast	hypothetical protein, conserved	PB100034.00.0(berghei.aa) PB105464.00.0(berghei.aa) PB107355.00.0(berghei.aa) PB405690.00.0(berghei.aa) PC000491.03.0(chabaudi.aa) PFE1375c(falciparum.aa) PKH_100440(knowlesi.aa) PVX_079860(vivax.aa) PY00399(yoelii.aa)
ORTHOMCL196	9	6	BERGHEI:1;CHABAUDI:4;FALCIPARUM:1;KNOWLESI:1;VIVAX:1;YOELII:1			haloacid dehalogenase-like hydrolase, putative	PB001420.02.0(berghei.aa) PC000055.04.0(chabaudi.aa) PC000085.05.0(chabaudi.aa) PC000194.00.0(chabaudi.aa) PC000383.00.0(chabaudi.aa) PF10_0325(falciparum.aa) PKH_061780(knowlesi.aa) PVX_111055(vivax.aa) PY03150(yoelii.aa)
ORTHOMCL197	9	6	BERGHEI:3;CHABAUDI:1;FALCIPARUM:1;KNOWLESI:1;VIVAX:1;YOELII:2			hypothetical protein	PB001213.00.0(berghei.aa) PB001264.02.0(berghei.aa) PB300733.00.0(berghei.aa) PC000531.00.0(chabaudi.aa) PFD0445c(falciparum.aa) PKH_030570(knowlesi.aa) PVX_000795(vivax.aa) PY00450(yoelii.aa) PY04498(yoelii.aa)
ORTHOMCL198	9	6	BERGHEI:2;CHABAUDI:2;FALCIPARUM:1;KNOWLESI:1;VIVAX:1;YOELII:2			hypothetical protein	PB001125.01.0(berghei.aa) PB301080.00.0(berghei.aa) PC000112.04.0(chabaudi.aa) PC405679.00.0(chabaudi.aa) PF14_0188(falciparum.aa) PKH_132960(knowlesi.aa) PVX_085510(vivax.aa) PY04019(yoelii.aa) PY05087(yoelii.aa)
ORTHOMCL199	9	6	BERGHEI:2;CHABAUDI:2;FALCIPARUM:1;KNOWLESI:1;VIVAX:1;YOELII:2	GO:0005665:GO:0006366	DNA-directed RNA polymerase II, core complex:transcription from RNA polymerase II promoter	DNA-directed RNA polymerase 2, putative	PB001052.03.0(berghei.aa) PB108754.00.0(berghei.aa) PC000476.03.0(chabaudi.aa) PC302370.00.0(chabaudi.aa) PF13_0341(falciparum.aa) PKH_110590(knowlesi.aa) PVX_115200(vivax.aa) PY02778(yoelii.aa) PY02779(yoelii.aa)
ORTHOMCL200	9	6	BERGHEI:3;CHABAUDI:1;FALCIPARUM:1;KNOWLESI:1;VIVAX:1;YOELII:2			hypothetical protein	PB000952.02.0(berghei.aa) PB105931.00.0(berghei.aa) PB300726.00.0(berghei.aa) PC000011.04.0(chabaudi.aa) PFC0570c(falciparum.aa) PKH_082650(knowlesi.aa) PVX_119775(vivax.aa) PY03664(yoelii.aa) PY03665(yoelii.aa)
ORTHOMCL201	9	6	BERGHEI:2;CHABAUDI:3;FALCIPARUM:1;KNOWLESI:1;VIVAX:1;YOELII:1			Plasmodium falciparum MSP8-like protein, putative	PB000914.02.0(berghei.aa) PB103492.00.0(berghei.aa) PC000566.01.0(chabaudi.aa) PC106761.00.0(chabaudi.aa) PC405980.00.0(chabaudi.aa) PFF0995c(falciparum.aa) PKH_112880(knowlesi.aa) PVX_114145(vivax.aa) PY04226(yoelii.aa)
ORTHOMCL202	9	6	BERGHEI:3;CHABAUDI:2;FALCIPARUM:1;KNOWLESI:1;VIVAX:1;YOELII:1	GO:0020011	apicoplast	hypothetical protein, conserved	PB000828.03.0(berghei.aa) PB300332.00.0(berghei.aa) PB301277.00.0(berghei.aa) PC000900.01.0(chabaudi.aa) PC301883.00.0(chabaudi.aa) PFL2130w(falciparum.aa) PKH_146140(knowlesi.aa) PVX_101115(vivax.aa) PY06408(yoelii.aa)
ORTHOMCL203	9	6	BERGHEI:2;CHABAUDI:2;FALCIPARUM:2;KNOWLESI:1;VIVAX:1;YOELII:1			conserved hypothetical protein	PB000774.00.0(berghei.aa) PB000775.00.0(berghei.aa) PC001199.02.0(chabaudi.aa) PC001200.02.0(chabaudi.aa) PF14_0524(falciparum.aa) PF14_0525(falciparum.aa) PKH_125130(knowlesi.aa) PVX_117715(vivax.aa) PY00863(yoelii.aa)
ORTHOMCL204	9	6	BERGHEI:2;CHABAUDI:2;FALCIPARUM:1;KNOWLESI:1;VIVAX:1;YOELII:2			conserved hypothetical protein	PB000770.03.0(berghei.aa) PB000772.00.0(berghei.aa) PC000292.05.0(chabaudi.aa) PC000319.05.0(chabaudi.aa) PFI1590c(falciparum.aa) PKH_073100(knowlesi.aa) PVX_087065(vivax.aa) PY04917(yoelii.aa) PY07328(yoelii.aa)
ORTHOMCL205	9	6	BERGHEI:3;CHABAUDI:2;FALCIPARUM:1;KNOWLESI:1;VIVAX:1;YOELII:1			hypothetical protein	PB000734.01.0(berghei.aa) PB000760.01.0(berghei.aa) PB000813.01.0(berghei.aa) PC000291.03.0(chabaudi.aa) PC000379.02.0(chabaudi.aa) PF11_0420(falciparum.aa) PKH_093830(knowlesi.aa) PVX_092640(vivax.aa) PY05531(yoelii.aa)
ORTHOMCL206	9	6	BERGHEI:2;CHABAUDI:2;FALCIPARUM:1;KNOWLESI:1;VIVAX:1;YOELII:2			hypothetical protein	PB000724.02.0(berghei.aa) PB000868.01.0(berghei.aa) PC000718.02.0(chabaudi.aa) PC000844.01.0(chabaudi.aa) PF14_0710(falciparum.aa) PKH_126830(knowlesi.aa) PVX_118590(vivax.aa) PY04239(yoelii.aa) PY07020(yoelii.aa)
ORTHOMCL207	9	6	BERGHEI:3;CHABAUDI:2;FALCIPARUM:1;KNOWLESI:1;VIVAX:1;YOELII:1			hypothetical protein	PB000718.00.0(berghei.aa) PB000782.01.0(berghei.aa) PB300007.00.0(berghei.aa) PC000548.01.0(chabaudi.aa) PC400626.00.0(chabaudi.aa) PF11_0319(falciparum.aa) PKH_092850(knowlesi.aa) PVX_092150(vivax.aa) PY01166(yoelii.aa)
ORTHOMCL209	9	6	BERGHEI:2;CHABAUDI:2;FALCIPARUM:1;KNOWLESI:1;VIVAX:1;YOELII:2			hypothetical protein	PB000693.00.0(berghei.aa) PB001630.02.0(berghei.aa) PC000096.05.0(chabaudi.aa) PC000725.00.0(chabaudi.aa) PF14_0059(falciparum.aa) PKH_134070(knowlesi.aa) PVX_086120(vivax.aa) PY03219(yoelii.aa) PY04114(yoelii.aa)
ORTHOMCL210	9	6	BERGHEI:2;CHABAUDI:3;FALCIPARUM:1;KNOWLESI:1;VIVAX:1;YOELII:1	GO:0004407:GO:0005515:GO:0006355:GO:0006325:GO:0000118	histone deacetylase activity:protein binding:regulation of transcription, DNA-dependent:establishment or maintenance of chromatin architecture:histone deacetylase complex	histone deactylase, putative	PB000660.03.0(berghei.aa) PB107988.00.0(berghei.aa) PC000361.03.0(chabaudi.aa) PC000537.01.0(chabaudi.aa) PC000708.01.0(chabaudi.aa) PF14_0690(falciparum.aa) PKH_123310(knowlesi.aa) PVX_116870(vivax.aa) PY05395(yoelii.aa)
ORTHOMCL211	9	6	BERGHEI:3;CHABAUDI:2;FALCIPARUM:1;KNOWLESI:1;VIVAX:1;YOELII:1			conserved hypothetical protein	PB000656.02.0(berghei.aa) PB000720.00.0(berghei.aa) PB001531.02.0(berghei.aa) PC000439.02.0(chabaudi.aa) PC301222.00.0(chabaudi.aa) PF11_0479(falciparum.aa) PKH_094420(knowlesi.aa) PVX_092935(vivax.aa) PY03053(yoelii.aa)
ORTHOMCL212	9	6	BERGHEI:3;CHABAUDI:2;FALCIPARUM:1;KNOWLESI:1;VIVAX:1;YOELII:1			hypothetical protein	PB000626.03.0(berghei.aa) PB301045.00.0(berghei.aa) PB301415.00.0(berghei.aa) PC000574.04.0(chabaudi.aa) PC000582.03.0(chabaudi.aa) PFC0760c(falciparum.aa) PKH_082410(knowlesi.aa) PVX_095365(vivax.aa) PY05757(yoelii.aa)
ORTHOMCL213	9	6	BERGHEI:2;CHABAUDI:2;FALCIPARUM:1;KNOWLESI:1;VIVAX:1;YOELII:2			hypothetical protein	PB000581.03.0(berghei.aa) PB000862.03.0(berghei.aa) PC000170.04.0(chabaudi.aa) PC000470.01.0(chabaudi.aa) PF13_0315(falciparum.aa) PKH_111140(knowlesi.aa) PVX_114940(vivax.aa) PY02887(yoelii.aa) PY04528(yoelii.aa)
ORTHOMCL214	9	6	BERGHEI:3;CHABAUDI:2;FALCIPARUM:1;KNOWLESI:1;VIVAX:1;YOELII:1			conserved hypothetical protein	PB000566.00.0(berghei.aa) PB300688.00.0(berghei.aa) PB300689.00.0(berghei.aa) PC000067.00.0(chabaudi.aa) PC000443.03.0(chabaudi.aa) PFL1495w(falciparum.aa) PKH_144790(knowlesi.aa) PVX_124190(vivax.aa) PY05253(yoelii.aa)
ORTHOMCL215	9	6	BERGHEI:2;CHABAUDI:3;FALCIPARUM:1;KNOWLESI:1;VIVAX:1;YOELII:1			hypothetical protein, conserved	PB000554.01.0(berghei.aa) PB000930.03.0(berghei.aa) PC000208.00.0(chabaudi.aa) PC001175.02.0(chabaudi.aa) PC300673.00.0(chabaudi.aa) PFL1980c(falciparum.aa) PKH_145820(knowlesi.aa) PVX_100960(vivax.aa) PY02222(yoelii.aa)
ORTHOMCL216	9	6	BERGHEI:2;CHABAUDI:2;FALCIPARUM:1;KNOWLESI:1;VIVAX:1;YOELII:2			hypothetical protein, conserved	PB000547.00.0(berghei.aa) PB000768.02.0(berghei.aa) PC000092.05.0(chabaudi.aa) PC000140.05.0(chabaudi.aa) PFL1135c(falciparum.aa) PKH_144020(knowlesi.aa) PVX_123810(vivax.aa) PY06737(yoelii.aa) PY06739(yoelii.aa)
ORTHOMCL217	9	6	BERGHEI:2;CHABAUDI:2;FALCIPARUM:1;KNOWLESI:1;VIVAX:1;YOELII:2			conserved hypothetical protein	PB000546.03.0(berghei.aa) PB001140.01.0(berghei.aa) PC000469.01.0(chabaudi.aa) PC300055.00.0(chabaudi.aa) PF07_0069(falciparum.aa) PKH_030190(knowlesi.aa) PVX_000595(vivax.aa) PY00594(yoelii.aa) PY06106(yoelii.aa)
ORTHOMCL218	9	6	BERGHEI:2;CHABAUDI:2;FALCIPARUM:1;KNOWLESI:1;VIVAX:1;YOELII:2	GO:0005087:GO:0005634:GO:0020011:GO:0006323	Ran guanyl-nucleotide exchange factor activity:nucleus:apicoplast:DNA packaging	guanidine nucleotide exchange factor, putative	PB000545.00.0(berghei.aa) PB000957.00.0(berghei.aa) PC000398.00.0(chabaudi.aa) PC000533.01.0(chabaudi.aa) PFE0420c(falciparum.aa) PKH_102440(knowlesi.aa) PVX_097985(vivax.aa) PY00387(yoelii.aa) PY07101(yoelii.aa)
ORTHOMCL220	9	6	BERGHEI:2;CHABAUDI:2;FALCIPARUM:2;KNOWLESI:1;VIVAX:1;YOELII:1			hypothetical protein	PB000515.03.0(berghei.aa) PB107738.00.0(berghei.aa) PC104903.00.0(chabaudi.aa) PC404798.00.0(chabaudi.aa) PF11_0193(falciparum.aa) PF11_0194(falciparum.aa) PKH_091610(knowlesi.aa) PVX_091570(vivax.aa) PY00910(yoelii.aa)
ORTHOMCL221	9	6	BERGHEI:3;CHABAUDI:2;FALCIPARUM:1;KNOWLESI:1;VIVAX:1;YOELII:1			conserved hypothetical protein	PB000508.01.0(berghei.aa) PB000611.01.0(berghei.aa) PB001649.02.0(berghei.aa) PC000463.04.0(chabaudi.aa) PC302331.00.0(chabaudi.aa) PFC0415c(falciparum.aa) PKH_083030(knowlesi.aa) PVX_119600(vivax.aa) PY05132(yoelii.aa)
ORTHOMCL222	9	6	BERGHEI:3;CHABAUDI:2;FALCIPARUM:1;KNOWLESI:1;VIVAX:1;YOELII:1			conserved hypothetical protein	PB000479.01.0(berghei.aa) PB001060.03.0(berghei.aa) PB001257.00.0(berghei.aa) PC000608.04.0(chabaudi.aa) PC300401.00.0(chabaudi.aa) PF11_0392(falciparum.aa) PKH_093580(knowlesi.aa) PVX_092515(vivax.aa) PY06422(yoelii.aa)
ORTHOMCL223	9	6	BERGHEI:2;CHABAUDI:1;FALCIPARUM:1;KNOWLESI:1;VIVAX:2;YOELII:2			hypothetical protein	PB000475.00.0(berghei.aa) PB404782.00.0(berghei.aa) PC000466.03.0(chabaudi.aa) PFI1335w(falciparum.aa) PKH_072500(knowlesi.aa) PVX_099795(vivax.aa) PVX_099800(vivax.aa) PY02907(yoelii.aa) PY02908(yoelii.aa)
ORTHOMCL224	9	6	BERGHEI:3;CHABAUDI:2;FALCIPARUM:1;KNOWLESI:1;VIVAX:1;YOELII:1			hypothetical protein	PB000469.01.0(berghei.aa) PB000844.00.0(berghei.aa) PB300773.00.0(berghei.aa) PC000222.03.0(chabaudi.aa) PC105950.00.0(chabaudi.aa) PFE1305c(falciparum.aa) PKH_100590(knowlesi.aa) PVX_079935(vivax.aa) PY03864(yoelii.aa)
ORTHOMCL226	9	6	BERGHEI:2;CHABAUDI:3;FALCIPARUM:1;KNOWLESI:1;VIVAX:1;YOELII:1			hypothetical protein	PB000462.03.0(berghei.aa) PB001071.00.0(berghei.aa) PC000356.00.0(chabaudi.aa) PC000817.01.0(chabaudi.aa) PC100812.00.0(chabaudi.aa) PF13_0235(falciparum.aa) PKH_121160(knowlesi.aa) PVX_083040(vivax.aa) PY01234(yoelii.aa)
ORTHOMCL227	9	6	BERGHEI:1;CHABAUDI:3;FALCIPARUM:1;KNOWLESI:1;VIVAX:1;YOELII:2			conserved hypothetical protein	PB000418.00.0(berghei.aa) PC000092.01.0(chabaudi.aa) PC000596.02.0(chabaudi.aa) PC001220.02.0(chabaudi.aa) PFE1320w(falciparum.aa) PKH_100560(knowlesi.aa) PVX_079920(vivax.aa) PY07220(yoelii.aa) PY07355(yoelii.aa)
ORTHOMCL228	9	6	BERGHEI:3;CHABAUDI:2;FALCIPARUM:1;KNOWLESI:1;VIVAX:1;YOELII:1			conserved hypothetical protein	PB000408.01.0(berghei.aa) PB001647.02.0(berghei.aa) PB301129.00.0(berghei.aa) PC000481.02.0(chabaudi.aa) PC000641.04.0(chabaudi.aa) PF10_0292(falciparum.aa) PKH_061420(knowlesi.aa) PVX_111230(vivax.aa) PY04105(yoelii.aa)
ORTHOMCL229	9	6	BERGHEI:3;CHABAUDI:2;FALCIPARUM:1;KNOWLESI:1;VIVAX:1;YOELII:1			conserved hypothetical protein	PB000400.03.0(berghei.aa) PB000639.01.0(berghei.aa) PB001290.00.0(berghei.aa) PC000286.01.0(chabaudi.aa) PC000486.00.0(chabaudi.aa) PF11_0350(falciparum.aa) PKH_093180(knowlesi.aa) PVX_092305(vivax.aa) PY05311(yoelii.aa)
ORTHOMCL230	9	6	BERGHEI:2;CHABAUDI:2;FALCIPARUM:1;KNOWLESI:1;VIVAX:1;YOELII:2			conserved hypothetical protein	PB000393.00.0(berghei.aa) PB001082.01.0(berghei.aa) PC000421.03.0(chabaudi.aa) PC000673.04.0(chabaudi.aa) PF11_0249(falciparum.aa) PKH_092130(knowlesi.aa) PVX_091805(vivax.aa) PY01450(yoelii.aa) PY03135(yoelii.aa)
ORTHOMCL231	9	6	BERGHEI:2;CHABAUDI:3;FALCIPARUM:1;KNOWLESI:1;VIVAX:1;YOELII:1			conserved hypothetical protein	PB000350.00.0(berghei.aa) PB000355.01.0(berghei.aa) PC000235.00.0(chabaudi.aa) PC000382.00.0(chabaudi.aa) PC000441.02.0(chabaudi.aa) PF11_0275(falciparum.aa) PKH_092410(knowlesi.aa) PVX_091940(vivax.aa) PY05911(yoelii.aa)
ORTHOMCL232	9	6	BERGHEI:1;CHABAUDI:4;FALCIPARUM:1;KNOWLESI:1;VIVAX:1;YOELII:1	GO:0020011	apicoplast	hypothetical protein, conserved	PB000345.03.0(berghei.aa) PC000748.02.0(chabaudi.aa) PC104471.00.0(chabaudi.aa) PC300510.00.0(chabaudi.aa) PC301225.00.0(chabaudi.aa) PF13_0265(falciparum.aa) PKH_120340(knowlesi.aa) PVX_083420(vivax.aa) PY06975(yoelii.aa)
ORTHOMCL233	9	6	BERGHEI:3;CHABAUDI:1;FALCIPARUM:1;KNOWLESI:1;VIVAX:1;YOELII:2			conserved hypothetical protein	PB000334.02.0(berghei.aa) PB000677.00.0(berghei.aa) PB001233.00.0(berghei.aa) PC000644.00.0(chabaudi.aa) PF14_0556(falciparum.aa) PKH_124780(knowlesi.aa) PVX_117550(vivax.aa) PY00106(yoelii.aa) PY06027(yoelii.aa)
ORTHOMCL234	9	6	BERGHEI:2;CHABAUDI:3;FALCIPARUM:1;KNOWLESI:1;VIVAX:1;YOELII:1			hypothetical protein	PB000328.01.0(berghei.aa) PB001210.02.0(berghei.aa) PC000005.02.0(chabaudi.aa) PC000441.03.0(chabaudi.aa) PC302638.00.0(chabaudi.aa) PF14_0101(falciparum.aa) PKH_133740(knowlesi.aa) PVX_085935(vivax.aa) PY00623(yoelii.aa)
ORTHOMCL235	9	6	BERGHEI:3;CHABAUDI:2;FALCIPARUM:1;KNOWLESI:1;VIVAX:1;YOELII:1			hypothetical protein	PB000279.02.0(berghei.aa) PB000444.01.0(berghei.aa) PB000655.01.0(berghei.aa) PC000387.00.0(chabaudi.aa) PC000761.02.0(chabaudi.aa) PFF1020c(falciparum.aa) PKH_112830(knowlesi.aa) PVX_114175(vivax.aa) PY04476(yoelii.aa)
ORTHOMCL236	9	6	BERGHEI:2;CHABAUDI:3;FALCIPARUM:1;KNOWLESI:1;VIVAX:1;YOELII:1	GO:0006396	RNA processing	ribonuclease, putative	PB000278.03.0(berghei.aa) PB000279.00.0(berghei.aa) PC000945.01.0(chabaudi.aa) PC300949.00.0(chabaudi.aa) PC302641.00.0(chabaudi.aa) PFF0745c(falciparum.aa) PKH_113360(knowlesi.aa) PVX_113905(vivax.aa) PY03694(yoelii.aa)
ORTHOMCL237	9	6	BERGHEI:3;CHABAUDI:1;FALCIPARUM:1;KNOWLESI:1;VIVAX:1;YOELII:2	GO:0006986:GO:0009408	response to unfolded protein:response to heat	heat shock protein 86	PB000270.03.0(berghei.aa) PB001532.02.0(berghei.aa) PB300823.00.0(berghei.aa) PC000221.01.0(chabaudi.aa) PF07_0029(falciparum.aa) PKH_010650(knowlesi.aa) PVX_087950(vivax.aa) PY00130(yoelii.aa) PY00131(yoelii.aa)
ORTHOMCL238	9	6	BERGHEI:2;CHABAUDI:2;FALCIPARUM:1;KNOWLESI:1;VIVAX:1;YOELII:2			conserved hypothetical protein	PB000269.00.0(berghei.aa) PB300210.00.0(berghei.aa) PC000208.05.0(chabaudi.aa) PC000404.00.0(chabaudi.aa) PF11_0398(falciparum.aa) PKH_093650(knowlesi.aa) PVX_092550(vivax.aa) PY02714(yoelii.aa) PY06843(yoelii.aa)
ORTHOMCL239	9	6	BERGHEI:2;CHABAUDI:3;FALCIPARUM:1;KNOWLESI:1;VIVAX:1;YOELII:1			conserved hypothetical protein	PB000263.00.0(berghei.aa) PB000552.03.0(berghei.aa) PC000158.03.0(chabaudi.aa) PC000601.03.0(chabaudi.aa) PC301502.00.0(chabaudi.aa) PF11_0233(falciparum.aa) PKH_092000(knowlesi.aa) PVX_091745(vivax.aa) PY03232(yoelii.aa)
ORTHOMCL240	9	6	BERGHEI:3;CHABAUDI:2;FALCIPARUM:1;KNOWLESI:1;VIVAX:1;YOELII:1			conserved hypothetical protein	PB000241.00.0(berghei.aa) PB000463.02.0(berghei.aa) PB000698.01.0(berghei.aa) PC000133.03.0(chabaudi.aa) PC000250.01.0(chabaudi.aa) PF10_0133(falciparum.aa) PKH_081310(knowlesi.aa) PVX_094900(vivax.aa) PY04831(yoelii.aa)
ORTHOMCL241	9	6	BERGHEI:2;CHABAUDI:1;FALCIPARUM:1;KNOWLESI:1;VIVAX:1;YOELII:3			conserved hypothetical protein	PB000233.02.0(berghei.aa) PB000423.02.0(berghei.aa) PC000328.04.0(chabaudi.aa) PFL2220w(falciparum.aa) PKH_146370(knowlesi.aa) PVX_101210(vivax.aa) PY02241(yoelii.aa) PY02242(yoelii.aa) PY02243(yoelii.aa)
ORTHOMCL242	9	6	BERGHEI:1;CHABAUDI:3;FALCIPARUM:1;KNOWLESI:1;VIVAX:1;YOELII:2			conserved hypothetical protein	PB000230.02.0(berghei.aa) PC000033.05.0(chabaudi.aa) PC000351.01.0(chabaudi.aa) PC000703.03.0(chabaudi.aa) PF14_0509(falciparum.aa) PKH_125290(knowlesi.aa) PVX_117800(vivax.aa) PY05905(yoelii.aa) PY05906(yoelii.aa)
ORTHOMCL243	9	6	BERGHEI:2;CHABAUDI:3;FALCIPARUM:1;KNOWLESI:1;VIVAX:1;YOELII:1			hypothetical protein	PB000227.03.0(berghei.aa) PB000941.02.0(berghei.aa) PC000476.02.0(chabaudi.aa) PC301539.00.0(chabaudi.aa) PC302312.00.0(chabaudi.aa) PFB0375w(falciparum.aa) PKH_041170(knowlesi.aa) PVX_003865(vivax.aa) PY03493(yoelii.aa)
ORTHOMCL244	9	6	BERGHEI:2;CHABAUDI:3;FALCIPARUM:1;KNOWLESI:1;VIVAX:1;YOELII:1			hypothetical protein	PB000226.03.0(berghei.aa) PB000545.02.0(berghei.aa) PC300202.00.0(chabaudi.aa) PC300228.00.0(chabaudi.aa) PC302313.00.0(chabaudi.aa) PFB0380c(falciparum.aa) PKH_041160(knowlesi.aa) PVX_003870(vivax.aa) PY03492(yoelii.aa)
ORTHOMCL245	9	6	BERGHEI:3;CHABAUDI:2;FALCIPARUM:1;KNOWLESI:1;VIVAX:1;YOELII:1	GO:0007010:GO:0015629:GO:0005200	cytoskeleton organization:actin cytoskeleton:structural constituent of cytoskeleton	actin-related protein, putative	PB000221.00.0(berghei.aa) PB000859.00.0(berghei.aa) PB300320.00.0(berghei.aa) PC000183.00.0(chabaudi.aa) PC000355.05.0(chabaudi.aa) PFE0255w(falciparum.aa) PKH_102780(knowlesi.aa) PVX_097820(vivax.aa) PY00875(yoelii.aa)
ORTHOMCL246	9	6	BERGHEI:3;CHABAUDI:1;FALCIPARUM:1;KNOWLESI:1;VIVAX:1;YOELII:2			Pb-reticulocyte binding protein	PB000188.00.0(berghei.aa) PB000430.03.0(berghei.aa) PB000449.03.0(berghei.aa) PC000991.02.0(chabaudi.aa) PFL1650w(falciparum.aa) PKH_145130(knowlesi.aa) PVX_100660(vivax.aa) PY03751(yoelii.aa) PY06199(yoelii.aa)
ORTHOMCL247	9	6	BERGHEI:2;CHABAUDI:2;FALCIPARUM:1;KNOWLESI:1;VIVAX:1;YOELII:2			hypothetical protein	PB000183.03.0(berghei.aa) PB000924.00.0(berghei.aa) PC000336.05.0(chabaudi.aa) PC301810.00.0(chabaudi.aa) PF14_0322(falciparum.aa) PKH_131520(knowlesi.aa) PVX_084830(vivax.aa) PY06909(yoelii.aa) PY06910(yoelii.aa)
ORTHOMCL248	9	6	BERGHEI:2;CHABAUDI:2;FALCIPARUM:1;KNOWLESI:1;VIVAX:1;YOELII:2	GO:0004004:GO:0005681:GO:0031202	ATP-dependent RNA helicase activity:spliceosome:RNA splicing factor activity, transesterification mechanism	u5 small nuclear ribonucleoprotein-specific protein, putative	PB000180.02.0(berghei.aa) PB000869.02.0(berghei.aa) PC000329.03.0(chabaudi.aa) PC000371.00.0(chabaudi.aa) PFD1060w(falciparum.aa) PKH_052600(knowlesi.aa) PVX_090165(vivax.aa) PY04061(yoelii.aa) PY05116(yoelii.aa)
ORTHOMCL249	9	6	BERGHEI:2;CHABAUDI:2;FALCIPARUM:1;KNOWLESI:1;VIVAX:1;YOELII:2			hypothetical protein	PB000169.01.0(berghei.aa) PB000674.00.0(berghei.aa) PC000238.03.0(chabaudi.aa) PC000919.01.0(chabaudi.aa) PFC0230c(falciparum.aa) PKH_083480(knowlesi.aa) PVX_119380(vivax.aa) PY06751(yoelii.aa) PY07381(yoelii.aa)
ORTHOMCL250	9	6	BERGHEI:2;CHABAUDI:2;FALCIPARUM:1;KNOWLESI:1;VIVAX:1;YOELII:2			hypothetical protein, conserved	PB000166.03.0(berghei.aa) PB106171.00.0(berghei.aa) PC000056.03.0(chabaudi.aa) PC301100.00.0(chabaudi.aa) PFL1330c(falciparum.aa) PKH_144430(knowlesi.aa) PVX_124005(vivax.aa) PY00072(yoelii.aa) PY00533(yoelii.aa)
ORTHOMCL251	9	6	BERGHEI:2;CHABAUDI:3;FALCIPARUM:1;KNOWLESI:1;VIVAX:1;YOELII:1			ATPase, putative	PB000162.02.0(berghei.aa) PB300480.00.0(berghei.aa) PC000676.03.0(chabaudi.aa) PC301336.00.0(chabaudi.aa) PC301949.00.0(chabaudi.aa) PF10_0200(falciparum.aa) PKH_060470(knowlesi.aa) PVX_001895(vivax.aa) PY04574(yoelii.aa)
ORTHOMCL252	9	6	BERGHEI:2;CHABAUDI:3;FALCIPARUM:1;KNOWLESI:1;VIVAX:1;YOELII:1			conserved hypothetical protein	PB000141.00.0(berghei.aa) PB106800.00.0(berghei.aa) PC000084.02.0(chabaudi.aa) PC000392.03.0(chabaudi.aa) PC300292.00.0(chabaudi.aa) PFI0795w(falciparum.aa) PKH_071350(knowlesi.aa) PVX_099240(vivax.aa) PY00222(yoelii.aa)
ORTHOMCL253	9	6	BERGHEI:2;CHABAUDI:2;FALCIPARUM:1;KNOWLESI:1;VIVAX:1;YOELII:2			conserved hypothetical protein	PB000130.02.0(berghei.aa) PB103063.00.0(berghei.aa) PC000322.02.0(chabaudi.aa) PC000562.04.0(chabaudi.aa) PFL0555c(falciparum.aa) PKH_131020(knowlesi.aa) PVX_084590(vivax.aa) PY02429(yoelii.aa) PY02430(yoelii.aa)
ORTHOMCL254	9	6	BERGHEI:1;CHABAUDI:3;FALCIPARUM:1;KNOWLESI:1;VIVAX:1;YOELII:2			conserved hypothetical protein	PB000125.03.0(berghei.aa) PC000048.01.0(chabaudi.aa) PC000065.01.0(chabaudi.aa) PC000684.00.0(chabaudi.aa) PFD0940w(falciparum.aa) PKH_052370(knowlesi.aa) PVX_090060(vivax.aa) PY05933(yoelii.aa) PY06859(yoelii.aa)
ORTHOMCL255	9	6	BERGHEI:2;CHABAUDI:3;FALCIPARUM:1;KNOWLESI:1;VIVAX:1;YOELII:1			conserved hypothetical protein	PB000111.00.0(berghei.aa) PB000180.00.0(berghei.aa) PC000079.03.0(chabaudi.aa) PC000515.04.0(chabaudi.aa) PC000812.04.0(chabaudi.aa) PF07_0116(falciparum.aa) PKH_021230(knowlesi.aa) PVX_081700(vivax.aa) PY00092(yoelii.aa)
ORTHOMCL256	9	6	BERGHEI:2;CHABAUDI:2;FALCIPARUM:1;KNOWLESI:1;VIVAX:1;YOELII:2			hypothetical protein	PB000095.01.0(berghei.aa) PB301281.00.0(berghei.aa) PC000321.04.0(chabaudi.aa) PC000336.04.0(chabaudi.aa) PFL2120w(falciparum.aa) PKH_146120(knowlesi.aa) PVX_101105(vivax.aa) PY01215(yoelii.aa) PY06007(yoelii.aa)
ORTHOMCL257	9	6	BERGHEI:2;CHABAUDI:3;FALCIPARUM:1;KNOWLESI:1;VIVAX:1;YOELII:1			hypothetical protein, conserved	PB000089.00.0(berghei.aa) PB000295.02.0(berghei.aa) PC000629.04.0(chabaudi.aa) PC000682.02.0(chabaudi.aa) PC302203.00.0(chabaudi.aa) PF11_0443(falciparum.aa) PKH_094070(knowlesi.aa) PVX_092765(vivax.aa) PY01970(yoelii.aa)
ORTHOMCL259	9	6	BERGHEI:2;CHABAUDI:2;FALCIPARUM:1;KNOWLESI:1;VIVAX:1;YOELII:2			conserved hypothetical protein	PB000049.00.0(berghei.aa) PB000128.02.0(berghei.aa) PC000659.04.0(chabaudi.aa) PC302053.00.0(chabaudi.aa) PF14_0501(falciparum.aa) PKH_125370(knowlesi.aa) PVX_117850(vivax.aa) PY00071(yoelii.aa) PY04944(yoelii.aa)
ORTHOMCL260	9	6	BERGHEI:3;CHABAUDI:2;FALCIPARUM:1;KNOWLESI:1;VIVAX:1;YOELII:1			conserved hypothetical protein	PB000047.01.0(berghei.aa) PB001092.03.0(berghei.aa) PB301474.00.0(berghei.aa) PC000680.01.0(chabaudi.aa) PC301413.00.0(chabaudi.aa) PF14_0293(falciparum.aa) PKH_131890(knowlesi.aa) PVX_084970(vivax.aa) PY06181(yoelii.aa)
ORTHOMCL261	9	6	BERGHEI:3;CHABAUDI:2;FALCIPARUM:1;KNOWLESI:1;VIVAX:1;YOELII:1			conserved hypothetical protein	PB000025.01.0(berghei.aa) PB000567.02.0(berghei.aa) PB300796.00.0(berghei.aa) PC000249.03.0(chabaudi.aa) PC000492.03.0(chabaudi.aa) PFD0380c(falciparum.aa) PKH_030700(knowlesi.aa) PVX_000860(vivax.aa) PY03395(yoelii.aa)
ORTHOMCL262	9	6	BERGHEI:2;CHABAUDI:3;FALCIPARUM:1;KNOWLESI:1;VIVAX:1;YOELII:1			hypothetical protein	PB000024.01.0(berghei.aa) PB001219.02.0(berghei.aa) PC000187.05.0(chabaudi.aa) PC000654.02.0(chabaudi.aa) PC001013.02.0(chabaudi.aa) PF10_0183(falciparum.aa) PKH_060310(knowlesi.aa) PVX_001810(vivax.aa) PY04040(yoelii.aa)
ORTHOMCL263	9	6	BERGHEI:3;CHABAUDI:2;FALCIPARUM:1;KNOWLESI:1;VIVAX:1;YOELII:1	GO:0020011	apicoplast	hypothetical protein, conserved	PB000017.01.0(berghei.aa) PB000946.01.0(berghei.aa) PB104666.00.0(berghei.aa) PC000206.01.0(chabaudi.aa) PC000215.03.0(chabaudi.aa) PFC0575w(falciparum.aa) PKH_082630(knowlesi.aa) PVX_119785(vivax.aa) PY03103(yoelii.aa)
ORTHOMCL264	9	6	BERGHEI:2;CHABAUDI:2;FALCIPARUM:1;KNOWLESI:1;VIVAX:1;YOELII:2			hypothetical protein	PB000013.03.0(berghei.aa) PB000283.03.0(berghei.aa) PC000058.03.0(chabaudi.aa) PC000857.01.0(chabaudi.aa) PFF0445w(falciparum.aa) PKH_114020(knowlesi.aa) PVX_113610(vivax.aa) PY03633(yoelii.aa) PY07493(yoelii.aa)
ORTHOMCL265	9	6	BERGHEI:2;CHABAUDI:2;FALCIPARUM:1;KNOWLESI:1;VIVAX:1;YOELII:2			GTPase, putative	MAL8P1.99(falciparum.aa) PB001065.00.0(berghei.aa) PB101852.00.0(berghei.aa) PC000603.04.0(chabaudi.aa) PC405052.00.0(chabaudi.aa) PKH_142640(knowlesi.aa) PVX_123160(vivax.aa) PY01797(yoelii.aa) PY03875(yoelii.aa)
ORTHOMCL266	9	6	BERGHEI:2;CHABAUDI:2;FALCIPARUM:1;KNOWLESI:1;VIVAX:1;YOELII:2	GO:0008287:GO:0006470:GO:0004722	protein serine/threonine phosphatase complex:protein amino acid dephosphorylation:protein serine/threonine phosphatase activity	protein phosphatase, putative	MAL8P1.108(falciparum.aa) PB000606.01.0(berghei.aa) PB301258.00.0(berghei.aa) PC000565.00.0(chabaudi.aa) PC001393.02.0(chabaudi.aa) PKH_142810(knowlesi.aa) PVX_123245(vivax.aa) PY06111(yoelii.aa) PY06112(yoelii.aa)
ORTHOMCL268	9	6	BERGHEI:2;CHABAUDI:2;FALCIPARUM:1;KNOWLESI:1;VIVAX:1;YOELII:2			hypothetical protein, conserved	MAL7P1.30(falciparum.aa) PB000344.02.0(berghei.aa) PB001044.03.0(berghei.aa) PC001007.02.0(chabaudi.aa) PC108884.00.0(chabaudi.aa) PKH_010820(knowlesi.aa) PVX_088035(vivax.aa) PY05629(yoelii.aa) PY06572(yoelii.aa)
ORTHOMCL269	9	6	BERGHEI:2;CHABAUDI:2;FALCIPARUM:1;KNOWLESI:1;VIVAX:1;YOELII:2			ubiquitin-transferase, putative	MAL7P1.19(falciparum.aa) PB000678.00.0(berghei.aa) PB000814.00.0(berghei.aa) PC000604.02.0(chabaudi.aa) PC000963.01.0(chabaudi.aa) PKH_010310(knowlesi.aa) PVX_087775(vivax.aa) PY05241(yoelii.aa) PY06762(yoelii.aa)
ORTHOMCL270	9	6	BERGHEI:3;CHABAUDI:1;FALCIPARUM:1;KNOWLESI:1;VIVAX:1;YOELII:2			hypothetical membrane protein, conserved	MAL7P1.17(falciparum.aa) PB000303.01.0(berghei.aa) PB107249.00.0(berghei.aa) PB301339.00.0(berghei.aa) PC103056.00.0(chabaudi.aa) PKH_010230(knowlesi.aa) PVX_087745(vivax.aa) PY01949(yoelii.aa) PY05096(yoelii.aa)
ORTHOMCL271	9	6	BERGHEI:2;CHABAUDI:3;FALCIPARUM:1;KNOWLESI:1;VIVAX:1;YOELII:1			hypothetical protein, conserved	MAL7P1.155(falciparum.aa) PB000587.00.0(berghei.aa) PB000589.00.0(berghei.aa) PC000568.02.0(chabaudi.aa) PC000642.01.0(chabaudi.aa) PC300171.00.0(chabaudi.aa) PKH_021300(knowlesi.aa) PVX_081725(vivax.aa) PY02958(yoelii.aa)
ORTHOMCL272	9	6	BERGHEI:2;CHABAUDI:3;FALCIPARUM:1;KNOWLESI:1;VIVAX:1;YOELII:1			hypothetical protein, conserved	MAL7P1.134(falciparum.aa) PB000706.00.0(berghei.aa) PB001512.02.0(berghei.aa) PC000745.02.0(chabaudi.aa) PC300764.00.0(chabaudi.aa) PC301123.00.0(chabaudi.aa) PKH_031840(knowlesi.aa) PVX_096110(vivax.aa) PY03344(yoelii.aa)
ORTHOMCL273	9	6	BERGHEI:2;CHABAUDI:3;FALCIPARUM:1;KNOWLESI:1;VIVAX:1;YOELII:1			hypothetical protein, conserved	MAL7P1.132(falciparum.aa) PB000113.01.0(berghei.aa) PB001611.02.0(berghei.aa) PC000000.00.0(chabaudi.aa) PC000267.02.0(chabaudi.aa) PC405971.00.0(chabaudi.aa) PKH_031830(knowlesi.aa) PVX_096115(vivax.aa) PY01615(yoelii.aa)
ORTHOMCL274	9	6	BERGHEI:2;CHABAUDI:2;FALCIPARUM:1;KNOWLESI:1;VIVAX:1;YOELII:2			hypothetical protein, conserved	MAL7P1.123(falciparum.aa) PB001092.00.0(berghei.aa) PB405114.00.0(berghei.aa) PC000636.01.0(chabaudi.aa) PC405116.00.0(chabaudi.aa) PKH_031660(knowlesi.aa) PVX_096210(vivax.aa) PY02053(yoelii.aa) PY02054(yoelii.aa)
ORTHOMCL275	9	6	BERGHEI:1;CHABAUDI:3;FALCIPARUM:1;KNOWLESI:1;VIVAX:1;YOELII:2			hypothetical protein, conserved	MAL13P1.39(falciparum.aa) PB000072.03.0(berghei.aa) PC000149.03.0(chabaudi.aa) PC000338.05.0(chabaudi.aa) PC301082.00.0(chabaudi.aa) PKH_140730(knowlesi.aa) PVX_122250(vivax.aa) PY03154(yoelii.aa) PY03155(yoelii.aa)
ORTHOMCL276	9	6	BERGHEI:2;CHABAUDI:3;FALCIPARUM:1;KNOWLESI:1;VIVAX:1;YOELII:1			hypothetical protein, conserved	MAL13P1.370(falciparum.aa) PB106292.00.0(berghei.aa) PB405249.00.0(berghei.aa) PC101964.00.0(chabaudi.aa) PC102448.00.0(chabaudi.aa) PC401415.00.0(chabaudi.aa) PKH_122600(knowlesi.aa) PVX_116535(vivax.aa) PY01315(yoelii.aa)
ORTHOMCL277	9	6	BERGHEI:2;CHABAUDI:2;FALCIPARUM:1;KNOWLESI:1;VIVAX:1;YOELII:2			hypothetical protein, conserved	MAL13P1.293(falciparum.aa) PB000675.03.0(berghei.aa) PB000689.03.0(berghei.aa) PC000077.03.0(chabaudi.aa) PC000094.05.0(chabaudi.aa) PKH_111180(knowlesi.aa) PVX_114922(vivax.aa) PY03927(yoelii.aa) PY06661(yoelii.aa)
ORTHOMCL278	9	6	BERGHEI:3;CHABAUDI:2;FALCIPARUM:1;KNOWLESI:1;VIVAX:1;YOELII:1	GO:0030048:GO:0000146	actin filament-based movement:microfilament motor activity	P. falciparum myosin	MAL13P1.148(falciparum.aa) PB000317.01.0(berghei.aa) PB000450.03.0(berghei.aa) PB301552.00.0(berghei.aa) PC000217.01.0(chabaudi.aa) PC000363.03.0(chabaudi.aa) PKH_122360(knowlesi.aa) PVX_082400(vivax.aa) PY01039(yoelii.aa)
ORTHOMCL279	9	6	BERGHEI:2;CHABAUDI:2;FALCIPARUM:1;KNOWLESI:1;VIVAX:1;YOELII:2			hypothetical protein, conserved	MAL13P1.13(falciparum.aa) PB000574.01.0(berghei.aa) PB001033.03.0(berghei.aa) PC301032.00.0(chabaudi.aa) PC302642.00.0(chabaudi.aa) PKH_140100(knowlesi.aa) PVX_121965(vivax.aa) PY02854(yoelii.aa) PY02855(yoelii.aa)
ORTHOMCL288	8	6	BERGHEI:1;CHABAUDI:3;FALCIPARUM:1;KNOWLESI:1;VIVAX:1;YOELII:1			hypothetical protein	PB400424.00.0(berghei.aa) PC000159.00.0(chabaudi.aa) PC000171.01.0(chabaudi.aa) PC101498.00.0(chabaudi.aa) PFI1210w(falciparum.aa) PKH_072180(knowlesi.aa) PVX_099645(vivax.aa) PY05371(yoelii.aa)
ORTHOMCL289	8	6	BERGHEI:3;CHABAUDI:1;FALCIPARUM:1;KNOWLESI:1;VIVAX:1;YOELII:1			hypothetical protein	PB301486.00.0(berghei.aa) PB401976.00.0(berghei.aa) PB403209.00.0(berghei.aa) PC000029.01.0(chabaudi.aa) PFD1045c(falciparum.aa) PKH_052560(knowlesi.aa) PVX_090150(vivax.aa) PY05565(yoelii.aa)
ORTHOMCL290	8	6	BERGHEI:1;CHABAUDI:2;FALCIPARUM:1;KNOWLESI:1;VIVAX:1;YOELII:2	GO:0003755:GO:0016018	peptidyl-prolyl cis-trans isomerase activity:cyclosporin A binding	cyclophilin, putative	PB301310.00.0(berghei.aa) PC000004.00.0(chabaudi.aa) PC000297.03.0(chabaudi.aa) PFL0120c(falciparum.aa) PKH_130110(knowlesi.aa) PVX_084165(vivax.aa) PY01524(yoelii.aa) PY01525(yoelii.aa)
ORTHOMCL291	8	6	BERGHEI:1;CHABAUDI:2;FALCIPARUM:1;KNOWLESI:1;VIVAX:1;YOELII:2			conserved hypothetical protein	PB301198.00.0(berghei.aa) PC000347.04.0(chabaudi.aa) PC000815.04.0(chabaudi.aa) PFB0495w(falciparum.aa) PKH_040910(knowlesi.aa) PVX_002975(vivax.aa) PY04309(yoelii.aa) PY05091(yoelii.aa)
ORTHOMCL292	8	6	BERGHEI:2;CHABAUDI:2;FALCIPARUM:1;KNOWLESI:1;VIVAX:1;YOELII:1			conserved hypothetical protein	PB301183.00.0(berghei.aa) PB401081.00.0(berghei.aa) PC000570.04.0(chabaudi.aa) PC000805.03.0(chabaudi.aa) PFC0490w(falciparum.aa) PKH_082840(knowlesi.aa) PVX_119685(vivax.aa) PY01717(yoelii.aa)
ORTHOMCL293	8	6	BERGHEI:2;CHABAUDI:2;FALCIPARUM:1;KNOWLESI:1;VIVAX:1;YOELII:1			conserved hypothetical protein	PB300942.00.0(berghei.aa) PB301354.00.0(berghei.aa) PC000247.01.0(chabaudi.aa) PC300594.00.0(chabaudi.aa) PFF0560c(falciparum.aa) PKH_113780(knowlesi.aa) PVX_113710(vivax.aa) PY03119(yoelii.aa)
ORTHOMCL294	8	6	BERGHEI:2;CHABAUDI:1;FALCIPARUM:1;KNOWLESI:1;VIVAX:1;YOELII:2			conserved hypothetical protein	PB300366.00.0(berghei.aa) PB301039.00.0(berghei.aa) PC001380.02.0(chabaudi.aa) PF14_0305(falciparum.aa) PKH_131690(knowlesi.aa) PVX_084925(vivax.aa) PY05963(yoelii.aa) PY05964(yoelii.aa)
ORTHOMCL295	8	6	BERGHEI:2;CHABAUDI:2;FALCIPARUM:1;KNOWLESI:1;VIVAX:1;YOELII:1			hypothetical protein	PB300127.00.0(berghei.aa) PB301161.00.0(berghei.aa) PC301112.00.0(chabaudi.aa) PC301761.00.0(chabaudi.aa) PFL0535c(falciparum.aa) PKH_130980(knowlesi.aa) PVX_084570(vivax.aa) PY02288(yoelii.aa)
ORTHOMCL296	8	6	BERGHEI:2;CHABAUDI:1;FALCIPARUM:1;KNOWLESI:1;VIVAX:1;YOELII:2			hypothetical protein	PB300014.00.0(berghei.aa) PB300207.00.0(berghei.aa) PC300046.00.0(chabaudi.aa) PF11_0226(falciparum.aa) PKH_091920(knowlesi.aa) PVX_091710(vivax.aa) PY06051(yoelii.aa) PY06052(yoelii.aa)
ORTHOMCL297	8	6	BERGHEI:2;CHABAUDI:1;FALCIPARUM:1;KNOWLESI:1;VIVAX:1;YOELII:2	GO:0016021	integral to membrane	merozoite surface protein 4	PB108171.00.0(berghei.aa) PB404024.00.0(berghei.aa) PC103604.00.0(chabaudi.aa) PFB0310c(falciparum.aa) PKH_041300(knowlesi.aa) PVX_003775(vivax.aa) PY05967(yoelii.aa) PY07543(yoelii.aa)
ORTHOMCL298	8	6	BERGHEI:2;CHABAUDI:1;FALCIPARUM:1;KNOWLESI:1;VIVAX:1;YOELII:2			hypothetical protein, conserved	PB105338.00.0(berghei.aa) PB105339.00.0(berghei.aa) PC400614.00.0(chabaudi.aa) PF11_0286(falciparum.aa) PKH_092520(knowlesi.aa) PVX_091990(vivax.aa) PY03554(yoelii.aa) PY03555(yoelii.aa)
ORTHOMCL300	8	6	BERGHEI:2;CHABAUDI:2;FALCIPARUM:1;KNOWLESI:1;VIVAX:1;YOELII:1			hypothetical protein	PB103437.00.0(berghei.aa) PB402155.00.0(berghei.aa) PC405311.00.0(chabaudi.aa) PC405650.00.0(chabaudi.aa) PFD0965W(falciparum.aa) PKH_052430(knowlesi.aa) PVX_090085(vivax.aa) PY06820(yoelii.aa)
ORTHOMCL304	8	6	BERGHEI:2;CHABAUDI:1;FALCIPARUM:1;KNOWLESI:1;VIVAX:1;YOELII:2			hypothetical protein	PB101448.00.0(berghei.aa) PB101449.00.0(berghei.aa) PC103096.00.0(chabaudi.aa) PFF0470w(falciparum.aa) PKH_113970(knowlesi.aa) PVX_113630(vivax.aa) PY04467(yoelii.aa) PY04468(yoelii.aa)
ORTHOMCL305	8	6	BERGHEI:1;CHABAUDI:3;FALCIPARUM:1;KNOWLESI:1;VIVAX:1;YOELII:1			hypothetical protein	PB100656.00.0(berghei.aa) PC101250.00.01(chabaudi.aa) PC101251.00.0(chabaudi.aa) PC404696.00.0(chabaudi.aa) PFF0935c(falciparum.aa) PKH_113010(knowlesi.aa) PVX_114090(vivax.aa) PY02962(yoelii.aa)
ORTHOMCL306	8	6	BERGHEI:1;CHABAUDI:2;FALCIPARUM:1;KNOWLESI:1;VIVAX:1;YOELII:2	GO:0020011	apicoplast	hypothetical protein	PB100371.00.0(berghei.aa) PC100756.00.0(chabaudi.aa) PC100757.00.0(chabaudi.aa) PF14_0030(falciparum.aa) PKH_134400(knowlesi.aa) PVX_086280(vivax.aa) PY00126(yoelii.aa) PY00127(yoelii.aa)
ORTHOMCL307	8	6	BERGHEI:2;CHABAUDI:2;FALCIPARUM:1;KNOWLESI:1;VIVAX:1;YOELII:1			putative protein kinase	PB001650.02.0(berghei.aa) PB105688.00.0(berghei.aa) PC000082.02.0(chabaudi.aa) PC107021.00.0(chabaudi.aa) PFC0485w(falciparum.aa) PKH_082860(knowlesi.aa) PVX_119675(vivax.aa) PY02490(yoelii.aa)
ORTHOMCL308	8	6	BERGHEI:1;CHABAUDI:3;FALCIPARUM:1;KNOWLESI:1;VIVAX:1;YOELII:1	GO:0005739	mitochondrion	ABC transporter, (TAP family)	PB001596.02.0(berghei.aa) PC000741.02.0(chabaudi.aa) PC000837.03.0(chabaudi.aa) PC300840.00.0(chabaudi.aa) PFL0495c(falciparum.aa) PKH_130880(knowlesi.aa) PVX_084520(vivax.aa) PY01826(yoelii.aa)
ORTHOMCL309	8	6	BERGHEI:1;CHABAUDI:2;FALCIPARUM:1;KNOWLESI:1;VIVAX:1;YOELII:2			conserved hypothetical protein	PB001562.02.0(berghei.aa) PC000634.00.0(chabaudi.aa) PC000774.01.0(chabaudi.aa) PFI1445w(falciparum.aa) PKH_072760(knowlesi.aa) PVX_099930(vivax.aa) PY05295(yoelii.aa) PY05296(yoelii.aa)
ORTHOMCL310	8	6	BERGHEI:2;CHABAUDI:2;FALCIPARUM:1;KNOWLESI:1;VIVAX:1;YOELII:1			conserved hypothetical protein	PB001552.02.0(berghei.aa) PB300646.00.0(berghei.aa) PC301262.00.0(chabaudi.aa) PC301646.00.0(chabaudi.aa) PF13_0056(falciparum.aa) PKH_140930(knowlesi.aa) PVX_122350(vivax.aa) PY06125(yoelii.aa)
ORTHOMCL311	8	6	BERGHEI:1;CHABAUDI:1;FALCIPARUM:2;KNOWLESI:2;VIVAX:1;YOELII:1			hypothetical protein	PB001547.02.0(berghei.aa) PC401534.00.0(chabaudi.aa) PF14_0109(falciparum.aa) PF14_0778(falciparum.aa) PKH_133650(knowlesi.aa) PKH_133660(knowlesi.aa) PVX_085895(vivax.aa) PY00166(yoelii.aa)
ORTHOMCL312	8	6	BERGHEI:1;CHABAUDI:3;FALCIPARUM:1;KNOWLESI:1;VIVAX:1;YOELII:1	GO:0020011	apicoplast	hypothetical protein, conserved	PB001518.02.0(berghei.aa) PC000214.04.0(chabaudi.aa) PC101155.00.0(chabaudi.aa) PC301617.00.0(chabaudi.aa) PFF0795w(falciparum.aa) PKH_113260(knowlesi.aa) PVX_113955(vivax.aa) PY01960(yoelii.aa)
ORTHOMCL313	8	6	BERGHEI:2;CHABAUDI:2;FALCIPARUM:1;KNOWLESI:1;VIVAX:1;YOELII:1			conserved hypothetical protein	PB001517.02.0(berghei.aa) PB105732.00.0(berghei.aa) PC000366.04.0(chabaudi.aa) PC000805.00.0(chabaudi.aa) PFF0800w(falciparum.aa) PKH_113250(knowlesi.aa) PVX_113965(vivax.aa) PY01499(yoelii.aa)
ORTHOMCL314	8	6	BERGHEI:1;CHABAUDI:2;FALCIPARUM:1;KNOWLESI:1;VIVAX:1;YOELII:2			26S proteasome regulatory subunit, putative	PB001445.02.0(berghei.aa) PC000291.02.0(chabaudi.aa) PC000902.02.0(chabaudi.aa) PFI0630w(falciparum.aa) PKH_071020(knowlesi.aa) PVX_099080(vivax.aa) PY03442(yoelii.aa) PY05051(yoelii.aa)
ORTHOMCL315	8	6	BERGHEI:1;CHABAUDI:1;FALCIPARUM:1;KNOWLESI:2;VIVAX:1;YOELII:2			conserved hypothetical protein	PB001403.02.0(berghei.aa) PC000137.01.0(chabaudi.aa) PFF0410w(falciparum.aa) PKH_114090(knowlesi.aa) PKH_114100(knowlesi.aa) PVX_113575(vivax.aa) PY03036(yoelii.aa) PY03037(yoelii.aa)
ORTHOMCL316	8	6	BERGHEI:2;CHABAUDI:2;FALCIPARUM:1;KNOWLESI:1;VIVAX:1;YOELII:1	GO:0006099:GO:0005759:GO:0006103	tricarboxylic acid cycle:mitochondrial matrix:2-oxoglutarate metabolic process	2-oxoglutarate dehydrogenase e1 component	PB001367.02.0(berghei.aa) PB300676.00.0(berghei.aa) PC000298.01.0(chabaudi.aa) PC000632.04.0(chabaudi.aa) PF08_0045(falciparum.aa) PKH_051030(knowlesi.aa) PVX_089325(vivax.aa) PY02421(yoelii.aa)
ORTHOMCL317	8	6	BERGHEI:1;CHABAUDI:2;FALCIPARUM:1;KNOWLESI:1;VIVAX:1;YOELII:2			conserved hypothetical protein	PB001362.02.0(berghei.aa) PC000549.04.0(chabaudi.aa) PC000863.02.0(chabaudi.aa) PFA0275c(falciparum.aa) PKH_020780(knowlesi.aa) PVX_081490(vivax.aa) PY04766(yoelii.aa) PY04767(yoelii.aa)
ORTHOMCL318	8	6	BERGHEI:2;CHABAUDI:2;FALCIPARUM:1;KNOWLESI:1;VIVAX:1;YOELII:1			ribosomal RNA methyltransferase, putative	PB001340.02.0(berghei.aa) PB301372.00.0(berghei.aa) PC000488.00.0(chabaudi.aa) PC301269.00.0(chabaudi.aa) PFI0415c(falciparum.aa) PKH_070600(knowlesi.aa) PVX_098870(vivax.aa) PY05388(yoelii.aa)
ORTHOMCL319	8	6	BERGHEI:2;CHABAUDI:2;FALCIPARUM:1;KNOWLESI:1;VIVAX:1;YOELII:1			phosphoglucomutase, putative	PB001302.00.0(berghei.aa) PB300693.00.0(berghei.aa) PC000039.01.0(chabaudi.aa) PC301077.00.0(chabaudi.aa) PF10_0122(falciparum.aa) PKH_081200(knowlesi.aa) PVX_094845(vivax.aa) PY03478(yoelii.aa)
ORTHOMCL320	8	6	BERGHEI:2;CHABAUDI:2;FALCIPARUM:1;KNOWLESI:1;VIVAX:1;YOELII:1	GO:0005681:GO:0008380:GO:0031202	spliceosome:RNA splicing:RNA splicing factor activity, transesterification mechanism	splicing factor 3b, subunit 3, 130kD, putative	PB001292.00.0(berghei.aa) PB301494.00.0(berghei.aa) PC000016.02.0(chabaudi.aa) PC000266.04.0(chabaudi.aa) PFL1680w(falciparum.aa) PKH_145190(knowlesi.aa) PVX_100690(vivax.aa) PY03514(yoelii.aa)
ORTHOMCL321	8	6	BERGHEI:2;CHABAUDI:2;FALCIPARUM:1;KNOWLESI:1;VIVAX:1;YOELII:1			gamma-glutamylcysteine synthetase, putative	PB001283.02.0(berghei.aa) PB301533.00.0(berghei.aa) PC000172.00.0(chabaudi.aa) PC301294.00.0(chabaudi.aa) PFI0925w(falciparum.aa) PKH_071610(knowlesi.aa) PVX_099360(vivax.aa) PY01606(yoelii.aa)
ORTHOMCL322	8	6	BERGHEI:2;CHABAUDI:2;FALCIPARUM:1;KNOWLESI:1;VIVAX:1;YOELII:1			hypothetical protein, conserved	PB001222.00.0(berghei.aa) PB301290.00.0(berghei.aa) PC000216.01.0(chabaudi.aa) PC000871.01.0(chabaudi.aa) PF14_0107(falciparum.aa) PKH_133680(knowlesi.aa) PVX_085905(vivax.aa) PY04031(yoelii.aa)
ORTHOMCL323	8	6	BERGHEI:2;CHABAUDI:2;FALCIPARUM:1;KNOWLESI:1;VIVAX:1;YOELII:1			hypothetical protein	PB001204.02.0(berghei.aa) PB300831.00.0(berghei.aa) PC000098.01.0(chabaudi.aa) PC000714.01.0(chabaudi.aa) PF14_0215(falciparum.aa) PKH_132660(knowlesi.aa) PVX_085355(vivax.aa) PY00025(yoelii.aa)
ORTHOMCL324	8	6	BERGHEI:1;CHABAUDI:3;FALCIPARUM:1;KNOWLESI:1;VIVAX:1;YOELII:1			erythrocyte membrane-associated antigen	PB001168.00.0(berghei.aa) PC000212.04.0(chabaudi.aa) PC000273.03.0(chabaudi.aa) PC302241.00.0(chabaudi.aa) PF10_0177(falciparum.aa) PKH_060230(knowlesi.aa) PVX_001775(vivax.aa) PY02573(yoelii.aa)
ORTHOMCL325	8	6	BERGHEI:1;CHABAUDI:2;FALCIPARUM:1;KNOWLESI:1;VIVAX:1;YOELII:2			conserved hypothetical protein	PB001149.00.0(berghei.aa) PC000100.00.0(chabaudi.aa) PC000613.00.0(chabaudi.aa) PF14_0507(falciparum.aa) PKH_125310(knowlesi.aa) PVX_117810(vivax.aa) PY00259(yoelii.aa) PY05908(yoelii.aa)
ORTHOMCL326	8	6	BERGHEI:1;CHABAUDI:2;FALCIPARUM:1;KNOWLESI:1;VIVAX:1;YOELII:2			conserved hypothetical protein	PB001138.01.0(berghei.aa) PC000279.00.0(chabaudi.aa) PC000349.00.0(chabaudi.aa) PF14_0479(falciparum.aa) PKH_125590(knowlesi.aa) PVX_117965(vivax.aa) PY01986(yoelii.aa) PY04120(yoelii.aa)
ORTHOMCL327	8	6	BERGHEI:2;CHABAUDI:2;FALCIPARUM:1;KNOWLESI:1;VIVAX:1;YOELII:1			conserved hypothetical protein	PB001117.00.0(berghei.aa) PB300771.00.0(berghei.aa) PC000629.00.0(chabaudi.aa) PC000820.04.0(chabaudi.aa) PF10_0129(falciparum.aa) PKH_081270(knowlesi.aa) PVX_094880(vivax.aa) PY05155(yoelii.aa)
ORTHOMCL328	8	6	BERGHEI:2;CHABAUDI:2;FALCIPARUM:1;KNOWLESI:1;VIVAX:1;YOELII:1	GO:0020011	apicoplast	hypothetical protein, conserved	PB001112.01.0(berghei.aa) PB001261.00.0(berghei.aa) PC000464.00.0(chabaudi.aa) PC000704.04.0(chabaudi.aa) PFI0670w(falciparum.aa) PKH_071100(knowlesi.aa) PVX_099115(vivax.aa) PY02480(yoelii.aa)
ORTHOMCL329	8	6	BERGHEI:2;CHABAUDI:2;FALCIPARUM:1;KNOWLESI:1;VIVAX:1;YOELII:1			Pfemp3-like protein, putative	PB001108.00.0(berghei.aa) PB300743.00.0(berghei.aa) PC000052.05.0(chabaudi.aa) PC000140.00.0(chabaudi.aa) PF10_0361(falciparum.aa) PKH_062110(knowlesi.aa) PVX_110915(vivax.aa) PY01008(yoelii.aa)
ORTHOMCL330	8	6	BERGHEI:2;CHABAUDI:2;FALCIPARUM:1;KNOWLESI:1;VIVAX:1;YOELII:1			conserved hypothetical protein	PB001106.01.0(berghei.aa) PB301192.00.0(berghei.aa) PC000120.05.0(chabaudi.aa) PC102157.00.0(chabaudi.aa) PF10_0237(falciparum.aa) PKH_060860(knowlesi.aa) PVX_111490(vivax.aa) PY04991(yoelii.aa)
ORTHOMCL331	8	6	BERGHEI:2;CHABAUDI:1;FALCIPARUM:1;KNOWLESI:1;VIVAX:1;YOELII:2			Ser/Thr protein kinase, putative	PB001104.02.0(berghei.aa) PB300778.00.0(berghei.aa) PC000765.01.0(chabaudi.aa) PF14_0392(falciparum.aa) PKH_126500(knowlesi.aa) PVX_118425(vivax.aa) PY05330(yoelii.aa) PY05864(yoelii.aa)
ORTHOMCL332	8	6	BERGHEI:1;CHABAUDI:2;FALCIPARUM:1;KNOWLESI:1;VIVAX:1;YOELII:2			hypothetical protein	PB001097.02.0(berghei.aa) PC000229.03.0(chabaudi.aa) PC000420.03.0(chabaudi.aa) PF11_0368(falciparum.aa) PKH_093350(knowlesi.aa) PVX_092395(vivax.aa) PY03006(yoelii.aa) PY03007(yoelii.aa)
ORTHOMCL333	8	6	BERGHEI:1;CHABAUDI:3;FALCIPARUM:1;KNOWLESI:1;VIVAX:1;YOELII:1			conserved hypothetical protein	PB001093.03.0(berghei.aa) PC000138.05.0(chabaudi.aa) PC000533.02.0(chabaudi.aa) PC000827.02.0(chabaudi.aa) PF13_0080(falciparum.aa) PKH_141330(knowlesi.aa) PVX_122530(vivax.aa) PY00479(yoelii.aa)
ORTHOMCL334	8	6	BERGHEI:1;CHABAUDI:3;FALCIPARUM:1;KNOWLESI:1;VIVAX:1;YOELII:1			hypothetical protein	PB001090.01.0(berghei.aa) PC000369.02.0(chabaudi.aa) PC000499.00.0(chabaudi.aa) PC000503.00.0(chabaudi.aa) PFL1375w(falciparum.aa) PKH_144520(knowlesi.aa) PVX_124050(vivax.aa) PY05683(yoelii.aa)
ORTHOMCL335	8	6	BERGHEI:1;CHABAUDI:3;FALCIPARUM:1;KNOWLESI:1;VIVAX:1;YOELII:1			conserved hypothetical protein	PB001081.02.0(berghei.aa) PC000292.00.0(chabaudi.aa) PC300739.00.0(chabaudi.aa) PC302248.00.0(chabaudi.aa) PFL0855c(falciparum.aa) PKH_143480(knowlesi.aa) PVX_123560(vivax.aa) PY04729(yoelii.aa)
ORTHOMCL336	8	6	BERGHEI:1;CHABAUDI:1;FALCIPARUM:1;KNOWLESI:2;VIVAX:1;YOELII:2			hypothetical protein	PB001078.02.0(berghei.aa) PC000072.04.0(chabaudi.aa) PF10_0195(falciparum.aa) PKH_060410(knowlesi.aa) PKH_060420(knowlesi.aa) PVX_001870(vivax.aa) PY00603(yoelii.aa) PY00604(yoelii.aa)
ORTHOMCL337	8	6	BERGHEI:2;CHABAUDI:2;FALCIPARUM:1;KNOWLESI:1;VIVAX:1;YOELII:1			conserved hypothetical protein	PB001077.03.0(berghei.aa) PB301301.00.0(berghei.aa) PC300738.00.0(chabaudi.aa) PC301128.00.0(chabaudi.aa) PF13_0357(falciparum.aa) PKH_110200(knowlesi.aa) PVX_115385(vivax.aa) PY05706(yoelii.aa)
ORTHOMCL338	8	6	BERGHEI:2;CHABAUDI:2;FALCIPARUM:1;KNOWLESI:1;VIVAX:1;YOELII:1			hypothetical protein, conserved	PB001049.02.0(berghei.aa) PB300347.00.0(berghei.aa) PC300803.00.0(chabaudi.aa) PC300823.00.0(chabaudi.aa) PF14_0126(falciparum.aa) PKH_133490(knowlesi.aa) PVX_085820(vivax.aa) PY01547(yoelii.aa)
ORTHOMCL339	8	6	BERGHEI:2;CHABAUDI:2;FALCIPARUM:1;KNOWLESI:1;VIVAX:1;YOELII:1			conserved hypothetical protein	PB001040.03.0(berghei.aa) PB300512.00.0(berghei.aa) PC000794.03.0(chabaudi.aa) PC400010.00.0(chabaudi.aa) PF07_0012(falciparum.aa) PKH_010140(knowlesi.aa) PVX_087700(vivax.aa) PY02320(yoelii.aa)
ORTHOMCL340	8	6	BERGHEI:1;CHABAUDI:2;FALCIPARUM:1;KNOWLESI:2;VIVAX:1;YOELII:1			conserved hypothetical protein	PB001039.00.0(berghei.aa) PC000025.00.0(chabaudi.aa) PC300198.00.0(chabaudi.aa) PF14_0360(falciparum.aa) PKH_083510(knowlesi.aa) PKH_131130(knowlesi.aa) PVX_084645(vivax.aa) PY02477(yoelii.aa)
ORTHOMCL341	8	6	BERGHEI:1;CHABAUDI:2;FALCIPARUM:1;KNOWLESI:1;VIVAX:2;YOELII:1			conserved hypothetical protein	PB001038.00.0(berghei.aa) PC000739.01.0(chabaudi.aa) PC301915.00.0(chabaudi.aa) PFI1315c(falciparum.aa) PKH_072440(knowlesi.aa) PVX_099770(vivax.aa) PVX_099775(vivax.aa) PY00253(yoelii.aa)
ORTHOMCL342	8	6	BERGHEI:1;CHABAUDI:2;FALCIPARUM:1;KNOWLESI:1;VIVAX:1;YOELII:2	GO:0004004:GO:0008380	ATP-dependent RNA helicase activity:RNA splicing	RNA helicase, putative	PB001029.02.0(berghei.aa) PC000099.05.0(chabaudi.aa) PC000480.02.0(chabaudi.aa) PF10_0294(falciparum.aa) PKH_061440(knowlesi.aa) PVX_111220(vivax.aa) PY04107(yoelii.aa) PY04108(yoelii.aa)
ORTHOMCL343	8	6	BERGHEI:2;CHABAUDI:2;FALCIPARUM:1;KNOWLESI:1;VIVAX:1;YOELII:1			hypothetical protein	PB001015.01.0(berghei.aa) PB300810.00.0(berghei.aa) PC000168.00.0(chabaudi.aa) PC000474.03.0(chabaudi.aa) PF10_0312(falciparum.aa) PKH_061610(knowlesi.aa) PVX_111135(vivax.aa) PY06322(yoelii.aa)
ORTHOMCL344	8	6	BERGHEI:2;CHABAUDI:2;FALCIPARUM:1;KNOWLESI:1;VIVAX:1;YOELII:1			hypothetical protein	PB001013.00.0(berghei.aa) PB300797.00.0(berghei.aa) PC000436.00.0(chabaudi.aa) PC302148.00.0(chabaudi.aa) PF10_0231(falciparum.aa) PKH_060800(knowlesi.aa) PVX_111525(vivax.aa) PY02296(yoelii.aa)
ORTHOMCL345	8	6	BERGHEI:2;CHABAUDI:2;FALCIPARUM:1;KNOWLESI:1;VIVAX:1;YOELII:1			conserved hypothetical protein	PB001003.00.0(berghei.aa) PB104069.00.0(berghei.aa) PC000588.01.0(chabaudi.aa) PC302181.00.0(chabaudi.aa) PFD0340c(falciparum.aa) PKH_030780(knowlesi.aa) PVX_000900(vivax.aa) PY03013(yoelii.aa)
ORTHOMCL346	8	6	BERGHEI:2;CHABAUDI:2;FALCIPARUM:1;KNOWLESI:1;VIVAX:1;YOELII:1	GO:0006366	transcription from RNA polymerase II promoter	DNA-directed RNA polymerase II 16 kDa subunit, putative	PB000968.03.0(berghei.aa) PB300401.00.0(berghei.aa) PC000412.01.0(chabaudi.aa) PC302134.00.0(chabaudi.aa) PFB0245c(falciparum.aa) PKH_041430(knowlesi.aa) PVX_003705(vivax.aa) PY02525(yoelii.aa)
ORTHOMCL347	8	6	BERGHEI:2;CHABAUDI:2;FALCIPARUM:1;KNOWLESI:1;VIVAX:1;YOELII:1			conserved hypothetical protein	PB000964.01.0(berghei.aa) PB105834.00.0(berghei.aa) PC000590.04.0(chabaudi.aa) PC000746.04.0(chabaudi.aa) PFD0235c(falciparum.aa) PKH_030980(knowlesi.aa) PVX_001000(vivax.aa) PY01067(yoelii.aa)
ORTHOMCL348	8	6	BERGHEI:2;CHABAUDI:2;FALCIPARUM:1;KNOWLESI:1;VIVAX:1;YOELII:1			hypothetical protein	PB000960.01.0(berghei.aa) PB300712.00.0(berghei.aa) PC000078.03.0(chabaudi.aa) PC000144.01.0(chabaudi.aa) PF14_0569(falciparum.aa) PKH_124650(knowlesi.aa) PVX_117480(vivax.aa) PY05521(yoelii.aa)
ORTHOMCL349	8	6	BERGHEI:2;CHABAUDI:2;FALCIPARUM:1;KNOWLESI:1;VIVAX:1;YOELII:1	GO:0006810:GO:0042626	transport:ATPase activity, coupled to transmembrane movement of substances	protein kinase,putative	PB000944.02.0(berghei.aa) PB300747.00.0(berghei.aa) PC000432.01.0(chabaudi.aa) PC405239.00.0(chabaudi.aa) PF08_0098(falciparum.aa) PKH_142840(knowlesi.aa) PVX_123265(vivax.aa) PY01655(yoelii.aa)
ORTHOMCL350	8	6	BERGHEI:2;CHABAUDI:2;FALCIPARUM:1;KNOWLESI:1;VIVAX:1;YOELII:1	GO:0003746:GO:0006414	translation elongation factor activity:translational elongation	GTP-binding translation elongation factor tu family protein, putative	PB000941.00.0(berghei.aa) PB001202.02.0(berghei.aa) PC000295.04.0(chabaudi.aa) PC000601.04.0(chabaudi.aa) PF07_0062(falciparum.aa) PKH_142270(knowlesi.aa) PVX_122985(vivax.aa) PY02880(yoelii.aa)
ORTHOMCL351	8	6	BERGHEI:1;CHABAUDI:2;FALCIPARUM:1;KNOWLESI:1;VIVAX:1;YOELII:2			conserved hypothetical protein	PB000932.02.0(berghei.aa) PC000604.04.0(chabaudi.aa) PC000717.03.0(chabaudi.aa) PF11_0241(falciparum.aa) PKH_092050(knowlesi.aa) PVX_091765(vivax.aa) PY00077(yoelii.aa) PY07419(yoelii.aa)
ORTHOMCL352	8	6	BERGHEI:2;CHABAUDI:2;FALCIPARUM:1;KNOWLESI:1;VIVAX:1;YOELII:1	GO:0016579	protein deubiquitination	ubiquitin carboxyl-terminal hydrolase 2, putative	PB000920.01.0(berghei.aa) PB000975.01.0(berghei.aa) PC000383.03.0(chabaudi.aa) PC000952.01.0(chabaudi.aa) PFE0835w(falciparum.aa) PKH_101610(knowlesi.aa) PVX_080415(vivax.aa) PY03802(yoelii.aa)
ORTHOMCL353	8	6	BERGHEI:1;CHABAUDI:2;FALCIPARUM:1;KNOWLESI:1;VIVAX:1;YOELII:2	GO:0006102:GO:0005739	isocitrate metabolic process:mitochondrion	isocitrate dehydrogenase (NADP), mitochondrial precursor	PB000917.03.0(berghei.aa) PC000412.00.0(chabaudi.aa) PC302184.00.0(chabaudi.aa) PF13_0242(falciparum.aa) PKH_120870(knowlesi.aa) PVX_083185(vivax.aa) PY00592(yoelii.aa) PY02505(yoelii.aa)
ORTHOMCL354	8	6	BERGHEI:2;CHABAUDI:2;FALCIPARUM:1;KNOWLESI:1;VIVAX:1;YOELII:1	GO:0020011	apicoplast	i-AAA protease, putative	PB000912.02.0(berghei.aa) PB001012.01.0(berghei.aa) PC302098.00.0(chabaudi.aa) PC302647.00.0(chabaudi.aa) PF14_0616(falciparum.aa) PKH_124070(knowlesi.aa) PVX_117215(vivax.aa) PY04402(yoelii.aa)
ORTHOMCL355	8	6	BERGHEI:2;CHABAUDI:2;FALCIPARUM:1;KNOWLESI:1;VIVAX:1;YOELII:1	GO:0016070:GO:0004004	RNA metabolic process:ATP-dependent RNA helicase activity	RNA helicase, putative	PB000888.00.0(berghei.aa) PB000982.01.0(berghei.aa) PC300083.00.0(chabaudi.aa) PC300524.00.0(chabaudi.aa) PFD0565c(falciparum.aa) PKH_030340(knowlesi.aa) PVX_000680(vivax.aa) PY04868(yoelii.aa)
ORTHOMCL356	8	6	BERGHEI:1;CHABAUDI:3;FALCIPARUM:1;KNOWLESI:1;VIVAX:1;YOELII:1			conserved hypothetical protein	PB000881.00.0(berghei.aa) PC101920.00.0(chabaudi.aa) PC104860.00.0(chabaudi.aa) PC300505.00.0(chabaudi.aa) PFC0940c(falciparum.aa) PKH_081930(knowlesi.aa) PVX_095170(vivax.aa) PY00431(yoelii.aa)
ORTHOMCL357	8	6	BERGHEI:1;CHABAUDI:2;FALCIPARUM:1;KNOWLESI:1;VIVAX:1;YOELII:2			conserved hypothetical protein	PB000876.02.0(berghei.aa) PC000211.05.0(chabaudi.aa) PC001258.02.0(chabaudi.aa) PF08_0124(falciparum.aa) PKH_011440(knowlesi.aa) PVX_093550(vivax.aa) PY00804(yoelii.aa) PY00805(yoelii.aa)
ORTHOMCL358	8	6	BERGHEI:1;CHABAUDI:3;FALCIPARUM:1;KNOWLESI:1;VIVAX:1;YOELII:1	GO:0020011	apicoplast	leucine aminopeptidase, putative	PB000863.03.0(berghei.aa) PC000352.05.0(chabaudi.aa) PC000418.00.0(chabaudi.aa) PC000869.01.0(chabaudi.aa) PF14_0439(falciparum.aa) PKH_126020(knowlesi.aa) PVX_118180(vivax.aa) PY01898(yoelii.aa)
ORTHOMCL359	8	6	BERGHEI:1;CHABAUDI:2;FALCIPARUM:1;KNOWLESI:1;VIVAX:1;YOELII:2	GO:0020011	apicoplast	tyrosine --tRNA ligase, putative	PB000856.01.0(berghei.aa) PC000340.03.0(chabaudi.aa) PC000802.01.0(chabaudi.aa) PF11_0181(falciparum.aa) PKH_091490(knowlesi.aa) PVX_091505(vivax.aa) PY04254(yoelii.aa) PY06291(yoelii.aa)
ORTHOMCL360	8	6	BERGHEI:2;CHABAUDI:2;FALCIPARUM:1;KNOWLESI:1;VIVAX:1;YOELII:1			conserved hypothetical protein	PB000851.03.0(berghei.aa) PB000852.03.0(berghei.aa) PC101587.00.0(chabaudi.aa) PC102167.00.0(chabaudi.aa) PF11_0418(falciparum.aa) PKH_093810(knowlesi.aa) PVX_092630(vivax.aa) PY04446(yoelii.aa)
ORTHOMCL361	8	6	BERGHEI:2;CHABAUDI:2;FALCIPARUM:1;KNOWLESI:1;VIVAX:1;YOELII:1	GO:0020035:GO:0050839:GO:0005886	cytoadherence to microvasculature, mediated by parasite protein:cell adhesion molecule binding:plasma membrane	sequestrin	PB000838.03.0(berghei.aa) PB108337.00.0(berghei.aa) PC000195.03.0(chabaudi.aa) PC102787.00.0(chabaudi.aa) PFD0260c(falciparum.aa) PKH_030930(knowlesi.aa) PVX_000975(vivax.aa) PY04387(yoelii.aa)
ORTHOMCL362	8	6	BERGHEI:2;CHABAUDI:2;FALCIPARUM:1;KNOWLESI:1;VIVAX:1;YOELII:1	GO:0020011	apicoplast	hypothetical protein	PB000829.02.0(berghei.aa) PB105739.00.0(berghei.aa) PC000293.04.0(chabaudi.aa) PC000348.02.0(chabaudi.aa) PF14_0435(falciparum.aa) PKH_126050(knowlesi.aa) PVX_118195(vivax.aa) PY05937(yoelii.aa)
ORTHOMCL363	8	6	BERGHEI:1;CHABAUDI:3;FALCIPARUM:1;KNOWLESI:1;VIVAX:1;YOELII:1	GO:0006468	protein amino acid phosphorylation	dual-specificity protein phosphatase, putative	PB000827.00.0(berghei.aa) PC000086.01.0(chabaudi.aa) PC000342.05.0(chabaudi.aa) PC300890.00.0(chabaudi.aa) PFC0380w(falciparum.aa) PKH_083110(knowlesi.aa) PVX_119565(vivax.aa) PY03455(yoelii.aa)
ORTHOMCL364	8	6	BERGHEI:2;CHABAUDI:2;FALCIPARUM:1;KNOWLESI:1;VIVAX:1;YOELII:1			conserved hypothetical protein	PB000826.01.0(berghei.aa) PB001415.02.0(berghei.aa) PC000078.05.0(chabaudi.aa) PC000440.01.0(chabaudi.aa) PF14_0647(falciparum.aa) PKH_123750(knowlesi.aa) PVX_117065(vivax.aa) PY03684(yoelii.aa)
ORTHOMCL365	8	6	BERGHEI:2;CHABAUDI:1;FALCIPARUM:1;KNOWLESI:1;VIVAX:1;YOELII:2			conserved hypothetical protein	PB000810.03.0(berghei.aa) PB300911.00.0(berghei.aa) PC300274.00.0(chabaudi.aa) PF13_0333(falciparum.aa) PKH_110760(knowlesi.aa) PVX_115110(vivax.aa) PY04591(yoelii.aa) PY05804(yoelii.aa)
ORTHOMCL366	8	6	BERGHEI:2;CHABAUDI:2;FALCIPARUM:1;KNOWLESI:1;VIVAX:1;YOELII:1			ferlin like protein, putative	PB000807.01.0(berghei.aa) PB001266.02.0(berghei.aa) PC301065.00.0(chabaudi.aa) PC301230.00.0(chabaudi.aa) PFD0485w(falciparum.aa) PKH_030480(knowlesi.aa) PVX_000755(vivax.aa) PY04088(yoelii.aa)
ORTHOMCL367	8	6	BERGHEI:2;CHABAUDI:1;FALCIPARUM:1;KNOWLESI:1;VIVAX:1;YOELII:2			transporter, putative	PB000802.01.0(berghei.aa) PB001074.03.0(berghei.aa) PC000914.02.0(chabaudi.aa) PFC0875w(falciparum.aa) PKH_082130(knowlesi.aa) PVX_095250(vivax.aa) PY00170(yoelii.aa) PY03033(yoelii.aa)
ORTHOMCL368	8	6	BERGHEI:1;CHABAUDI:2;FALCIPARUM:1;KNOWLESI:1;VIVAX:1;YOELII:2			conserved hypothetical protein	PB000797.02.0(berghei.aa) PC000272.02.0(chabaudi.aa) PC001165.02.0(chabaudi.aa) PF11_0488(falciparum.aa) PKH_094520(knowlesi.aa) PVX_092985(vivax.aa) PY04928(yoelii.aa) PY05975(yoelii.aa)
ORTHOMCL369	8	6	BERGHEI:2;CHABAUDI:2;FALCIPARUM:1;KNOWLESI:1;VIVAX:1;YOELII:1			E1-E2_ATPase/hydrolase, putative	PB000787.02.0(berghei.aa) PB105643.00.0(berghei.aa) PC000083.00.0(chabaudi.aa) PC001297.02.0(chabaudi.aa) PFI0240c(falciparum.aa) PKH_070210(knowlesi.aa) PVX_098690(vivax.aa) PY00066(yoelii.aa)
ORTHOMCL370	8	6	BERGHEI:2;CHABAUDI:2;FALCIPARUM:1;KNOWLESI:1;VIVAX:1;YOELII:1	GO:0008026	ATP-dependent helicase activity	ATP-dependent helicase, putative	PB000779.01.0(berghei.aa) PB300611.00.0(berghei.aa) PC000118.02.0(chabaudi.aa) PC000147.01.0(chabaudi.aa) PF08_0048(falciparum.aa) PKH_051120(knowlesi.aa) PVX_089365(vivax.aa) PY01180(yoelii.aa)
ORTHOMCL371	8	6	BERGHEI:2;CHABAUDI:2;FALCIPARUM:1;KNOWLESI:1;VIVAX:1;YOELII:1			conserved hypothetical protein	PB000771.03.0(berghei.aa) PB403540.00.0(berghei.aa) PC100006.00.0(chabaudi.aa) PC404285.00.0(chabaudi.aa) PFE1200w(falciparum.aa) PKH_100810(knowlesi.aa) PVX_080045(vivax.aa) PY00156(yoelii.aa)
ORTHOMCL372	8	6	BERGHEI:2;CHABAUDI:2;FALCIPARUM:1;KNOWLESI:1;VIVAX:1;YOELII:1	GO:0020011	apicoplast	hypothetical protein, conserved	PB000768.01.0(berghei.aa) PB001199.02.0(berghei.aa) PC300052.00.0(chabaudi.aa) PC302586.00.0(chabaudi.aa) PFL0655w(falciparum.aa) PKH_143080(knowlesi.aa) PVX_123365(vivax.aa) PY02015(yoelii.aa)
ORTHOMCL373	8	6	BERGHEI:2;CHABAUDI:2;FALCIPARUM:1;KNOWLESI:1;VIVAX:1;YOELII:1			hypothetical protein	PB000764.03.0(berghei.aa) PB000971.03.0(berghei.aa) PC000198.03.0(chabaudi.aa) PC000402.00.0(chabaudi.aa) PF11_0296(falciparum.aa) PKH_092640(knowlesi.aa) PVX_092045(vivax.aa) PY03468(yoelii.aa)
ORTHOMCL374	8	6	BERGHEI:2;CHABAUDI:2;FALCIPARUM:1;KNOWLESI:1;VIVAX:1;YOELII:1			hypothetical protein	PB000757.03.0(berghei.aa) PB001000.00.0(berghei.aa) PC103490.00.0(chabaudi.aa) PC302142.00.0(chabaudi.aa) PF11_0455(falciparum.aa) PKH_094170(knowlesi.aa) PVX_092815(vivax.aa) PY06955(yoelii.aa)
ORTHOMCL375	8	6	BERGHEI:2;CHABAUDI:2;FALCIPARUM:1;KNOWLESI:1;VIVAX:1;YOELII:1	GO:0004003	ATP-dependent DNA helicase activity	ATP-dependent DNA helicase, putative	PB000753.02.0(berghei.aa) PB000877.01.0(berghei.aa) PC000286.04.0(chabaudi.aa) PC000398.03.0(chabaudi.aa) PF13_0330(falciparum.aa) PKH_110850(knowlesi.aa) PVX_115065(vivax.aa) PY05342(yoelii.aa)
ORTHOMCL376	8	6	BERGHEI:2;CHABAUDI:2;FALCIPARUM:1;KNOWLESI:1;VIVAX:1;YOELII:1			protein kinase, putative	PB000740.00.0(berghei.aa) PB000789.01.0(berghei.aa) PC000083.03.0(chabaudi.aa) PC300100.00.0(chabaudi.aa) PFF1145c(falciparum.aa) PKH_112570(knowlesi.aa) PVX_114305(vivax.aa) PY04198(yoelii.aa)
ORTHOMCL377	8	6	BERGHEI:2;CHABAUDI:2;FALCIPARUM:1;KNOWLESI:1;VIVAX:1;YOELII:1	GO:0020027:GO:0020020:GO:0004222	hemoglobin metabolic process:food vacuole:metalloendopeptidase activity	falcilysin	PB000738.02.0(berghei.aa) PB300569.00.0(berghei.aa) PC000079.01.0(chabaudi.aa) PC000103.05.0(chabaudi.aa) PF13_0322(falciparum.aa) PKH_111000(knowlesi.aa) PVX_115000(vivax.aa) PY07032(yoelii.aa)
ORTHOMCL378	8	6	BERGHEI:2;CHABAUDI:2;FALCIPARUM:1;KNOWLESI:1;VIVAX:1;YOELII:1			conserved hypothetical protein	PB000734.00.0(berghei.aa) PB300753.00.0(berghei.aa) PC000024.01.0(chabaudi.aa) PC301056.00.0(chabaudi.aa) PFI0170w(falciparum.aa) PKH_070070(knowlesi.aa) PVX_098620(vivax.aa) PY01157(yoelii.aa)
ORTHOMCL380	8	6	BERGHEI:2;CHABAUDI:1;FALCIPARUM:1;KNOWLESI:1;VIVAX:1;YOELII:2			hypothetical protein	PB000686.03.0(berghei.aa) PB300803.00.0(berghei.aa) PC000148.02.0(chabaudi.aa) PF14_0682(falciparum.aa) PKH_123380(knowlesi.aa) PVX_116895(vivax.aa) PY06357(yoelii.aa) PY06358(yoelii.aa)
ORTHOMCL382	8	6	BERGHEI:2;CHABAUDI:2;FALCIPARUM:1;KNOWLESI:1;VIVAX:1;YOELII:1	GO:0020026:GO:0016020:GO:0016021	merozoite dense granule:membrane:integral to membrane	subtilisin-like protease 2	PB000680.03.0(berghei.aa) PB300857.00.0(berghei.aa) PC000550.00.0(chabaudi.aa) PC000778.00.0(chabaudi.aa) PF11_0381(falciparum.aa) PKH_093480(knowlesi.aa) PVX_092460(vivax.aa) PY01222(yoelii.aa)
ORTHOMCL383	8	6	BERGHEI:1;CHABAUDI:1;FALCIPARUM:1;KNOWLESI:1;VIVAX:3;YOELII:1	GO:0042540	hemoglobin catabolic process	cysteine proteinase falcipain-1	PB000676.00.0(berghei.aa) PC000637.04.0(chabaudi.aa) PF14_0553(falciparum.aa) PKH_124810(knowlesi.aa) PVX_117565(vivax.aa) PVX_195290(vivax.aa) PVX_240290(vivax.aa) PY00109(yoelii.aa)
ORTHOMCL384	8	6	BERGHEI:2;CHABAUDI:2;FALCIPARUM:1;KNOWLESI:1;VIVAX:1;YOELII:1			DNA topoisomerase II, putative	PB000671.01.0(berghei.aa) PB300551.00.0(berghei.aa) PC000063.00.0(chabaudi.aa) PC302631.00.0(chabaudi.aa) PF14_0316(falciparum.aa) PKH_131580(knowlesi.aa) PVX_084855(vivax.aa) PY03394(yoelii.aa)
ORTHOMCL385	8	6	BERGHEI:2;CHABAUDI:2;FALCIPARUM:1;KNOWLESI:1;VIVAX:1;YOELII:1			hypothetical protein	PB000670.03.0(berghei.aa) PB001045.00.0(berghei.aa) PC300325.00.0(chabaudi.aa) PC301503.00.0(chabaudi.aa) PFI0165c(falciparum.aa) PKH_070060(knowlesi.aa) PVX_098615(vivax.aa) PY01108(yoelii.aa)
ORTHOMCL386	8	6	BERGHEI:1;CHABAUDI:2;FALCIPARUM:1;KNOWLESI:1;VIVAX:1;YOELII:2	GO:0020011	apicoplast	hypothetical protein, conserved	PB000666.01.0(berghei.aa) PC000241.05.0(chabaudi.aa) PC000533.04.0(chabaudi.aa) PFL1390w(falciparum.aa) PKH_144550(knowlesi.aa) PVX_124065(vivax.aa) PY01984(yoelii.aa) PY02884(yoelii.aa)
ORTHOMCL387	8	6	BERGHEI:2;CHABAUDI:2;FALCIPARUM:1;KNOWLESI:1;VIVAX:1;YOELII:1			hypothetical protein	PB000653.01.0(berghei.aa) PB001549.02.0(berghei.aa) PC000457.01.0(chabaudi.aa) PC108589.00.0(chabaudi.aa) PFL0290w(falciparum.aa) PKH_130440(knowlesi.aa) PVX_084325(vivax.aa) PY06049(yoelii.aa)
ORTHOMCL388	8	6	BERGHEI:1;CHABAUDI:3;FALCIPARUM:1;KNOWLESI:1;VIVAX:1;YOELII:1			conserved hypothetical protein	PB000648.01.0(berghei.aa) PC000058.04.0(chabaudi.aa) PC000468.00.0(chabaudi.aa) PC001146.02.0(chabaudi.aa) PFD0815c(falciparum.aa) PKH_052100(knowlesi.aa) PVX_089935(vivax.aa) PY04368(yoelii.aa)
ORTHOMCL389	8	6	BERGHEI:2;CHABAUDI:2;FALCIPARUM:1;KNOWLESI:1;VIVAX:1;YOELII:1			hypothetical protein	PB000635.02.0(berghei.aa) PB001172.01.0(berghei.aa) PC000399.04.0(chabaudi.aa) PC000479.01.0(chabaudi.aa) PFA0445w(falciparum.aa) PKH_020440(knowlesi.aa) PVX_081330(vivax.aa) PY06758(yoelii.aa)
ORTHOMCL390	8	6	BERGHEI:1;CHABAUDI:2;FALCIPARUM:1;KNOWLESI:1;VIVAX:1;YOELII:2			conserved hypothetical protein	PB000616.02.0(berghei.aa) PC301615.00.0(chabaudi.aa) PC301756.00.0(chabaudi.aa) PF13_0078(falciparum.aa) PKH_141260(knowlesi.aa) PVX_122495(vivax.aa) PY02836(yoelii.aa) PY03766(yoelii.aa)
ORTHOMCL391	8	6	BERGHEI:3;CHABAUDI:1;FALCIPARUM:1;KNOWLESI:1;VIVAX:1;YOELII:1			hypothetical protein	PB000604.00.0(berghei.aa) PB102130.00.0(berghei.aa) PB405461.00.0(berghei.aa) PC301339.00.0(chabaudi.aa) PF10_0307(falciparum.aa) PKH_061560(knowlesi.aa) PVX_111160(vivax.aa) PY05982(yoelii.aa)
ORTHOMCL392	8	6	BERGHEI:2;CHABAUDI:2;FALCIPARUM:1;KNOWLESI:1;VIVAX:1;YOELII:1			hypothetical protein	PB000602.03.0(berghei.aa) PB300786.00.0(berghei.aa) PC000875.02.0(chabaudi.aa) PC302334.00.0(chabaudi.aa) PF10_0057(falciparum.aa) PKH_080410(knowlesi.aa) PVX_094465(vivax.aa) PY01287(yoelii.aa)
ORTHOMCL393	8	6	BERGHEI:2;CHABAUDI:2;FALCIPARUM:1;KNOWLESI:1;VIVAX:1;YOELII:1			hypothetical protein, conserved	PB000598.01.0(berghei.aa) PB000610.02.0(berghei.aa) PC000225.00.0(chabaudi.aa) PC000552.04.0(chabaudi.aa) PFL2390c(falciparum.aa) PKH_146710(knowlesi.aa) PVX_101385(vivax.aa) PY01809(yoelii.aa)
ORTHOMCL394	8	6	BERGHEI:1;CHABAUDI:3;FALCIPARUM:1;KNOWLESI:1;VIVAX:1;YOELII:1	GO:0020011:GO:0030135:GO:0016192	apicoplast:coated vesicle:vesicle-mediated transport	adapter-related protein, putative	PB000595.03.0(berghei.aa) PC000027.02.0(chabaudi.aa) PC000072.02.0(chabaudi.aa) PC300810.00.0(chabaudi.aa) PFF0655c(falciparum.aa) PKH_113550(knowlesi.aa) PVX_113810(vivax.aa) PY01672(yoelii.aa)
ORTHOMCL395	8	6	BERGHEI:2;CHABAUDI:1;FALCIPARUM:1;KNOWLESI:1;VIVAX:1;YOELII:2			conserved hypothetical protein	PB000594.00.0(berghei.aa) PB102048.00.0(berghei.aa) PC000573.01.0(chabaudi.aa) PF14_0544(falciparum.aa) PKH_124900(knowlesi.aa) PVX_117610(vivax.aa) PY00931(yoelii.aa) PY04184(yoelii.aa)
ORTHOMCL396	8	6	BERGHEI:2;CHABAUDI:2;FALCIPARUM:1;KNOWLESI:1;VIVAX:1;YOELII:1			conserved hypothetical protein	PB000587.03.0(berghei.aa) PB107514.00.0(berghei.aa) PC000246.05.0(chabaudi.aa) PC108998.00.0(chabaudi.aa) PFL1335w(falciparum.aa) PKH_144440(knowlesi.aa) PVX_124010(vivax.aa) PY00535(yoelii.aa)
ORTHOMCL397	8	6	BERGHEI:2;CHABAUDI:2;FALCIPARUM:1;KNOWLESI:1;VIVAX:1;YOELII:1			hypothetical protein	PB000583.03.0(berghei.aa) PB000773.03.0(berghei.aa) PC000845.03.0(chabaudi.aa) PC301608.00.0(chabaudi.aa) PF11_0127(falciparum.aa) PKH_090940(knowlesi.aa) PVX_091255(vivax.aa) PY05034(yoelii.aa)
ORTHOMCL398	8	6	BERGHEI:2;CHABAUDI:2;FALCIPARUM:1;KNOWLESI:1;VIVAX:1;YOELII:1			hypothetical protein	PB000561.01.0(berghei.aa) PB000853.02.0(berghei.aa) PC000093.01.0(chabaudi.aa) PC301085.00.0(chabaudi.aa) PFA0510w(falciparum.aa) PKH_020310(knowlesi.aa) PVX_081275(vivax.aa) PY00423(yoelii.aa)
ORTHOMCL399	8	6	BERGHEI:1;CHABAUDI:2;FALCIPARUM:1;KNOWLESI:1;VIVAX:1;YOELII:2	GO:0020011:GO:0006400	apicoplast:tRNA modification	N2,N2-dimethylguanosine tRNA methyltransferase, putative	PB000555.02.0(berghei.aa) PC000082.01.0(chabaudi.aa) PC301619.00.0(chabaudi.aa) PF13_0109(falciparum.aa) PKH_141850(knowlesi.aa) PVX_122780(vivax.aa) PY04503(yoelii.aa) PY07448(yoelii.aa)
ORTHOMCL400	8	6	BERGHEI:2;CHABAUDI:1;FALCIPARUM:1;KNOWLESI:1;VIVAX:1;YOELII:2			hypothetical protein	PB000544.03.0(berghei.aa) PB000866.01.0(berghei.aa) PC000891.02.0(chabaudi.aa) PFB0280w(falciparum.aa) PKH_041350(knowlesi.aa) PVX_003750(vivax.aa) PY00069(yoelii.aa) PY05041(yoelii.aa)
ORTHOMCL401	8	6	BERGHEI:1;CHABAUDI:3;FALCIPARUM:1;KNOWLESI:1;VIVAX:1;YOELII:1	GO:0020011	apicoplast	acyl carrier protein, putative	PB000543.03.0(berghei.aa) PC000204.01.0(chabaudi.aa) PC301686.00.0(chabaudi.aa) PC302256.00.0(chabaudi.aa) PFB0385w(falciparum.aa) PKH_041150(knowlesi.aa) PVX_003880(vivax.aa) PY04779(yoelii.aa)
ORTHOMCL402	8	6	BERGHEI:2;CHABAUDI:1;FALCIPARUM:1;KNOWLESI:1;VIVAX:1;YOELII:2			hypothetical protein	PB000538.03.0(berghei.aa) PB000700.01.0(berghei.aa) PC403940.00.0(chabaudi.aa) PFE1555c(falciparum.aa) PKH_100090(knowlesi.aa) PVX_079710(vivax.aa) PY02969(yoelii.aa) PY07113(yoelii.aa)
ORTHOMCL403	8	6	BERGHEI:1;CHABAUDI:3;FALCIPARUM:1;KNOWLESI:1;VIVAX:1;YOELII:1			conserved hypothetical protein	PB000536.02.0(berghei.aa) PC000291.05.0(chabaudi.aa) PC000374.02.0(chabaudi.aa) PC301604.00.0(chabaudi.aa) PFA0420w(falciparum.aa) PKH_020490(knowlesi.aa) PVX_081355(vivax.aa) PY00631(yoelii.aa)
ORTHOMCL404	8	6	BERGHEI:2;CHABAUDI:2;FALCIPARUM:1;KNOWLESI:1;VIVAX:1;YOELII:1	GO:0020011	apicoplast	hypothetical protein, conserved	PB000528.03.0(berghei.aa) PB000945.01.0(berghei.aa) PC000171.04.0(chabaudi.aa) PC000374.01.0(chabaudi.aa) PFC0580c(falciparum.aa) PKH_082620(knowlesi.aa) PVX_119790(vivax.aa) PY05686(yoelii.aa)
ORTHOMCL405	8	6	BERGHEI:1;CHABAUDI:2;FALCIPARUM:1;KNOWLESI:1;VIVAX:1;YOELII:2			conserved hypothetical protein	PB000527.02.0(berghei.aa) PC000070.05.0(chabaudi.aa) PC000933.01.0(chabaudi.aa) PFE0240c(falciparum.aa) PKH_102820(knowlesi.aa) PVX_097800(vivax.aa) PY02792(yoelii.aa) PY03845(yoelii.aa)
ORTHOMCL406	8	6	BERGHEI:3;CHABAUDI:1;FALCIPARUM:1;KNOWLESI:1;VIVAX:1;YOELII:1			asparagine synthetase, putative	PB000521.01.0(berghei.aa) PB000699.00.0(berghei.aa) PB300687.00.0(berghei.aa) PC000916.01.0(chabaudi.aa) PFC0395w(falciparum.aa) PKH_083070(knowlesi.aa) PVX_119585(vivax.aa) PY02906(yoelii.aa)
ORTHOMCL407	8	6	BERGHEI:2;CHABAUDI:2;FALCIPARUM:1;KNOWLESI:1;VIVAX:1;YOELII:1			6-phosphofructokinase, putative	PB000520.00.0(berghei.aa) PB301550.00.0(berghei.aa) PC000906.02.0(chabaudi.aa) PC301031.00.0(chabaudi.aa) PFI0755c(falciparum.aa) PKH_071270(knowlesi.aa) PVX_099200(vivax.aa) PY01321(yoelii.aa)
ORTHOMCL408	8	6	BERGHEI:2;CHABAUDI:2;FALCIPARUM:1;KNOWLESI:1;VIVAX:1;YOELII:1			conserved hypothetical protein	PB000514.03.0(berghei.aa) PB300679.00.0(berghei.aa) PC001069.02.0(chabaudi.aa) PC302515.00.0(chabaudi.aa) PF11_0192(falciparum.aa) PKH_091600(knowlesi.aa) PVX_091565(vivax.aa) PY00909(yoelii.aa)
ORTHOMCL409	8	6	BERGHEI:3;CHABAUDI:1;FALCIPARUM:1;KNOWLESI:1;VIVAX:1;YOELII:1			hypothetical protein	PB000512.01.0(berghei.aa) PB000670.00.0(berghei.aa) PB300181.00.0(berghei.aa) PC001340.02.0(chabaudi.aa) PFB0195c(falciparum.aa) PKH_041550(knowlesi.aa) PVX_003645(vivax.aa) PY00896(yoelii.aa)
ORTHOMCL410	8	6	BERGHEI:2;CHABAUDI:2;FALCIPARUM:1;KNOWLESI:1;VIVAX:1;YOELII:1			hypothetical protein	PB000512.00.0(berghei.aa) PB300460.00.0(berghei.aa) PC000028.00.0(chabaudi.aa) PC300980.00.0(chabaudi.aa) PF13_0267(falciparum.aa) PKH_125850(knowlesi.aa) PVX_083440(vivax.aa) PY06979(yoelii.aa)
ORTHOMCL411	8	6	BERGHEI:1;CHABAUDI:3;FALCIPARUM:1;KNOWLESI:1;VIVAX:1;YOELII:1			hypothetical protein	PB000509.00.0(berghei.aa) PC000507.02.0(chabaudi.aa) PC300915.00.0(chabaudi.aa) PC302327.00.0(chabaudi.aa) PF10_0049(falciparum.aa) PKH_080320(knowlesi.aa) PVX_094425(vivax.aa) PY06618(yoelii.aa)
ORTHOMCL412	8	6	BERGHEI:2;CHABAUDI:2;FALCIPARUM:1;KNOWLESI:1;VIVAX:1;YOELII:1	GO:0006898:GO:0008565	receptor-mediated endocytosis:protein transporter activity	clathrin heavy chain, putative	PB000498.02.0(berghei.aa) PB001126.00.0(berghei.aa) PC001155.02.0(chabaudi.aa) PC302037.00.0(chabaudi.aa) PFL0930w(falciparum.aa) PKH_143620(knowlesi.aa) PVX_123620(vivax.aa) PY01854(yoelii.aa)
ORTHOMCL413	8	6	BERGHEI:2;CHABAUDI:2;FALCIPARUM:1;KNOWLESI:1;VIVAX:1;YOELII:1	GO:0003989:GO:0004075:GO:0020011:GO:0009317:GO:0006633:GO:0009343	acetyl-CoA carboxylase activity:biotin carboxylase activity:apicoplast:acetyl-CoA carboxylase complex:fatty acid biosynthetic process:biotin carboxylase complex	biotin carboxylase subunit of acetyl CoA carboxylase, putative	PB000494.02.0(berghei.aa) PB300172.00.0(berghei.aa) PC000014.02.0(chabaudi.aa) PC000605.02.0(chabaudi.aa) PF14_0664(falciparum.aa) PKH_123560(knowlesi.aa) PVX_116985(vivax.aa) PY01695(yoelii.aa)
ORTHOMCL414	8	6	BERGHEI:2;CHABAUDI:2;FALCIPARUM:1;KNOWLESI:1;VIVAX:1;YOELII:1			Ser/Thr protein kinase, putative	PB000491.01.0(berghei.aa) PB000872.01.0(berghei.aa) PC000530.02.0(chabaudi.aa) PC000532.01.0(chabaudi.aa) PF14_0408(falciparum.aa) PKH_126330(knowlesi.aa) PVX_118340(vivax.aa) PY00095(yoelii.aa)
ORTHOMCL415	8	6	BERGHEI:2;CHABAUDI:2;FALCIPARUM:1;KNOWLESI:1;VIVAX:1;YOELII:1	GO:0020011	apicoplast	hypothetical protein	PB000490.03.0(berghei.aa) PB000534.00.0(berghei.aa) PC000339.05.0(chabaudi.aa) PC001067.02.0(chabaudi.aa) PF11_0333(falciparum.aa) PKH_093020(knowlesi.aa) PVX_092225(vivax.aa) PY07196(yoelii.aa)
ORTHOMCL416	8	6	BERGHEI:2;CHABAUDI:1;FALCIPARUM:1;KNOWLESI:1;VIVAX:1;YOELII:2			conserved hypothetical protein	PB000489.01.0(berghei.aa) PB300316.00.0(berghei.aa) PC001321.02.0(chabaudi.aa) PF11_0079(falciparum.aa) PKH_090400(knowlesi.aa) PVX_091015(vivax.aa) PY02790(yoelii.aa) PY02791(yoelii.aa)
ORTHOMCL417	8	6	BERGHEI:2;CHABAUDI:2;FALCIPARUM:1;KNOWLESI:1;VIVAX:1;YOELII:1			conserved hypothetical protein	PB000488.00.0(berghei.aa) PB000984.02.0(berghei.aa) PC000108.05.0(chabaudi.aa) PC000133.02.0(chabaudi.aa) PF14_0149(falciparum.aa) PKH_133210(knowlesi.aa) PVX_085695(vivax.aa) PY04456(yoelii.aa)
ORTHOMCL418	8	6	BERGHEI:2;CHABAUDI:2;FALCIPARUM:1;KNOWLESI:1;VIVAX:1;YOELII:1			metacaspase-like protein, putative	PB000485.03.2(berghei.aa) PB405863.00.0(berghei.aa) PC000188.05.0(chabaudi.aa) PC102990.00.0(chabaudi.aa) PF14_0363(falciparum.aa) PKH_126800(knowlesi.aa) PVX_118575(vivax.aa) PY00663(yoelii.aa)
ORTHOMCL419	8	6	BERGHEI:2;CHABAUDI:2;FALCIPARUM:1;KNOWLESI:1;VIVAX:1;YOELII:1			hypothetical protein	PB000478.03.0(berghei.aa) PB106165.00.0(berghei.aa) PC104716.00.0(chabaudi.aa) PC301836.00.0(chabaudi.aa) PFB0755w(falciparum.aa) PKH_040360(knowlesi.aa) PVX_002715(vivax.aa) PY01250(yoelii.aa)
ORTHOMCL420	8	6	BERGHEI:2;CHABAUDI:2;FALCIPARUM:1;KNOWLESI:1;VIVAX:1;YOELII:1			hypothetical protein	PB000477.01.0(berghei.aa) PB000663.02.0(berghei.aa) PC000018.01.0(chabaudi.aa) PC000541.04.0(chabaudi.aa) PF08_0026(falciparum.aa) PKH_050550(knowlesi.aa) PVX_089085(vivax.aa) PY01886(yoelii.aa)
ORTHOMCL421	8	6	BERGHEI:2;CHABAUDI:2;FALCIPARUM:1;KNOWLESI:1;VIVAX:1;YOELII:1			hypothetical protein	PB000464.02.0(berghei.aa) PB000684.01.0(berghei.aa) PC000617.01.0(chabaudi.aa) PC301750.00.0(chabaudi.aa) PFD0970c(falciparum.aa) PKH_052420(knowlesi.aa) PVX_090090(vivax.aa) PY05484(yoelii.aa)
ORTHOMCL422	8	6	BERGHEI:2;CHABAUDI:2;FALCIPARUM:1;KNOWLESI:1;VIVAX:1;YOELII:1			hypothetical protein	PB000459.02.0(berghei.aa) PB000577.03.0(berghei.aa) PC300499.00.0(chabaudi.aa) PC302480.00.0(chabaudi.aa) PF14_0217(falciparum.aa) PKH_132640(knowlesi.aa) PVX_085345(vivax.aa) PY00022(yoelii.aa)
ORTHOMCL423	8	6	BERGHEI:2;CHABAUDI:2;FALCIPARUM:1;KNOWLESI:1;VIVAX:1;YOELII:1			conserved hypothetical protein	PB000457.00.0(berghei.aa) PB000907.03.0(berghei.aa) PC000252.04.0(chabaudi.aa) PC001269.02.0(chabaudi.aa) PF14_0264(falciparum.aa) PKH_113740(knowlesi.aa) PVX_085120(vivax.aa) PY04471(yoelii.aa)
ORTHOMCL424	8	6	BERGHEI:2;CHABAUDI:2;FALCIPARUM:1;KNOWLESI:1;VIVAX:1;YOELII:1			hypothetical protein	PB000441.01.0(berghei.aa) PB000819.01.0(berghei.aa) PC000465.03.0(chabaudi.aa) PC105779.00.0(chabaudi.aa) PF11_0468(falciparum.aa) PKH_094330(knowlesi.aa) PVX_092890(vivax.aa) PY02594(yoelii.aa)
ORTHOMCL425	8	6	BERGHEI:2;CHABAUDI:2;FALCIPARUM:1;KNOWLESI:1;VIVAX:1;YOELII:1	GO:0004004	ATP-dependent RNA helicase activity	ATP-dependent RNA helicase, putative	PB000428.03.0(berghei.aa) PB001045.03.0(berghei.aa) PC000688.03.0(chabaudi.aa) PC000921.02.0(chabaudi.aa) PF14_0185(falciparum.aa) PKH_132990(knowlesi.aa) PVX_085525(vivax.aa) PY03573(yoelii.aa)
ORTHOMCL426	8	6	BERGHEI:2;CHABAUDI:2;FALCIPARUM:1;KNOWLESI:1;VIVAX:1;YOELII:1			conserved hypothetical protein	PB000428.00.0(berghei.aa) PB001182.02.0(berghei.aa) PC000141.00.0(chabaudi.aa) PC000141.04.0(chabaudi.aa) PFD0795w(falciparum.aa) PKH_052050(knowlesi.aa) PVX_089910(vivax.aa) PY02860(yoelii.aa)
ORTHOMCL427	8	6	BERGHEI:2;CHABAUDI:2;FALCIPARUM:1;KNOWLESI:1;VIVAX:1;YOELII:1			hypothetical protein	PB000426.02.0(berghei.aa) PB300059.00.0(berghei.aa) PC000460.01.0(chabaudi.aa) PC000929.01.0(chabaudi.aa) PF11_0356(falciparum.aa) PKH_093240(knowlesi.aa) PVX_092335(vivax.aa) PY05742(yoelii.aa)
ORTHOMCL428	8	6	BERGHEI:2;CHABAUDI:2;FALCIPARUM:1;KNOWLESI:1;VIVAX:1;YOELII:1	GO:0030048:GO:0007015:GO:0000146	actin filament-based movement:actin filament organization:microfilament motor activity	myosin d	PB000419.02.0(berghei.aa) PB000458.01.0(berghei.aa) PC300247.00.0(chabaudi.aa) PC302159.00.0(chabaudi.aa) PFL1435c(falciparum.aa) PKH_144660(knowlesi.aa) PVX_124120(vivax.aa) PY02134(yoelii.aa)
ORTHOMCL429	8	6	BERGHEI:1;CHABAUDI:2;FALCIPARUM:1;KNOWLESI:1;VIVAX:1;YOELII:2			conserved hypothetical protein	PB000407.03.0(berghei.aa) PC000507.01.0(chabaudi.aa) PC000508.01.0(chabaudi.aa) PFB0177c(falciparum.aa) PKH_041620(knowlesi.aa) PVX_003620(vivax.aa) PY06779(yoelii.aa) PY06780(yoelii.aa)
ORTHOMCL430	8	6	BERGHEI:1;CHABAUDI:2;FALCIPARUM:1;KNOWLESI:1;VIVAX:1;YOELII:2			conserved hypothetical protein	PB000401.03.0(berghei.aa) PC000477.04.0(chabaudi.aa) PC101841.00.0(chabaudi.aa) PF14_0506(falciparum.aa) PKH_125320(knowlesi.aa) PVX_117815(vivax.aa) PY00256(yoelii.aa) PY00257(yoelii.aa)
ORTHOMCL431	8	6	BERGHEI:1;CHABAUDI:1;FALCIPARUM:1;KNOWLESI:1;VIVAX:3;YOELII:1			developmentally regulated GTP-binding protein 1, putative	PB000397.02.0(berghei.aa) PC302403.00.0(chabaudi.aa) PFE1215c(falciparum.aa) PKH_100780(knowlesi.aa) PVX_080030(vivax.aa) PVX_196290(vivax.aa) PVX_222290(vivax.aa) PY06396(yoelii.aa)
ORTHOMCL432	8	6	BERGHEI:2;CHABAUDI:2;FALCIPARUM:1;KNOWLESI:1;VIVAX:1;YOELII:1			hypothetical protein	PB000397.01.0(berghei.aa) PB000629.03.0(berghei.aa) PC000497.01.0(chabaudi.aa) PC000719.03.0(chabaudi.aa) PFC0335c(falciparum.aa) PKH_083210(knowlesi.aa) PVX_119515(vivax.aa) PY01937(yoelii.aa)
ORTHOMCL433	8	6	BERGHEI:3;CHABAUDI:1;FALCIPARUM:1;KNOWLESI:1;VIVAX:1;YOELII:1			hypothetical protein	PB000396.03.0(berghei.aa) PB000871.01.0(berghei.aa) PB300692.00.0(berghei.aa) PC001241.02.0(chabaudi.aa) PF13_0199(falciparum.aa) PKH_121790(knowlesi.aa) PVX_082725(vivax.aa) PY03050(yoelii.aa)
ORTHOMCL434	8	6	BERGHEI:3;CHABAUDI:1;FALCIPARUM:1;KNOWLESI:1;VIVAX:1;YOELII:1	GO:0020011	apicoplast	hypothetical protein	PB000385.03.0(berghei.aa) PB000894.03.0(berghei.aa) PB301069.00.0(berghei.aa) PC301603.00.0(chabaudi.aa) PF14_0404(falciparum.aa) PKH_126370(knowlesi.aa) PVX_118360(vivax.aa) PY04986(yoelii.aa)
ORTHOMCL435	8	6	BERGHEI:2;CHABAUDI:1;FALCIPARUM:1;KNOWLESI:1;VIVAX:1;YOELII:2			hypothetical protein	PB000383.01.0(berghei.aa) PB000496.02.0(berghei.aa) PC000440.04.0(chabaudi.aa) PF14_0668(falciparum.aa) PKH_123520(knowlesi.aa) PVX_116965(vivax.aa) PY01699(yoelii.aa) PY06655(yoelii.aa)
ORTHOMCL436	8	6	BERGHEI:2;CHABAUDI:2;FALCIPARUM:1;KNOWLESI:1;VIVAX:1;YOELII:1	GO:0005665:GO:0006366	DNA-directed RNA polymerase II, core complex:transcription from RNA polymerase II promoter	DNA-directed RNA polymerase II second largest subunit, putative	PB000382.02.0(berghei.aa) PB000818.03.0(berghei.aa) PC000741.00.0(chabaudi.aa) PC302107.00.0(chabaudi.aa) PFB0715w(falciparum.aa) PKH_040430(knowlesi.aa) PVX_002755(vivax.aa) PY01115(yoelii.aa)
ORTHOMCL437	8	6	BERGHEI:2;CHABAUDI:2;FALCIPARUM:1;KNOWLESI:1;VIVAX:1;YOELII:1			hypothetical protein	PB000378.02.0(berghei.aa) PB000677.01.0(berghei.aa) PC000044.04.0(chabaudi.aa) PC000835.02.0(chabaudi.aa) PF11_0094(falciparum.aa) PKH_090540(knowlesi.aa) PVX_091085(vivax.aa) PY00918(yoelii.aa)
ORTHOMCL438	8	6	BERGHEI:2;CHABAUDI:2;FALCIPARUM:1;KNOWLESI:1;VIVAX:1;YOELII:1			conserved hypothetical protein	PB000374.01.0(berghei.aa) PB001262.00.0(berghei.aa) PC000382.02.0(chabaudi.aa) PC000508.04.0(chabaudi.aa) PFI0665w(falciparum.aa) PKH_071090(knowlesi.aa) PVX_099110(vivax.aa) PY02478(yoelii.aa)
ORTHOMCL439	8	6	BERGHEI:2;CHABAUDI:2;FALCIPARUM:1;KNOWLESI:1;VIVAX:1;YOELII:1			hypothetical protein, conserved	PB000373.03.0(berghei.aa) PB000946.03.0(berghei.aa) PC000789.00.0(chabaudi.aa) PC404384.00.0(chabaudi.aa) PFL1415w(falciparum.aa) PKH_144600(knowlesi.aa) PVX_124090(vivax.aa) PY00677(yoelii.aa)
ORTHOMCL440	8	6	BERGHEI:2;CHABAUDI:2;FALCIPARUM:1;KNOWLESI:1;VIVAX:1;YOELII:1			conserved hypothetical protein	PB000361.02.0(berghei.aa) PB103531.00.0(berghei.aa) PC000252.05.0(chabaudi.aa) PC105044.00.0(chabaudi.aa) PF13_0339(falciparum.aa) PKH_110650(knowlesi.aa) PVX_115170(vivax.aa) PY00836(yoelii.aa)
ORTHOMCL441	8	6	BERGHEI:2;CHABAUDI:1;FALCIPARUM:1;KNOWLESI:1;VIVAX:1;YOELII:2	GO:0020011	apicoplast	hypothetical protein, conserved	PB000361.01.0(berghei.aa) PB000730.03.0(berghei.aa) PC000464.04.0(chabaudi.aa) PFI0900w(falciparum.aa) PKH_071570(knowlesi.aa) PVX_099340(vivax.aa) PY02656(yoelii.aa) PY02658(yoelii.aa)
ORTHOMCL442	8	6	BERGHEI:2;CHABAUDI:2;FALCIPARUM:1;KNOWLESI:1;VIVAX:1;YOELII:1			conserved hypothetical protein	PB000357.02.0(berghei.aa) PB300763.00.0(berghei.aa) PC000956.01.0(chabaudi.aa) PC300848.00.0(chabaudi.aa) PF13_0210(falciparum.aa) PKH_121620(knowlesi.aa) PVX_082810(vivax.aa) PY03086(yoelii.aa)
ORTHOMCL443	8	6	BERGHEI:2;CHABAUDI:2;FALCIPARUM:1;KNOWLESI:1;VIVAX:1;YOELII:1	GO:0005663:GO:0006260	DNA replication factor C complex:DNA replication	replication factor c protein, putative	PB000352.03.0(berghei.aa) PB000834.03.0(berghei.aa) PC000678.03.0(chabaudi.aa) PC300351.00.0(chabaudi.aa) PFA0545c(falciparum.aa) PKH_020190(knowlesi.aa) PVX_081240(vivax.aa) PY04378(yoelii.aa)
ORTHOMCL444	8	6	BERGHEI:1;CHABAUDI:2;FALCIPARUM:1;KNOWLESI:1;VIVAX:1;YOELII:2	GO:0000108:GO:0008026:GO:0006289	repairosome:ATP-dependent helicase activity:nucleotide-excision repair	DNA repair protein rhp16, putative	PB000352.02.0(berghei.aa) PC000344.03.0(chabaudi.aa) PC000546.04.0(chabaudi.aa) PFL2440w(falciparum.aa) PKH_146850(knowlesi.aa) PVX_101435(vivax.aa) PY00648(yoelii.aa) PY01231(yoelii.aa)
ORTHOMCL445	8	6	BERGHEI:2;CHABAUDI:2;FALCIPARUM:1;KNOWLESI:1;VIVAX:1;YOELII:1			Pb-fam-5 protein	PB000347.00.0(berghei.aa) PB001563.02.0(berghei.aa) PC000409.00.0(chabaudi.aa) PC000906.01.0(chabaudi.aa) PF14_0056(falciparum.aa) PKH_134100(knowlesi.aa) PVX_086140(vivax.aa) PY05280(yoelii.aa)
ORTHOMCL446	8	6	BERGHEI:2;CHABAUDI:2;FALCIPARUM:1;KNOWLESI:1;VIVAX:1;YOELII:1			hypothetical protein	PB000338.03.0(berghei.aa) PB000875.01.0(berghei.aa) PC000635.01.0(chabaudi.aa) PC300475.00.0(chabaudi.aa) PF14_0674(falciparum.aa) PKH_123460(knowlesi.aa) PVX_116935(vivax.aa) PY03617(yoelii.aa)
ORTHOMCL447	8	6	BERGHEI:2;CHABAUDI:2;FALCIPARUM:1;KNOWLESI:1;VIVAX:1;YOELII:1			reticulocyte binding protein 2 homolog B, putative	PB000337.03.0(berghei.aa) PB000370.03.0(berghei.aa) PC000085.04.0(chabaudi.aa) PC300473.00.0(chabaudi.aa) PF14_0675(falciparum.aa) PKH_123450(knowlesi.aa) PVX_116930(vivax.aa) PY03616(yoelii.aa)
ORTHOMCL448	8	6	BERGHEI:2;CHABAUDI:2;FALCIPARUM:1;KNOWLESI:1;VIVAX:1;YOELII:1	GO:0008412:GO:0006743	4-hydroxybenzoate octaprenyltransferase activity:ubiquinone metabolic process	para-hydroxybenzoate--polyprenyltransferase (4-hydroxybenzoate octaprenyltransferase), putative	PB000333.02.0(berghei.aa) PB000492.03.0(berghei.aa) PC000068.05.0(chabaudi.aa) PC300737.00.0(chabaudi.aa) PFF0370w(falciparum.aa) PKH_114180(knowlesi.aa) PVX_113540(vivax.aa) PY01399(yoelii.aa)
ORTHOMCL449	8	6	BERGHEI:2;CHABAUDI:1;FALCIPARUM:1;KNOWLESI:1;VIVAX:1;YOELII:2			hypothetical protein, conserved	PB000324.02.0(berghei.aa) PB000671.03.0(berghei.aa) PC000007.04.0(chabaudi.aa) PFL1795c(falciparum.aa) PKH_145570(knowlesi.aa) PVX_100805(vivax.aa) PY05538(yoelii.aa) PY07449(yoelii.aa)
ORTHOMCL450	8	6	BERGHEI:2;CHABAUDI:2;FALCIPARUM:1;KNOWLESI:1;VIVAX:1;YOELII:1			conserved hypothetical protein	PB000320.01.0(berghei.aa) PB000577.02.0(berghei.aa) PC000026.02.0(chabaudi.aa) PC300578.00.0(chabaudi.aa) PFE0250w(falciparum.aa) PKH_102790(knowlesi.aa) PVX_097815(vivax.aa) PY02194(yoelii.aa)
ORTHOMCL451	8	6	BERGHEI:2;CHABAUDI:2;FALCIPARUM:1;KNOWLESI:1;VIVAX:1;YOELII:1	GO:0020011	apicoplast	hypothetical protein, conserved	PB000304.01.0(berghei.aa) PB000909.00.0(berghei.aa) PC000025.04.0(chabaudi.aa) PC302125.00.0(chabaudi.aa) PFL2505c(falciparum.aa) PKH_146960(knowlesi.aa) PVX_101485(vivax.aa) PY01808(yoelii.aa)
ORTHOMCL452	8	6	BERGHEI:2;CHABAUDI:2;FALCIPARUM:1;KNOWLESI:1;VIVAX:1;YOELII:1			hypothetical protein	PB000297.03.0(berghei.aa) PB000812.03.0(berghei.aa) PC000403.00.0(chabaudi.aa) PC302396.00.0(chabaudi.aa) PFI0200c(falciparum.aa) PKH_070130(knowlesi.aa) PVX_098650(vivax.aa) PY01150(yoelii.aa)
ORTHOMCL453	8	6	BERGHEI:2;CHABAUDI:2;FALCIPARUM:1;KNOWLESI:1;VIVAX:1;YOELII:1			conserved hypothetical protein	PB000291.01.0(berghei.aa) PB300775.00.0(berghei.aa) PC000376.00.0(chabaudi.aa) PC000467.00.0(chabaudi.aa) PFF0095c(falciparum.aa) PKH_114790(knowlesi.aa) PVX_113265(vivax.aa) PY02270(yoelii.aa)
ORTHOMCL454	8	6	BERGHEI:2;CHABAUDI:2;FALCIPARUM:1;KNOWLESI:1;VIVAX:1;YOELII:1			conserved hypothetical protein	PB000287.03.0(berghei.aa) PB000989.02.0(berghei.aa) PC300869.00.0(chabaudi.aa) PC301335.00.0(chabaudi.aa) PF13_0027(falciparum.aa) PKH_140400(knowlesi.aa) PVX_122110(vivax.aa) PY00561(yoelii.aa)
ORTHOMCL455	8	6	BERGHEI:2;CHABAUDI:2;FALCIPARUM:1;KNOWLESI:1;VIVAX:1;YOELII:1			conserved hypothetical protein	PB000282.00.0(berghei.aa) PB001266.00.0(berghei.aa) PC000524.02.0(chabaudi.aa) PC301536.00.0(chabaudi.aa) PF13_0123(falciparum.aa) PKH_142000(knowlesi.aa) PVX_122860(vivax.aa) PY01632(yoelii.aa)
ORTHOMCL456	8	6	BERGHEI:2;CHABAUDI:2;FALCIPARUM:1;KNOWLESI:1;VIVAX:1;YOELII:1			hypothetical protein	PB000275.00.0(berghei.aa) PB000786.02.0(berghei.aa) PC300215.00.0(chabaudi.aa) PC301651.00.0(chabaudi.aa) PFI0250c(falciparum.aa) PKH_070230(knowlesi.aa) PVX_098700(vivax.aa) PY00064(yoelii.aa)
ORTHOMCL457	8	6	BERGHEI:2;CHABAUDI:2;FALCIPARUM:1;KNOWLESI:1;VIVAX:1;YOELII:1			hypothetical protein	PB000274.02.0(berghei.aa) PB000460.02.0(berghei.aa) PC000090.02.0(chabaudi.aa) PC300194.00.0(chabaudi.aa) PF14_0220(falciparum.aa) PKH_132620(knowlesi.aa) PVX_085335(vivax.aa) PY00020(yoelii.aa)
ORTHOMCL458	8	6	BERGHEI:2;CHABAUDI:1;FALCIPARUM:1;KNOWLESI:1;VIVAX:1;YOELII:2			41 kDa antigen, putative	PB000270.00.0(berghei.aa) PB000650.01.0(berghei.aa) PC000666.00.0(chabaudi.aa) PFB0315w(falciparum.aa) PKH_041290(knowlesi.aa) PVX_003780(vivax.aa) PY02065(yoelii.aa) PY04357(yoelii.aa)
ORTHOMCL459	8	6	BERGHEI:2;CHABAUDI:2;FALCIPARUM:1;KNOWLESI:1;VIVAX:1;YOELII:1			conserved hypothetical protein	PB000265.02.0(berghei.aa) PB000422.03.0(berghei.aa) PC001240.02.0(chabaudi.aa) PC300014.00.0(chabaudi.aa) PFL0610w(falciparum.aa) PKH_142950(knowlesi.aa) PVX_123320(vivax.aa) PY06589(yoelii.aa)
ORTHOMCL460	8	6	BERGHEI:1;CHABAUDI:2;FALCIPARUM:1;KNOWLESI:1;VIVAX:1;YOELII:2			conserved hypothetical protein	PB000265.00.0(berghei.aa) PC300333.00.0(chabaudi.aa) PC302289.00.0(chabaudi.aa) PF14_0611(falciparum.aa) PKH_124130(knowlesi.aa) PVX_117250(vivax.aa) PY04486(yoelii.aa) PY07144(yoelii.aa)
ORTHOMCL461	8	6	BERGHEI:2;CHABAUDI:2;FALCIPARUM:1;KNOWLESI:1;VIVAX:1;YOELII:1			hypothetical protein	PB000261.02.0(berghei.aa) PB000507.03.0(berghei.aa) PC000588.00.0(chabaudi.aa) PC300547.00.0(chabaudi.aa) PF08_0118(falciparum.aa) PKH_011330(knowlesi.aa) PVX_093495(vivax.aa) PY05558(yoelii.aa)
ORTHOMCL462	8	6	BERGHEI:2;CHABAUDI:2;FALCIPARUM:1;KNOWLESI:1;VIVAX:1;YOELII:1			conserved hypothetical protein	PB000255.02.0(berghei.aa) PB100982.00.0(berghei.aa) PC000849.03.0(chabaudi.aa) PC301432.00.0(chabaudi.aa) PFB0800c(falciparum.aa) PKH_040290(knowlesi.aa) PVX_002680(vivax.aa) PY05970(yoelii.aa)
ORTHOMCL463	8	6	BERGHEI:2;CHABAUDI:2;FALCIPARUM:1;KNOWLESI:1;VIVAX:1;YOELII:1			hypothetical protein	PB000253.03.0(berghei.aa) PB000699.02.0(berghei.aa) PC000713.02.0(chabaudi.aa) PC300696.00.0(chabaudi.aa) PF14_0649(falciparum.aa) PKH_123730(knowlesi.aa) PVX_117060(vivax.aa) PY01412(yoelii.aa)
ORTHOMCL464	8	6	BERGHEI:2;CHABAUDI:2;FALCIPARUM:1;KNOWLESI:1;VIVAX:1;YOELII:1	GO:0020011	apicoplast	hypothetical protein	PB000252.03.0(berghei.aa) PB107314.00.0(berghei.aa) PC403811.00.0(chabaudi.aa) PC404582.00.0(chabaudi.aa) PF11_0230(falciparum.aa) PKH_091960(knowlesi.aa) PVX_091730(vivax.aa) PY05603(yoelii.aa)
ORTHOMCL465	8	6	BERGHEI:2;CHABAUDI:2;FALCIPARUM:1;KNOWLESI:1;VIVAX:1;YOELII:1			hypothetical protein	PB000248.01.0(berghei.aa) PB000290.00.0(berghei.aa) PC001307.02.0(chabaudi.aa) PC300800.00.0(chabaudi.aa) PFC0515c(falciparum.aa) PKH_082780(knowlesi.aa) PVX_119715(vivax.aa) PY01708(yoelii.aa)
ORTHOMCL466	8	6	BERGHEI:2;CHABAUDI:2;FALCIPARUM:1;KNOWLESI:1;VIVAX:1;YOELII:1			conserved hypothetical protein	PB000246.00.0(berghei.aa) PB000474.00.0(berghei.aa) PC000704.00.0(chabaudi.aa) PC301321.00.0(chabaudi.aa) PFB0250w(falciparum.aa) PKH_041420(knowlesi.aa) PVX_003715(vivax.aa) PY01127(yoelii.aa)
ORTHOMCL467	8	6	BERGHEI:2;CHABAUDI:1;FALCIPARUM:1;KNOWLESI:1;VIVAX:1;YOELII:2			hypothetical protein	PB000245.03.0(berghei.aa) PB000972.01.0(berghei.aa) PC000563.03.0(chabaudi.aa) PFE1570c(falciparum.aa) PKH_100060(knowlesi.aa) PVX_079695(vivax.aa) PY02965(yoelii.aa) PY02966(yoelii.aa)
ORTHOMCL468	8	6	BERGHEI:2;CHABAUDI:2;FALCIPARUM:1;KNOWLESI:1;VIVAX:1;YOELII:1	GO:0020011:GO:0008026	apicoplast:ATP-dependent helicase activity	ATP-dependent helicase, putative	PB000237.03.0(berghei.aa) PB000491.00.0(berghei.aa) PC300907.00.0(chabaudi.aa) PC301174.00.0(chabaudi.aa) PFE0205w(falciparum.aa) PKH_102880(knowlesi.aa) PVX_097775(vivax.aa) PY03782(yoelii.aa)
ORTHOMCL469	8	6	BERGHEI:1;CHABAUDI:3;FALCIPARUM:1;KNOWLESI:1;VIVAX:1;YOELII:1	GO:0020011	apicoplast	hypothetical protein	PB000236.03.0(berghei.aa) PC301442.00.0(chabaudi.aa) PC301655.00.0(chabaudi.aa) PC302034.00.0(chabaudi.aa) PF14_0249(falciparum.aa) PKH_132340(knowlesi.aa) PVX_085185(vivax.aa) PY03329(yoelii.aa)
ORTHOMCL470	8	6	BERGHEI:2;CHABAUDI:2;FALCIPARUM:1;KNOWLESI:1;VIVAX:1;YOELII:1	GO:0006761	dihydrofolate biosynthetic process	dihydropteroate synthetase	PB000230.00.0(berghei.aa) PB000486.02.0(berghei.aa) PC300051.00.0(chabaudi.aa) PC300066.00.0(chabaudi.aa) PF08_0095(falciparum.aa) PKH_142780(knowlesi.aa) PVX_123230(vivax.aa) PY02226(yoelii.aa)
ORTHOMCL471	8	6	BERGHEI:2;CHABAUDI:2;FALCIPARUM:1;KNOWLESI:1;VIVAX:1;YOELII:1	GO:0020011	apicoplast	hypothetical protein, conserved	PB000211.01.0(berghei.aa) PB000290.03.0(berghei.aa) PC000040.03.0(chabaudi.aa) PC105721.00.0(chabaudi.aa) PF08_0047(falciparum.aa) PKH_051090(knowlesi.aa) PVX_089345(vivax.aa) PY06142(yoelii.aa)
ORTHOMCL472	8	6	BERGHEI:2;CHABAUDI:2;FALCIPARUM:1;KNOWLESI:1;VIVAX:1;YOELII:1	GO:0003755:GO:0016018	peptidyl-prolyl cis-trans isomerase activity:cyclosporin A binding	cyclophilin	PB000210.01.0(berghei.aa) PB000732.01.0(berghei.aa) PC301451.00.0(chabaudi.aa) PC301644.00.0(chabaudi.aa) PFL0735w(falciparum.aa) PKH_143240(knowlesi.aa) PVX_123445(vivax.aa) PY02749(yoelii.aa)
ORTHOMCL473	8	6	BERGHEI:2;CHABAUDI:2;FALCIPARUM:1;KNOWLESI:1;VIVAX:1;YOELII:1	GO:0020011	apicoplast	hypothetical protein, conserved	PB000210.00.0(berghei.aa) PB001127.01.0(berghei.aa) PC300885.00.0(chabaudi.aa) PC301292.00.0(chabaudi.aa) PFL1405w(falciparum.aa) PKH_144580(knowlesi.aa) PVX_124080(vivax.aa) PY01279(yoelii.aa)
ORTHOMCL474	8	6	BERGHEI:1;CHABAUDI:2;FALCIPARUM:1;KNOWLESI:1;VIVAX:1;YOELII:2	GO:0020011	apicoplast	hypothetical protein, conserved	PB000209.03.0(berghei.aa) PC302281.00.0(chabaudi.aa) PC302434.00.0(chabaudi.aa) PFE1295c(falciparum.aa) PKH_100610(knowlesi.aa) PVX_079945(vivax.aa) PY03866(yoelii.aa) PY06723(yoelii.aa)
ORTHOMCL475	8	6	BERGHEI:2;CHABAUDI:1;FALCIPARUM:1;KNOWLESI:2;VIVAX:1;YOELII:1			conserved hypothetical protein	PB000203.02.0(berghei.aa) PB301074.00.0(berghei.aa) PC000510.01.0(chabaudi.aa) PFE0955w(falciparum.aa) PKH_082050(knowlesi.aa) PKH_094570(knowlesi.aa) PVX_080295(vivax.aa) PY06064(yoelii.aa)
ORTHOMCL476	8	6	BERGHEI:2;CHABAUDI:2;FALCIPARUM:1;KNOWLESI:1;VIVAX:1;YOELII:1	GO:0005829:GO:0016192	cytosol:vesicle-mediated transport	coat protein, gamma subunit, putative	PB000200.00.0(berghei.aa) PB001644.02.0(berghei.aa) PC000430.03.0(chabaudi.aa) PC000708.02.0(chabaudi.aa) PF11_0463(falciparum.aa) PKH_094270(knowlesi.aa) PVX_092860(vivax.aa) PY00718(yoelii.aa)
ORTHOMCL477	8	6	BERGHEI:1;CHABAUDI:2;FALCIPARUM:1;KNOWLESI:1;VIVAX:1;YOELII:2			hypothetical protein, conserved	PB000192.03.0(berghei.aa) PC000025.03.0(chabaudi.aa) PC000704.02.0(chabaudi.aa) PFL2230c(falciparum.aa) PKH_146390(knowlesi.aa) PVX_101220(vivax.aa) PY00407(yoelii.aa) PY00408(yoelii.aa)
ORTHOMCL478	8	6	BERGHEI:1;CHABAUDI:3;FALCIPARUM:1;KNOWLESI:1;VIVAX:1;YOELII:1			bromodomain protein, putative	PB000190.02.0(berghei.aa) PC000050.03.0(chabaudi.aa) PC000327.00.0(chabaudi.aa) PC300805.00.0(chabaudi.aa) PFL0635c(falciparum.aa) PKH_143020(knowlesi.aa) PVX_123350(vivax.aa) PY04922(yoelii.aa)
ORTHOMCL479	8	6	BERGHEI:2;CHABAUDI:2;FALCIPARUM:1;KNOWLESI:1;VIVAX:1;YOELII:1			conserved hypothetical protein	PB000175.01.0(berghei.aa) PB001300.02.0(berghei.aa) PC000650.02.0(chabaudi.aa) PC000877.01.0(chabaudi.aa) PF07_0120(falciparum.aa) PKH_021350(knowlesi.aa) PVX_081755(vivax.aa) PY01476(yoelii.aa)
ORTHOMCL480	8	6	BERGHEI:2;CHABAUDI:2;FALCIPARUM:1;KNOWLESI:1;VIVAX:1;YOELII:1			conserved hypothetical protein	PB000169.02.0(berghei.aa) PB301362.00.0(berghei.aa) PC000113.00.0(chabaudi.aa) PC000713.04.0(chabaudi.aa) PFI1205c(falciparum.aa) PKH_072170(knowlesi.aa) PVX_099640(vivax.aa) PY05199(yoelii.aa)
ORTHOMCL481	8	6	BERGHEI:1;CHABAUDI:2;FALCIPARUM:1;KNOWLESI:1;VIVAX:2;YOELII:1			hypothetical protein	PB000163.01.0(berghei.aa) PC000711.00.0(chabaudi.aa) PC000888.01.0(chabaudi.aa) PFI1280c(falciparum.aa) PKH_072320(knowlesi.aa) PVX_099725(vivax.aa) PVX_099730(vivax.aa) PY00761(yoelii.aa)
ORTHOMCL482	8	6	BERGHEI:2;CHABAUDI:2;FALCIPARUM:1;KNOWLESI:1;VIVAX:1;YOELII:1	GO:0020011	apicoplast	hypothetical protein	PB000157.00.0(berghei.aa) PB000330.02.0(berghei.aa) PC000688.00.0(chabaudi.aa) PC001075.02.0(chabaudi.aa) PF11_0218(falciparum.aa) PKH_091850(knowlesi.aa) PVX_091675(vivax.aa) PY03578(yoelii.aa)
ORTHOMCL483	8	6	BERGHEI:2;CHABAUDI:2;FALCIPARUM:1;KNOWLESI:1;VIVAX:1;YOELII:1			hypothetical protein	PB000155.03.0(berghei.aa) PB107464.00.0(berghei.aa) PC000238.02.0(chabaudi.aa) PC101921.00.0(chabaudi.aa) PFF0220w(falciparum.aa) PKH_114510(knowlesi.aa) PVX_113390(vivax.aa) PY04822(yoelii.aa)
ORTHOMCL484	8	6	BERGHEI:2;CHABAUDI:1;FALCIPARUM:2;KNOWLESI:1;VIVAX:1;YOELII:1			Pb-fam-4 protein	PB000154.02.0(berghei.aa) PB000502.01.0(berghei.aa) PC001351.02.0(chabaudi.aa) PFC1011c(falciparum.aa) PFC1015c(falciparum.aa) PKH_081760(knowlesi.aa) PVX_095095(vivax.aa) PY00639(yoelii.aa)
ORTHOMCL485	8	6	BERGHEI:2;CHABAUDI:1;FALCIPARUM:1;KNOWLESI:1;VIVAX:1;YOELII:2			hypothetical protein	PB000150.01.0(berghei.aa) PB000608.02.0(berghei.aa) PC000008.00.0(chabaudi.aa) PFD0590c(falciparum.aa) PKH_030300(knowlesi.aa) PVX_000650(vivax.aa) PY04863(yoelii.aa) PY06115(yoelii.aa)
ORTHOMCL486	8	6	BERGHEI:2;CHABAUDI:1;FALCIPARUM:1;KNOWLESI:1;VIVAX:1;YOELII:2			hypothetical protein	PB000146.01.0(berghei.aa) PB000754.00.0(berghei.aa) PC000261.02.0(chabaudi.aa) PF11_0408(falciparum.aa) PKH_093730(knowlesi.aa) PVX_092590(vivax.aa) PY02071(yoelii.aa) PY05434(yoelii.aa)
ORTHOMCL487	8	6	BERGHEI:2;CHABAUDI:2;FALCIPARUM:1;KNOWLESI:1;VIVAX:1;YOELII:1	GO:0020011	apicoplast	hypothetical protein	PB000140.00.0(berghei.aa) PB001091.01.0(berghei.aa) PC000630.03.0(chabaudi.aa) PC302092.00.0(chabaudi.aa) PFB0675w(falciparum.aa) PKH_040510(knowlesi.aa) PVX_002795(vivax.aa) PY05194(yoelii.aa)
ORTHOMCL488	8	6	BERGHEI:2;CHABAUDI:2;FALCIPARUM:1;KNOWLESI:1;VIVAX:1;YOELII:1			hypothetical protein	PB000133.02.0(berghei.aa) PB000337.02.0(berghei.aa) PC000576.00.0(chabaudi.aa) PC000848.01.0(chabaudi.aa) PF14_0442(falciparum.aa) PKH_125990(knowlesi.aa) PVX_118165(vivax.aa) PY04610(yoelii.aa)
ORTHOMCL489	8	6	BERGHEI:2;CHABAUDI:2;FALCIPARUM:1;KNOWLESI:1;VIVAX:1;YOELII:1	GO:0020011:GO:0019288:GO:0030604	apicoplast:isopentenyl diphosphate biosynthetic process, mevalonate-independent pathway:1-deoxy-D-xylulose-5-phosphate reductoisomerase activity	1-deoxy-D-xylulose 5-phosphate reductoisomerase	PB000130.00.0(berghei.aa) PB000946.02.0(berghei.aa) PC000189.01.0(chabaudi.aa) PC301429.00.0(chabaudi.aa) PF14_0641(falciparum.aa) PKH_123820(knowlesi.aa) PVX_117100(vivax.aa) PY05578(yoelii.aa)
ORTHOMCL490	8	6	BERGHEI:2;CHABAUDI:2;FALCIPARUM:1;KNOWLESI:1;VIVAX:1;YOELII:1	GO:0005886	plasma membrane	pfAARP2 protein	PB000123.00.0(berghei.aa) PB000222.00.0(berghei.aa) PC000089.03.0(chabaudi.aa) PC000828.01.0(chabaudi.aa) PFA0330w(falciparum.aa) PKH_020650(knowlesi.aa) PVX_081435(vivax.aa) PY04551(yoelii.aa)
ORTHOMCL491	8	6	BERGHEI:3;CHABAUDI:1;FALCIPARUM:1;KNOWLESI:1;VIVAX:1;YOELII:1			conserved hypothetical protein	PB000119.02.0(berghei.aa) PB300808.00.0(berghei.aa) PB300845.00.0(berghei.aa) PC000925.02.0(chabaudi.aa) PFD0190w(falciparum.aa) PKH_031080(knowlesi.aa) PVX_001050(vivax.aa) PY01349(yoelii.aa)
ORTHOMCL492	8	6	BERGHEI:3;CHABAUDI:1;FALCIPARUM:1;KNOWLESI:1;VIVAX:1;YOELII:1			hypothetical protein	PB000111.02.0(berghei.aa) PB000903.00.0(berghei.aa) PB001046.00.0(berghei.aa) PC000583.04.0(chabaudi.aa) PFI0160w(falciparum.aa) PKH_070050(knowlesi.aa) PVX_098610(vivax.aa) PY01109(yoelii.aa)
ORTHOMCL493	8	6	BERGHEI:2;CHABAUDI:2;FALCIPARUM:1;KNOWLESI:1;VIVAX:1;YOELII:1	GO:0005666:GO:0006383	DNA-directed RNA polymerase III complex:transcription from RNA polymerase III promoter	DNA-directed RNA polymerase III subunit, putative	PB000108.01.0(berghei.aa) PB001119.03.0(berghei.aa) PC000036.03.0(chabaudi.aa) PC301400.00.0(chabaudi.aa) PFL0330c(falciparum.aa) PKH_130560(knowlesi.aa) PVX_084365(vivax.aa) PY01847(yoelii.aa)
ORTHOMCL494	8	6	BERGHEI:2;CHABAUDI:2;FALCIPARUM:1;KNOWLESI:1;VIVAX:1;YOELII:1	GO:0020011:GO:0016021	apicoplast:integral to membrane	cation transporting ATPase, cation transporter	PB000099.03.0(berghei.aa) PB000826.00.0(berghei.aa) PC000746.03.0(chabaudi.aa) PC302260.00.0(chabaudi.aa) PF07_0115(falciparum.aa) PKH_021220(knowlesi.aa) PVX_081695(vivax.aa) PY01447(yoelii.aa)
ORTHOMCL495	8	6	BERGHEI:3;CHABAUDI:1;FALCIPARUM:1;KNOWLESI:1;VIVAX:1;YOELII:1			hypothetical protein	PB000091.03.0(berghei.aa) PB300481.00.0(berghei.aa) PB301358.00.0(berghei.aa) PC301817.00.0(chabaudi.aa) PFB0745w(falciparum.aa) PKH_040380(knowlesi.aa) PVX_002725(vivax.aa) PY01252(yoelii.aa)
ORTHOMCL496	8	6	BERGHEI:1;CHABAUDI:2;FALCIPARUM:1;KNOWLESI:1;VIVAX:2;YOELII:1			conserved hypothetical protein	PB000080.02.0(berghei.aa) PC000242.03.0(chabaudi.aa) PC000375.00.0(chabaudi.aa) PF11_0421(falciparum.aa) PKH_093840(knowlesi.aa) PVX_092645(vivax.aa) PVX_092650(vivax.aa) PY02872(yoelii.aa)
ORTHOMCL497	8	6	BERGHEI:2;CHABAUDI:2;FALCIPARUM:1;KNOWLESI:1;VIVAX:1;YOELII:1	GO:0020011	apicoplast	hypothetical protein	PB000079.03.0(berghei.aa) PB301300.00.0(berghei.aa) PC300127.00.0(chabaudi.aa) PC301003.00.0(chabaudi.aa) PF11_0435(falciparum.aa) PKH_093970(knowlesi.aa) PVX_092720(vivax.aa) PY05500(yoelii.aa)
ORTHOMCL498	8	6	BERGHEI:2;CHABAUDI:2;FALCIPARUM:1;KNOWLESI:1;VIVAX:1;YOELII:1			hypothetical protein	PB000078.03.0(berghei.aa) PB000213.01.0(berghei.aa) PC000433.02.0(chabaudi.aa) PC000486.01.0(chabaudi.aa) PF14_0315(falciparum.aa) PKH_131590(knowlesi.aa) PVX_084865(vivax.aa) PY05680(yoelii.aa)
ORTHOMCL499	8	6	BERGHEI:2;CHABAUDI:2;FALCIPARUM:1;KNOWLESI:1;VIVAX:1;YOELII:1			hypothetical protein, conserved	PB000075.03.0(berghei.aa) PB000122.03.0(berghei.aa) PC000431.00.0(chabaudi.aa) PC300122.00.0(chabaudi.aa) PFL1240c(falciparum.aa) PKH_144250(knowlesi.aa) PVX_123915(vivax.aa) PY05852(yoelii.aa)
ORTHOMCL500	8	6	BERGHEI:2;CHABAUDI:1;FALCIPARUM:1;KNOWLESI:1;VIVAX:1;YOELII:2			vesicle transport protein, putative	PB000073.02.0(berghei.aa) PB001096.03.0(berghei.aa) PC302007.00.0(chabaudi.aa) PFC0890w(falciparum.aa) PKH_082090(knowlesi.aa) PVX_095230(vivax.aa) PY01819(yoelii.aa) PY01820(yoelii.aa)
ORTHOMCL501	8	6	BERGHEI:2;CHABAUDI:1;FALCIPARUM:1;KNOWLESI:1;VIVAX:1;YOELII:2			hypothetical protein	PB000073.01.0(berghei.aa) PB000804.00.0(berghei.aa) PC000769.04.0(chabaudi.aa) PFA0410w(falciparum.aa) PKH_020510(knowlesi.aa) PVX_081365(vivax.aa) PY00628(yoelii.aa) PY00629(yoelii.aa)
ORTHOMCL502	8	6	BERGHEI:2;CHABAUDI:2;FALCIPARUM:1;KNOWLESI:1;VIVAX:1;YOELII:1			conserved hypothetical protein	PB000068.01.0(berghei.aa) PB000381.01.0(berghei.aa) PC301558.00.0(chabaudi.aa) PC302634.00.0(chabaudi.aa) PFF1315w(falciparum.aa) PKH_112220(knowlesi.aa) PVX_114460(vivax.aa) PY04642(yoelii.aa)
ORTHOMCL503	8	6	BERGHEI:1;CHABAUDI:1;FALCIPARUM:1;KNOWLESI:1;VIVAX:3;YOELII:1			conserved hypothetical protein	PB000063.02.0(berghei.aa) PC001189.02.0(chabaudi.aa) PF10_0220(falciparum.aa) PKH_060680(knowlesi.aa) PVX_111580(vivax.aa) PVX_214290(vivax.aa) PVX_215290(vivax.aa) PY01663(yoelii.aa)
ORTHOMCL504	8	6	BERGHEI:2;CHABAUDI:2;FALCIPARUM:1;KNOWLESI:1;VIVAX:1;YOELII:1			hypothetical protein	PB000062.00.0(berghei.aa) PB000187.00.0(berghei.aa) PC001068.02.0(chabaudi.aa) PC300881.00.0(chabaudi.aa) PF14_0538(falciparum.aa) PKH_124960(knowlesi.aa) PVX_117640(vivax.aa) PY02373(yoelii.aa)
ORTHOMCL505	8	6	BERGHEI:2;CHABAUDI:1;FALCIPARUM:1;KNOWLESI:1;VIVAX:1;YOELII:2			peptidase, putative	PB000059.03.0(berghei.aa) PB000494.00.0(berghei.aa) PC301718.00.0(chabaudi.aa) PFC0950c(falciparum.aa) PKH_081910(knowlesi.aa) PVX_095160(vivax.aa) PY02677(yoelii.aa) PY03756(yoelii.aa)
ORTHOMCL506	8	6	BERGHEI:1;CHABAUDI:2;FALCIPARUM:1;KNOWLESI:1;VIVAX:1;YOELII:2			conserved hypothetical protein	PB000059.02.0(berghei.aa) PC000077.01.0(chabaudi.aa) PC301275.00.0(chabaudi.aa) PF11_0433(falciparum.aa) PKH_093950(knowlesi.aa) PVX_092710(vivax.aa) PY02756(yoelii.aa) PY03538(yoelii.aa)
ORTHOMCL507	8	6	BERGHEI:1;CHABAUDI:3;FALCIPARUM:1;KNOWLESI:1;VIVAX:1;YOELII:1			protein kinase, putative	PB000053.03.0(berghei.aa) PC000080.01.0(chabaudi.aa) PC000574.02.0(chabaudi.aa) PC302573.00.0(chabaudi.aa) PFI1290w(falciparum.aa) PKH_072340(knowlesi.aa) PVX_099740(vivax.aa) PY04354(yoelii.aa)
ORTHOMCL508	8	6	BERGHEI:2;CHABAUDI:2;FALCIPARUM:1;KNOWLESI:1;VIVAX:1;YOELII:1	GO:0005656:GO:0006271:GO:0004003	pre-replicative complex:DNA strand elongation during DNA replication:ATP-dependent DNA helicase activity	minichromosome maintenance protein, putative	PB000046.02.0(berghei.aa) PB300405.00.0(berghei.aa) PC000251.04.0(chabaudi.aa) PC000297.01.0(chabaudi.aa) PFL0560c(falciparum.aa) PKH_131030(knowlesi.aa) PVX_084595(vivax.aa) PY02431(yoelii.aa)
ORTHOMCL509	8	6	BERGHEI:2;CHABAUDI:2;FALCIPARUM:1;KNOWLESI:1;VIVAX:1;YOELII:1	GO:0020011	apicoplast	hypothetical protein, conserved	PB000045.01.0(berghei.aa) PB000329.00.0(berghei.aa) PC000830.03.0(chabaudi.aa) PC300272.00.0(chabaudi.aa) PFE1525w(falciparum.aa) PKH_100150(knowlesi.aa) PVX_079740(vivax.aa) PY06814(yoelii.aa)
ORTHOMCL510	8	6	BERGHEI:2;CHABAUDI:2;FALCIPARUM:1;KNOWLESI:1;VIVAX:1;YOELII:1			conserved hypothetical protein	PB000044.01.0(berghei.aa) PB001278.00.0(berghei.aa) PC000130.03.0(chabaudi.aa) PC300118.00.0(chabaudi.aa) PFE1515w(falciparum.aa) PKH_100170(knowlesi.aa) PVX_079750(vivax.aa) PY01813(yoelii.aa)
ORTHOMCL511	8	6	BERGHEI:1;CHABAUDI:3;FALCIPARUM:1;KNOWLESI:1;VIVAX:1;YOELII:1			conserved hypothetical protein	PB000043.01.0(berghei.aa) PC000131.03.0(chabaudi.aa) PC302071.00.0(chabaudi.aa) PC302502.00.0(chabaudi.aa) PFE1520c(falciparum.aa) PKH_100160(knowlesi.aa) PVX_079745(vivax.aa) PY01814(yoelii.aa)
ORTHOMCL512	8	6	BERGHEI:2;CHABAUDI:2;FALCIPARUM:1;KNOWLESI:1;VIVAX:1;YOELII:1			hypothetical protein	PB000043.00.0(berghei.aa) PB001221.02.0(berghei.aa) PC000672.03.0(chabaudi.aa) PC300464.00.0(chabaudi.aa) PF13_0239(falciparum.aa) PKH_120970(knowlesi.aa) PVX_083130(vivax.aa) PY06209(yoelii.aa)
ORTHOMCL513	8	6	BERGHEI:1;CHABAUDI:1;FALCIPARUM:1;KNOWLESI:3;VIVAX:1;YOELII:1	GO:0005663:GO:0006260	DNA replication factor C complex:DNA replication	replication factor c subunit 4	PB000038.03.0(berghei.aa) PC001091.02.0(chabaudi.aa) PFL2005w(falciparum.aa) PKH_052270(knowlesi.aa) PKH_123880(knowlesi.aa) PKH_145890(knowlesi.aa) PVX_100985(vivax.aa) PY01493(yoelii.aa)
ORTHOMCL514	8	6	BERGHEI:2;CHABAUDI:2;FALCIPARUM:1;KNOWLESI:1;VIVAX:1;YOELII:1	GO:0016887	ATPase activity	DNA mismatch repair protein MLH1, putative	PB000037.02.0(berghei.aa) PB000184.03.0(berghei.aa) PC000722.03.0(chabaudi.aa) PC000800.01.0(chabaudi.aa) PF11_0184(falciparum.aa) PKH_091520(knowlesi.aa) PVX_091525(vivax.aa) PY05214(yoelii.aa)
ORTHOMCL515	8	6	BERGHEI:2;CHABAUDI:2;FALCIPARUM:1;KNOWLESI:1;VIVAX:1;YOELII:1			conserved hypothetical protein	PB000033.00.0(berghei.aa) PB001433.02.0(berghei.aa) PC000022.03.0(chabaudi.aa) PC000320.01.0(chabaudi.aa) PFE0335w(falciparum.aa) PKH_102610(knowlesi.aa) PVX_097900(vivax.aa) PY04352(yoelii.aa)
ORTHOMCL516	8	6	BERGHEI:2;CHABAUDI:1;FALCIPARUM:1;KNOWLESI:1;VIVAX:1;YOELII:2	GO:0020011:GO:0003746:GO:0006414	apicoplast:translation elongation factor activity:translational elongation	tetQ family GTPase, putative	PB000024.02.0(berghei.aa) PB001163.01.0(berghei.aa) PC000206.02.0(chabaudi.aa) PFL1710c(falciparum.aa) PKH_145390(knowlesi.aa) PVX_100720(vivax.aa) PY00511(yoelii.aa) PY00960(yoelii.aa)
ORTHOMCL517	8	6	BERGHEI:2;CHABAUDI:2;FALCIPARUM:1;KNOWLESI:1;VIVAX:1;YOELII:1			conserved hypothetical protein	PB000023.03.0(berghei.aa) PB000997.01.0(berghei.aa) PC000881.02.0(chabaudi.aa) PC300332.00.0(chabaudi.aa) PFD1115c(falciparum.aa) PKH_052710(knowlesi.aa) PVX_090220(vivax.aa) PY06456(yoelii.aa)
ORTHOMCL518	8	6	BERGHEI:2;CHABAUDI:1;FALCIPARUM:1;KNOWLESI:1;VIVAX:1;YOELII:2	GO:0004175:GO:0006508:GO:0005838	endopeptidase activity:proteolysis:proteasome regulatory particle	proteosome subunit, putative	PB000023.00.0(berghei.aa) PB001568.02.0(berghei.aa) PC000542.04.0(chabaudi.aa) PF14_0025(falciparum.aa) PKH_134470(knowlesi.aa) PVX_086315(vivax.aa) PY00119(yoelii.aa) PY00120(yoelii.aa)
ORTHOMCL519	8	6	BERGHEI:2;CHABAUDI:2;FALCIPARUM:1;KNOWLESI:1;VIVAX:1;YOELII:1			conserved hypothetical protein	PB000016.03.0(berghei.aa) PB300770.00.0(berghei.aa) PC000118.00.0(chabaudi.aa) PC000517.02.0(chabaudi.aa) PF11_0108(falciparum.aa) PKH_090750(knowlesi.aa) PVX_091160(vivax.aa) PY03704(yoelii.aa)
ORTHOMCL520	8	6	BERGHEI:2;CHABAUDI:2;FALCIPARUM:1;KNOWLESI:1;VIVAX:1;YOELII:1			hypothetical protein, conserved	PB000014.03.0(berghei.aa) PB301034.00.0(berghei.aa) PC000504.00.0(chabaudi.aa) PC000709.04.0(chabaudi.aa) PF14_0606(falciparum.aa) PKH_124180(knowlesi.aa) PVX_117275(vivax.aa) PY06777(yoelii.aa)
ORTHOMCL521	8	6	BERGHEI:2;CHABAUDI:2;FALCIPARUM:1;KNOWLESI:1;VIVAX:1;YOELII:1			hypothetical protein	PB000007.03.0(berghei.aa) PB000275.03.0(berghei.aa) PC000281.04.0(chabaudi.aa) PC000685.01.0(chabaudi.aa) PFL1190c(falciparum.aa) PKH_144140(knowlesi.aa) PVX_123865(vivax.aa) PY02470(yoelii.aa)
ORTHOMCL522	8	6	BERGHEI:2;CHABAUDI:2;FALCIPARUM:1;KNOWLESI:1;VIVAX:1;YOELII:1			conserved hypothetical protein	PB000005.03.0(berghei.aa) PB001151.01.0(berghei.aa) PC000548.03.0(chabaudi.aa) PC001303.02.0(chabaudi.aa) PFL1990c(falciparum.aa) PKH_145840(knowlesi.aa) PVX_100970(vivax.aa) PY03466(yoelii.aa)
ORTHOMCL523	8	6	BERGHEI:2;CHABAUDI:2;FALCIPARUM:1;KNOWLESI:1;VIVAX:1;YOELII:1			hypothetical protein	PB000004.02.0(berghei.aa) PB001035.01.0(berghei.aa) PC000809.04.0(chabaudi.aa) PC300049.00.0(chabaudi.aa) PF14_0199(falciparum.aa) PKH_132850(knowlesi.aa) PVX_085455(vivax.aa) PY01197(yoelii.aa)
ORTHOMCL524	8	6	BERGHEI:2;CHABAUDI:2;FALCIPARUM:1;KNOWLESI:1;VIVAX:1;YOELII:1	GO:0020011	apicoplast	glycine --tRNA ligase, putative	PB000003.02.0(berghei.aa) PB000666.02.0(berghei.aa) PC000655.01.0(chabaudi.aa) PC000808.04.0(chabaudi.aa) PF14_0198(falciparum.aa) PKH_132860(knowlesi.aa) PVX_085460(vivax.aa) PY01198(yoelii.aa)
ORTHOMCL525	8	6	BERGHEI:2;CHABAUDI:2;FALCIPARUM:1;KNOWLESI:1;VIVAX:1;YOELII:1			hypothetical protein, conserved	MAL8P1.80(falciparum.aa) PB000333.03.0(berghei.aa) PB000457.01.0(berghei.aa) PC301050.00.0(chabaudi.aa) PC302349.00.0(chabaudi.aa) PKH_051620(knowlesi.aa) PVX_089592(vivax.aa) PY00568(yoelii.aa)
ORTHOMCL526	8	6	BERGHEI:1;CHABAUDI:2;FALCIPARUM:1;KNOWLESI:1;VIVAX:1;YOELII:2			hypothetical protein, conserved	MAL8P1.60(falciparum.aa) PB000048.00.0(berghei.aa) PC000012.00.0(chabaudi.aa) PC000237.00.0(chabaudi.aa) PKH_051140(knowlesi.aa) PVX_089375(vivax.aa) PY03071(yoelii.aa) PY03072(yoelii.aa)
ORTHOMCL527	8	6	BERGHEI:2;CHABAUDI:2;FALCIPARUM:1;KNOWLESI:1;VIVAX:1;YOELII:1			hypothetical protein, conserved	MAL8P1.54(falciparum.aa) PB001055.01.0(berghei.aa) PB401125.00.0(berghei.aa) PC001156.02.0(chabaudi.aa) PC301240.00.0(chabaudi.aa) PKH_051010(knowlesi.aa) PVX_089315(vivax.aa) PY03028(yoelii.aa)
ORTHOMCL528	8	6	BERGHEI:2;CHABAUDI:1;FALCIPARUM:1;KNOWLESI:1;VIVAX:1;YOELII:2			hypothetical membrane protein, conserved	MAL8P1.49(falciparum.aa) PB000078.02.0(berghei.aa) PB000419.03.0(berghei.aa) PC001426.02.0(chabaudi.aa) PKH_050880(knowlesi.aa) PVX_089255(vivax.aa) PY04241(yoelii.aa) PY07228(yoelii.aa)
ORTHOMCL529	8	6	BERGHEI:2;CHABAUDI:2;FALCIPARUM:1;KNOWLESI:1;VIVAX:1;YOELII:1			hypothetical protein, conserved	MAL8P1.24(falciparum.aa) PB000646.02.0(berghei.aa) PB001509.02.0(berghei.aa) PC301504.00.0(chabaudi.aa) PC302069.00.0(chabaudi.aa) PKH_050480(knowlesi.aa) PVX_089060(vivax.aa) PY01031(yoelii.aa)
ORTHOMCL530	8	6	BERGHEI:2;CHABAUDI:2;FALCIPARUM:1;KNOWLESI:1;VIVAX:1;YOELII:1			mannose-6-phosphate isomerase, putative	MAL8P1.156(falciparum.aa) PB000597.02.0(berghei.aa) PB000906.01.0(berghei.aa) PC000142.03.0(chabaudi.aa) PC000941.01.0(chabaudi.aa) PKH_011660(knowlesi.aa) PVX_093650(vivax.aa) PY03463(yoelii.aa)
ORTHOMCL532	8	6	BERGHEI:1;CHABAUDI:2;FALCIPARUM:1;KNOWLESI:1;VIVAX:1;YOELII:2	GO:0016020	membrane	exported serine/threonine protein kinase	MAL7P1.91(falciparum.aa) PB001163.02.0(berghei.aa) PC000188.03.0(chabaudi.aa) PC000691.03.0(chabaudi.aa) PKH_030020(knowlesi.aa) PVX_000525(vivax.aa) PY02763(yoelii.aa) PY02993(yoelii.aa)
ORTHOMCL533	8	6	BERGHEI:1;CHABAUDI:3;FALCIPARUM:1;KNOWLESI:1;VIVAX:1;YOELII:1			thioredoxin-like protein	MAL7P1.88(falciparum.aa) PB000711.02.0(berghei.aa) PC000348.03.0(chabaudi.aa) PC000690.03.0(chabaudi.aa) PC301219.00.0(chabaudi.aa) PKH_030040(knowlesi.aa) PVX_000535(vivax.aa) PY03292(yoelii.aa)
ORTHOMCL535	8	6	BERGHEI:1;CHABAUDI:3;FALCIPARUM:1;KNOWLESI:1;VIVAX:1;YOELII:1			hypothetical protein, conserved	MAL7P1.102(falciparum.aa) PB300959.00.0(berghei.aa) PC000103.03.0(chabaudi.aa) PC000215.02.0(chabaudi.aa) PC000247.02.0(chabaudi.aa) PKH_031320(knowlesi.aa) PVX_096350(vivax.aa) PY02458(yoelii.aa)
ORTHOMCL536	8	6	BERGHEI:2;CHABAUDI:2;FALCIPARUM:1;KNOWLESI:1;VIVAX:1;YOELII:1	GO:0000070	mitotic sister chromatid segregation	chromosome segregation protein, putative	MAL13P1.96(falciparum.aa) PB000269.01.0(berghei.aa) PB001653.02.0(berghei.aa) PC000798.00.0(chabaudi.aa) PC301935.00.0(chabaudi.aa) PKH_141770(knowlesi.aa) PVX_122740(vivax.aa) PY01780(yoelii.aa)
ORTHOMCL537	8	6	BERGHEI:1;CHABAUDI:2;FALCIPARUM:1;KNOWLESI:1;VIVAX:1;YOELII:2			karyopherin	MAL13P1.83(falciparum.aa) PB000389.01.0(berghei.aa) PC000376.01.0(chabaudi.aa) PC000817.02.0(chabaudi.aa) PKH_141520(knowlesi.aa) PVX_122620(vivax.aa) PY06555(yoelii.aa) PY06952(yoelii.aa)
ORTHOMCL538	8	6	BERGHEI:1;CHABAUDI:3;FALCIPARUM:1;KNOWLESI:1;VIVAX:1;YOELII:1	GO:0020011	apicoplast	hypothetical protein, conserved	MAL13P1.75(falciparum.aa) PB000050.02.0(berghei.aa) PC000223.03.0(chabaudi.aa) PC000428.00.0(chabaudi.aa) PC300471.00.0(chabaudi.aa) PKH_141380(knowlesi.aa) PVX_122555(vivax.aa) PY00474(yoelii.aa)
ORTHOMCL539	8	6	BERGHEI:2;CHABAUDI:2;FALCIPARUM:1;KNOWLESI:1;VIVAX:1;YOELII:1			putative hsp protein	MAL13P1.540(falciparum.aa) PB000882.00.0(berghei.aa) PB000883.00.0(berghei.aa) PC000924.02.0(chabaudi.aa) PC404076.00.0(chabaudi.aa) PKH_121030(knowlesi.aa) PVX_083105(vivax.aa) PY05402(yoelii.aa)
ORTHOMCL540	8	6	BERGHEI:2;CHABAUDI:2;FALCIPARUM:1;KNOWLESI:1;VIVAX:1;YOELII:1			hypothetical protein, conserved	MAL13P1.48(falciparum.aa) PB000410.01.0(berghei.aa) PB001152.00.0(berghei.aa) PC000033.00.0(chabaudi.aa) PC000243.05.0(chabaudi.aa) PKH_140900(knowlesi.aa) PVX_122335(vivax.aa) PY05346(yoelii.aa)
ORTHOMCL541	8	6	BERGHEI:1;CHABAUDI:3;FALCIPARUM:1;KNOWLESI:1;VIVAX:1;YOELII:1			hypothetical protein	MAL13P1.390(falciparum.aa) PB000720.02.0(berghei.aa) PC000453.00.0(chabaudi.aa) PC107700.00.0(chabaudi.aa) PC302049.00.0(chabaudi.aa) PKH_121050(knowlesi.aa) PVX_083095(vivax.aa) PY05620(yoelii.aa)
ORTHOMCL542	8	6	BERGHEI:1;CHABAUDI:2;FALCIPARUM:1;KNOWLESI:1;VIVAX:1;YOELII:2			hypothetical protein	MAL13P1.349(falciparum.aa) PB000938.03.0(berghei.aa) PC301560.00.0(chabaudi.aa) PC403363.00.0(chabaudi.aa) PKH_110130(knowlesi.aa) PVX_115420(vivax.aa) PY04540(yoelii.aa) PY06440(yoelii.aa)
ORTHOMCL543	8	6	BERGHEI:2;CHABAUDI:2;FALCIPARUM:1;KNOWLESI:1;VIVAX:1;YOELII:1	GO:0006281	DNA repair	DNA repair endonuclease	MAL13P1.346(falciparum.aa) PB000548.01.0(berghei.aa) PB000810.02.0(berghei.aa) PC000902.01.0(chabaudi.aa) PC300336.00.0(chabaudi.aa) PKH_110170(knowlesi.aa) PVX_115400(vivax.aa) PY04288(yoelii.aa)
ORTHOMCL544	8	6	BERGHEI:2;CHABAUDI:2;FALCIPARUM:1;KNOWLESI:1;VIVAX:1;YOELII:1	GO:0016020:GO:0016780	membrane:phosphotransferase activity, for other substituted phosphate groups	phosphatidylserine synthase i; putative	MAL13P1.335(falciparum.aa) PB403205.00.0(berghei.aa) PB405143.00.0(berghei.aa) PC000559.02.0(chabaudi.aa) PC403978.00.0(chabaudi.aa) PKH_110380(knowlesi.aa) PVX_115300(vivax.aa) PY06104(yoelii.aa)
ORTHOMCL545	8	6	BERGHEI:1;CHABAUDI:2;FALCIPARUM:1;KNOWLESI:1;VIVAX:1;YOELII:2			hypothetical protein, conserved	MAL13P1.333(falciparum.aa) PB000186.01.0(berghei.aa) PC000196.04.0(chabaudi.aa) PC000622.00.0(chabaudi.aa) PKH_110440(knowlesi.aa) PVX_115275(vivax.aa) PY05031(yoelii.aa) PY05219(yoelii.aa)
ORTHOMCL546	8	6	BERGHEI:2;CHABAUDI:2;FALCIPARUM:1;KNOWLESI:1;VIVAX:1;YOELII:1			hypothetical protein, conserved	MAL13P1.33(falciparum.aa) PB000642.02.0(berghei.aa) PB300721.00.0(berghei.aa) PC000028.01.0(chabaudi.aa) PC300485.00.0(chabaudi.aa) PKH_140520(knowlesi.aa) PVX_122170(vivax.aa) PY02593(yoelii.aa)
ORTHOMCL547	8	6	BERGHEI:1;CHABAUDI:3;FALCIPARUM:1;KNOWLESI:1;VIVAX:1;YOELII:1			hypothetical protein, conserved	MAL13P1.308(falciparum.aa) PB108442.00.0(berghei.aa) PC104862.00.0(chabaudi.aa) PC104863.00.0(chabaudi.aa) PC402074.00.0(chabaudi.aa) PKH_110890(knowlesi.aa) PVX_115050(vivax.aa) PY01759(yoelii.aa)
ORTHOMCL548	8	6	BERGHEI:1;CHABAUDI:2;FALCIPARUM:1;KNOWLESI:1;VIVAX:1;YOELII:2			malaria antigen	MAL13P1.304(falciparum.aa) PB001374.02.0(berghei.aa) PC000600.01.0(chabaudi.aa) PC000706.01.0(chabaudi.aa) PKH_110950(knowlesi.aa) PVX_115020(vivax.aa) PY01092(yoelii.aa) PY01093(yoelii.aa)
ORTHOMCL549	8	6	BERGHEI:1;CHABAUDI:2;FALCIPARUM:1;KNOWLESI:1;VIVAX:1;YOELII:2	GO:0004527:GO:0000178	exonuclease activity:exosome (RNase complex)	mitotic control protein dis3 homologue, putative	MAL13P1.289(falciparum.aa) PB000861.03.0(berghei.aa) PC000066.01.0(chabaudi.aa) PC000169.04.0(chabaudi.aa) PKH_111150(knowlesi.aa) PVX_114935(vivax.aa) PY02885(yoelii.aa) PY06658(yoelii.aa)
ORTHOMCL550	8	6	BERGHEI:3;CHABAUDI:1;FALCIPARUM:1;KNOWLESI:1;VIVAX:1;YOELII:1			hypothetical protein, conserved	MAL13P1.286(falciparum.aa) PB300018.00.0(berghei.aa) PB300048.00.0(berghei.aa) PB301022.00.0(berghei.aa) PC102052.00.0(chabaudi.aa) PKH_111280(knowlesi.aa) PVX_114885(vivax.aa) PY01567(yoelii.aa)
ORTHOMCL551	8	6	BERGHEI:2;CHABAUDI:2;FALCIPARUM:1;KNOWLESI:1;VIVAX:1;YOELII:1	GO:0005952	cAMP-dependent protein kinase complex	Ser/Thr protein kinase	MAL13P1.278(falciparum.aa) PB000513.02.0(berghei.aa) PB100542.00.0(berghei.aa) PC000195.00.0(chabaudi.aa) PC000375.01.0(chabaudi.aa) PKH_111420(knowlesi.aa) PVX_114820(vivax.aa) PY02340(yoelii.aa)
ORTHOMCL552	8	6	BERGHEI:2;CHABAUDI:2;FALCIPARUM:1;KNOWLESI:1;VIVAX:1;YOELII:1	GO:0008287:GO:0006470:GO:0004722	protein serine/threonine phosphatase complex:protein amino acid dephosphorylation:protein serine/threonine phosphatase activity	serine/threonine protein phosphatase pfPp5	MAL13P1.274(falciparum.aa) PB000597.03.0(berghei.aa) PB001029.01.0(berghei.aa) PC000194.04.0(chabaudi.aa) PC104684.00.0(chabaudi.aa) PKH_111550(knowlesi.aa) PVX_114750(vivax.aa) PY04697(yoelii.aa)
ORTHOMCL553	8	6	BERGHEI:2;CHABAUDI:2;FALCIPARUM:1;KNOWLESI:1;VIVAX:1;YOELII:1			hypothetical protein, conserved	MAL13P1.266(falciparum.aa) PB000263.01.0(berghei.aa) PB000542.03.0(berghei.aa) PC000681.03.0(chabaudi.aa) PC301499.00.0(chabaudi.aa) PKH_120160(knowlesi.aa) PVX_083510(vivax.aa) PY06241(yoelii.aa)
ORTHOMCL554	8	6	BERGHEI:2;CHABAUDI:2;FALCIPARUM:1;KNOWLESI:1;VIVAX:1;YOELII:1			hypothetical protein, conserved	MAL13P1.26(falciparum.aa) PB000115.03.0(berghei.aa) PB000972.00.0(berghei.aa) PC300126.00.0(chabaudi.aa) PC300225.00.0(chabaudi.aa) PKH_140380(knowlesi.aa) PVX_122100(vivax.aa) PY02189(yoelii.aa)
ORTHOMCL555	8	6	BERGHEI:1;CHABAUDI:2;FALCIPARUM:1;KNOWLESI:1;VIVAX:1;YOELII:2			hypothetical protein, conserved	MAL13P1.245(falciparum.aa) PB000754.03.0(berghei.aa) PC000694.02.0(chabaudi.aa) PC300959.00.0(chabaudi.aa) PKH_120520(knowlesi.aa) PVX_083330(vivax.aa) PY05113(yoelii.aa) PY05114(yoelii.aa)
ORTHOMCL556	8	6	BERGHEI:1;CHABAUDI:3;FALCIPARUM:1;KNOWLESI:1;VIVAX:1;YOELII:1			hypothetical protein, conserved	MAL13P1.239(falciparum.aa) PB001279.02.0(berghei.aa) PC000390.04.0(chabaudi.aa) PC000629.03.0(chabaudi.aa) PC000915.02.0(chabaudi.aa) PKH_120600(knowlesi.aa) PVX_083290(vivax.aa) PY06076(yoelii.aa)
ORTHOMCL557	8	6	BERGHEI:2;CHABAUDI:2;FALCIPARUM:1;KNOWLESI:1;VIVAX:1;YOELII:1			hypothetical protein, conserved	MAL13P1.230(falciparum.aa) PB000499.02.0(berghei.aa) PB000669.00.0(berghei.aa) PC300940.00.0(chabaudi.aa) PC302229.00.0(chabaudi.aa) PKH_120840(knowlesi.aa) PVX_083200(vivax.aa) PY02509(yoelii.aa)
ORTHOMCL558	8	6	BERGHEI:1;CHABAUDI:3;FALCIPARUM:1;KNOWLESI:1;VIVAX:1;YOELII:1			thioredoxin, putative	MAL13P1.225(falciparum.aa) PB105583.00.0(berghei.aa) PC000809.00.0(chabaudi.aa) PC103721.00.0(chabaudi.aa) PC301657.00.0(chabaudi.aa) PKH_120930(knowlesi.aa) PVX_083155(vivax.aa) PY00586(yoelii.aa)
ORTHOMCL559	8	6	BERGHEI:1;CHABAUDI:2;FALCIPARUM:1;KNOWLESI:1;VIVAX:2;YOELII:1			hypothetical protein, conserved	MAL13P1.222(falciparum.aa) PB000744.02.0(berghei.aa) PC000773.01.0(chabaudi.aa) PC103124.00.0(chabaudi.aa) PKH_120950(knowlesi.aa) PVX_083140(vivax.aa) PVX_083145(vivax.aa) PY00584(yoelii.aa)
ORTHOMCL560	8	6	BERGHEI:1;CHABAUDI:2;FALCIPARUM:1;KNOWLESI:1;VIVAX:1;YOELII:2			hypothetical protein, conserved	MAL13P1.194(falciparum.aa) PB000225.01.0(berghei.aa) PC000040.00.0(chabaudi.aa) PC001017.02.0(chabaudi.aa) PKH_121510(knowlesi.aa) PVX_082865(vivax.aa) PY05571(yoelii.aa) PY07116(yoelii.aa)
ORTHOMCL561	8	6	BERGHEI:2;CHABAUDI:1;FALCIPARUM:1;KNOWLESI:1;VIVAX:1;YOELII:2			hypothetical protein, conserved	MAL13P1.191(falciparum.aa) PB000050.03.0(berghei.aa) PB300477.00.0(berghei.aa) PC000553.02.0(chabaudi.aa) PKH_121540(knowlesi.aa) PVX_082850(vivax.aa) PY07119(yoelii.aa) PY07120(yoelii.aa)
ORTHOMCL562	8	6	BERGHEI:2;CHABAUDI:1;FALCIPARUM:1;KNOWLESI:1;VIVAX:1;YOELII:2			hypothetical protein, conserved	MAL13P1.156(falciparum.aa) PB001451.02.0(berghei.aa) PB300029.00.0(berghei.aa) PC000088.00.0(chabaudi.aa) PKH_122300(knowlesi.aa) PVX_082430(vivax.aa) PY06389(yoelii.aa) PY06390(yoelii.aa)
ORTHOMCL563	8	6	BERGHEI:2;CHABAUDI:2;FALCIPARUM:1;KNOWLESI:1;VIVAX:1;YOELII:1			hypothetical protein, conserved	MAL13P1.151(falciparum.aa) PB000780.00.0(berghei.aa) PB001020.01.0(berghei.aa) PC301958.00.0(chabaudi.aa) PC302386.00.0(chabaudi.aa) PKH_122500(knowlesi.aa) PVX_082350(vivax.aa) PY04447(yoelii.aa)
ORTHOMCL564	8	6	BERGHEI:2;CHABAUDI:2;FALCIPARUM:1;KNOWLESI:1;VIVAX:1;YOELII:1			hypothetical protein, conserved	MAL13P1.140(falciparum.aa) PB000973.01.0(berghei.aa) PB404009.00.0(berghei.aa) PC000208.02.0(chabaudi.aa) PC000580.00.0(chabaudi.aa) PKH_122720(knowlesi.aa) PVX_116585(vivax.aa) PY02850(yoelii.aa)
ORTHOMCL565	8	6	BERGHEI:2;CHABAUDI:1;FALCIPARUM:1;KNOWLESI:2;VIVAX:1;YOELII:1			hypothetical protein, conserved	MAL13P1.138(falciparum.aa) PB000235.02.0(berghei.aa) PB300445.00.0(berghei.aa) PC000643.00.0(chabaudi.aa) PKH_122760(knowlesi.aa) PKH_122770(knowlesi.aa) PVX_116605(vivax.aa) PY02025(yoelii.aa)
ORTHOMCL566	8	6	BERGHEI:2;CHABAUDI:1;FALCIPARUM:1;KNOWLESI:1;VIVAX:1;YOELII:2			hypothetical protein, conserved	MAL13P1.116(falciparum.aa) PB000818.00.0(berghei.aa) PB300985.00.0(berghei.aa) PC000290.03.0(chabaudi.aa) PKH_142030(knowlesi.aa) PVX_122875(vivax.aa) PY03990(yoelii.aa) PY06320(yoelii.aa)
ORTHOMCL578	7	6	BERGHEI:1;CHABAUDI:2;FALCIPARUM:1;KNOWLESI:1;VIVAX:1;YOELII:1			hypothetical protein	PB401991.00.0(berghei.aa) PC300033.00.0(chabaudi.aa) PC400495.00.0(chabaudi.aa) PF14_0253(falciparum.aa) PKH_132300(knowlesi.aa) PVX_085165(vivax.aa) PY02120(yoelii.aa)
ORTHOMCL580	7	6	BERGHEI:1;CHABAUDI:1;FALCIPARUM:2;KNOWLESI:1;VIVAX:1;YOELII:1			conserved hypothetical protein	PB301540.00.0(berghei.aa) PC001234.02.0(chabaudi.aa) PFF0080c(falciparum.aa) PFF1505w(falciparum.aa) PKH_111790(knowlesi.aa) PVX_114650(vivax.aa) PY00832(yoelii.aa)
ORTHOMCL581	7	6	BERGHEI:1;CHABAUDI:1;FALCIPARUM:2;KNOWLESI:1;VIVAX:1;YOELII:1	GO:0020008	rhoptry	rhoptry-associated protein 3, RAP3	PB301475.00.0(berghei.aa) PC000289.00.0(chabaudi.aa) PFE0075c(falciparum.aa) PFE0080c(falciparum.aa) PKH_103190(knowlesi.aa) PVX_097590(vivax.aa) PY03918(yoelii.aa)
ORTHOMCL582	7	6	BERGHEI:1;CHABAUDI:2;FALCIPARUM:1;KNOWLESI:1;VIVAX:1;YOELII:1			conserved hypothetical protein	PB301371.00.0(berghei.aa) PC000104.02.0(chabaudi.aa) PC000355.00.0(chabaudi.aa) PF07_0114(falciparum.aa) PKH_021210(knowlesi.aa) PVX_081690(vivax.aa) PY01290(yoelii.aa)
ORTHOMCL583	7	6	BERGHEI:1;CHABAUDI:2;FALCIPARUM:1;KNOWLESI:1;VIVAX:1;YOELII:1	GO:0004364	glutathione transferase activity	glutathione S-transferase	PB301263.00.0(berghei.aa) PC000014.01.0(chabaudi.aa) PC302243.00.0(chabaudi.aa) PF14_0187(falciparum.aa) PKH_132970(knowlesi.aa) PVX_085515(vivax.aa) PY05088(yoelii.aa)
ORTHOMCL584	7	6	BERGHEI:1;CHABAUDI:2;FALCIPARUM:1;KNOWLESI:1;VIVAX:1;YOELII:1			hypothetical protein	PB301163.00.0(berghei.aa) PC000500.01.0(chabaudi.aa) PC000877.02.0(chabaudi.aa) PF11_0432(falciparum.aa) PKH_093940(knowlesi.aa) PVX_092705(vivax.aa) PY03536(yoelii.aa)
ORTHOMCL585	7	6	BERGHEI:1;CHABAUDI:2;FALCIPARUM:1;KNOWLESI:1;VIVAX:1;YOELII:1	GO:0020011:GO:0000703	apicoplast:oxidized pyrimidine base lesion DNA N-glycosylase activity	A/G-specific adenine glycosylase, putative	PB301154.00.0(berghei.aa) PC000266.00.0(chabaudi.aa) PC301946.00.0(chabaudi.aa) PF11_0306(falciparum.aa) PKH_092730(knowlesi.aa) PVX_092090(vivax.aa) PY05666(yoelii.aa)
ORTHOMCL586	7	6	BERGHEI:1;CHABAUDI:2;FALCIPARUM:1;KNOWLESI:1;VIVAX:1;YOELII:1			conserved hypothetical protein	PB301090.00.0(berghei.aa) PC000623.02.0(chabaudi.aa) PC301124.00.0(chabaudi.aa) PF11_0252(falciparum.aa) PKH_092160(knowlesi.aa) PVX_091820(vivax.aa) PY01158(yoelii.aa)
ORTHOMCL587	7	6	BERGHEI:1;CHABAUDI:2;FALCIPARUM:1;KNOWLESI:1;VIVAX:1;YOELII:1			hypothetical protein	PB300997.00.0(berghei.aa) PC300032.00.0(chabaudi.aa) PC301703.00.0(chabaudi.aa) PFF0210w(falciparum.aa) PKH_114530(knowlesi.aa) PVX_113380(vivax.aa) PY05527(yoelii.aa)
ORTHOMCL588	7	6	BERGHEI:1;CHABAUDI:2;FALCIPARUM:1;KNOWLESI:1;VIVAX:1;YOELII:1			conserved hypothetical protein	PB300957.00.0(berghei.aa) PC001247.02.0(chabaudi.aa) PC403814.00.0(chabaudi.aa) PF14_0628(falciparum.aa) PKH_123960(knowlesi.aa) PVX_117165(vivax.aa) PY04331(yoelii.aa)
ORTHOMCL589	7	6	BERGHEI:1;CHABAUDI:1;FALCIPARUM:2;KNOWLESI:1;VIVAX:1;YOELII:1	GO:0020011:GO:0016787	apicoplast:hydrolase activity	aminopeptidase, putative	PB300951.00.0(berghei.aa) PC000901.02.0(chabaudi.aa) PF08_0022(falciparum.aa) PF14_0015(falciparum.aa) PKH_050460(knowlesi.aa) PVX_089050(vivax.aa) PY05572(yoelii.aa)
ORTHOMCL590	7	6	BERGHEI:1;CHABAUDI:2;FALCIPARUM:1;KNOWLESI:1;VIVAX:1;YOELII:1			Cg3 protein, putative	PB300919.00.0(berghei.aa) PC000478.01.0(chabaudi.aa) PC302526.00.0(chabaudi.aa) PF07_0034(falciparum.aa) PKH_010700(knowlesi.aa) PVX_087975(vivax.aa) PY05062(yoelii.aa)
ORTHOMCL591	7	6	BERGHEI:1;CHABAUDI:2;FALCIPARUM:1;KNOWLESI:1;VIVAX:1;YOELII:1			conserved hypothetical protein	PB300909.00.0(berghei.aa) PC001304.02.0(chabaudi.aa) PC300833.00.0(chabaudi.aa) PFF0880c(falciparum.aa) PKH_113120(knowlesi.aa) PVX_114035(vivax.aa) PY05478(yoelii.aa)
ORTHOMCL593	7	6	BERGHEI:1;CHABAUDI:2;FALCIPARUM:1;KNOWLESI:1;VIVAX:1;YOELII:1	GO:0003887:GO:0008310:GO:0043625	DNA-directed DNA polymerase activity:single-stranded DNA specific 3'-5' exodeoxyribonuclease activity:delta DNA polymerase complex	DNA polymerase delta catalytic subunit	PB300723.00.0(berghei.aa) PC300406.00.0(chabaudi.aa) PC300999.00.0(chabaudi.aa) PF10_0165(falciparum.aa) PKH_060110(knowlesi.aa) PVX_001720(vivax.aa) PY00203(yoelii.aa)
ORTHOMCL594	7	6	BERGHEI:1;CHABAUDI:1;FALCIPARUM:1;KNOWLESI:1;VIVAX:1;YOELII:2			conserved hypothetical protein	PB300601.00.0(berghei.aa) PC000610.02.0(chabaudi.aa) PFF0965c(falciparum.aa) PKH_112950(knowlesi.aa) PVX_114115(vivax.aa) PY03247(yoelii.aa) PY03248(yoelii.aa)
ORTHOMCL595	7	6	BERGHEI:1;CHABAUDI:2;FALCIPARUM:1;KNOWLESI:1;VIVAX:1;YOELII:1			hypothetical protein	PB300595.00.0(berghei.aa) PC300985.00.0(chabaudi.aa) PC301324.00.0(chabaudi.aa) PFC0425w(falciparum.aa) PKH_083000(knowlesi.aa) PVX_119615(vivax.aa) PY05936(yoelii.aa)
ORTHOMCL596	7	6	BERGHEI:1;CHABAUDI:2;FALCIPARUM:1;KNOWLESI:1;VIVAX:1;YOELII:1	GO:0042147	retrograde transport, endosome to Golgi	Hbeta58/Vps26 protein homolog, putative	PB300566.00.0(berghei.aa) PC000260.00.0(chabaudi.aa) PC300609.00.0(chabaudi.aa) PFL2415w(falciparum.aa) PKH_146800(knowlesi.aa) PVX_101410(vivax.aa) PY05367(yoelii.aa)
ORTHOMCL597	7	6	BERGHEI:1;CHABAUDI:2;FALCIPARUM:1;KNOWLESI:1;VIVAX:1;YOELII:1	GO:0020011	apicoplast	hypothetical protein, conserved	PB300563.00.0(berghei.aa) PC000271.04.0(chabaudi.aa) PC302169.00.0(chabaudi.aa) PF07_0113(falciparum.aa) PKH_021190(knowlesi.aa) PVX_081680(vivax.aa) PY02093(yoelii.aa)
ORTHOMCL598	7	6	BERGHEI:1;CHABAUDI:2;FALCIPARUM:1;KNOWLESI:1;VIVAX:1;YOELII:1	GO:0004721:GO:0006470	phosphoprotein phosphatase activity:protein amino acid dephosphorylation	protein phosphatase 2C	PB300495.00.0(berghei.aa) PC000342.03.0(chabaudi.aa) PC000523.01.0(chabaudi.aa) PFD0505c(falciparum.aa) PKH_030450(knowlesi.aa) PVX_000735(vivax.aa) PY02310(yoelii.aa)
ORTHOMCL599	7	6	BERGHEI:1;CHABAUDI:2;FALCIPARUM:1;KNOWLESI:1;VIVAX:1;YOELII:1			conserved hypothetical protein	PB300427.00.0(berghei.aa) PC000858.02.0(chabaudi.aa) PC301735.00.0(chabaudi.aa) PFL2355w(falciparum.aa) PKH_146640(knowlesi.aa) PVX_101345(vivax.aa) PY02899(yoelii.aa)
ORTHOMCL600	7	6	BERGHEI:1;CHABAUDI:1;FALCIPARUM:1;KNOWLESI:1;VIVAX:1;YOELII:2			conserved hypothetical protein	PB300414.00.0(berghei.aa) PC000070.01.0(chabaudi.aa) PF10_0145(falciparum.aa) PKH_081480(knowlesi.aa) PVX_094955(vivax.aa) PY05985(yoelii.aa) PY07441(yoelii.aa)
ORTHOMCL601	7	6	BERGHEI:1;CHABAUDI:2;FALCIPARUM:1;KNOWLESI:1;VIVAX:1;YOELII:1			hypothetical protein	PB300412.00.0(berghei.aa) PC300698.00.0(chabaudi.aa) PC301937.00.0(chabaudi.aa) PF14_0250(falciparum.aa) PKH_132330(knowlesi.aa) PVX_085180(vivax.aa) PY07137(yoelii.aa)
ORTHOMCL602	7	6	BERGHEI:1;CHABAUDI:1;FALCIPARUM:1;KNOWLESI:2;VIVAX:1;YOELII:1	GO:0006979	response to oxidative stress	glutathione synthetase	PB300407.00.0(berghei.aa) PC000472.01.0(chabaudi.aa) PFE0605c(falciparum.aa) PKH_011060(knowlesi.aa) PKH_102080(knowlesi.aa) PVX_080630(vivax.aa) PY07248(yoelii.aa)
ORTHOMCL603	7	6	BERGHEI:1;CHABAUDI:2;FALCIPARUM:1;KNOWLESI:1;VIVAX:1;YOELII:1			hypothetical protein	PB300382.00.0(berghei.aa) PC000582.02.0(chabaudi.aa) PC001388.02.0(chabaudi.aa) PF10_0079(falciparum.aa) PKH_080690(knowlesi.aa) PVX_094600(vivax.aa) PY00764(yoelii.aa)
ORTHOMCL604	7	6	BERGHEI:1;CHABAUDI:2;FALCIPARUM:1;KNOWLESI:1;VIVAX:1;YOELII:1			conserved hypothetical protein	PB300370.00.0(berghei.aa) PC000205.02.0(chabaudi.aa) PC000841.02.0(chabaudi.aa) PFL1280w(falciparum.aa) PKH_144330(knowlesi.aa) PVX_123955(vivax.aa) PY06719(yoelii.aa)
ORTHOMCL605	7	6	BERGHEI:2;CHABAUDI:1;FALCIPARUM:1;KNOWLESI:1;VIVAX:1;YOELII:1	GO:0020011	apicoplast	metabolite/drug transporter	PB300294.00.0(berghei.aa) PB300977.00.0(berghei.aa) PC300119.00.0(chabaudi.aa) PF11_0059(falciparum.aa) PKH_090200(knowlesi.aa) PVX_090920(vivax.aa) PY02384(yoelii.aa)
ORTHOMCL606	7	6	BERGHEI:1;CHABAUDI:2;FALCIPARUM:1;KNOWLESI:1;VIVAX:1;YOELII:1			hypothetical protein, conserved	PB300267.00.0(berghei.aa) PC000271.01.0(chabaudi.aa) PC300146.00.0(chabaudi.aa) PFL1105c(falciparum.aa) PKH_143950(knowlesi.aa) PVX_123780(vivax.aa) PY03450(yoelii.aa)
ORTHOMCL607	7	6	BERGHEI:1;CHABAUDI:2;FALCIPARUM:1;KNOWLESI:1;VIVAX:1;YOELII:1			peptide release factor, putative	PB300259.00.0(berghei.aa) PC000172.02.0(chabaudi.aa) PC301190.00.0(chabaudi.aa) PFI1575c(falciparum.aa) PKH_073060(knowlesi.aa) PVX_087085(vivax.aa) PY03620(yoelii.aa)
ORTHOMCL609	7	6	BERGHEI:1;CHABAUDI:2;FALCIPARUM:1;KNOWLESI:1;VIVAX:1;YOELII:1	GO:0005813	centrosome	centrin, putative	PB300244.00.0(berghei.aa) PC001169.02.0(chabaudi.aa) PC300012.00.0(chabaudi.aa) PF10_0271(falciparum.aa) PKH_061200(knowlesi.aa) PVX_111335(vivax.aa) PY05880(yoelii.aa)
ORTHOMCL610	7	6	BERGHEI:1;CHABAUDI:2;FALCIPARUM:1;KNOWLESI:1;VIVAX:1;YOELII:1			conserved hypothetical protein	PB300241.00.0(berghei.aa) PC000219.04.0(chabaudi.aa) PC000470.04.0(chabaudi.aa) PFC0910w(falciparum.aa) PKH_082010(knowlesi.aa) PVX_095210(vivax.aa) PY05269(yoelii.aa)
ORTHOMCL611	7	6	BERGHEI:2;CHABAUDI:1;FALCIPARUM:1;KNOWLESI:1;VIVAX:1;YOELII:1			conserved hypothetical protein	PB300209.00.0(berghei.aa) PB301030.00.0(berghei.aa) PC001365.02.0(chabaudi.aa) PF10_0058(falciparum.aa) PKH_080440(knowlesi.aa) PVX_094475(vivax.aa) PY01285(yoelii.aa)
ORTHOMCL612	7	6	BERGHEI:2;CHABAUDI:1;FALCIPARUM:1;KNOWLESI:1;VIVAX:1;YOELII:1			hypothetical protein	PB300182.00.0(berghei.aa) PB300297.00.0(berghei.aa) PC000768.04.0(chabaudi.aa) PFA0405w(falciparum.aa) PKH_020520(knowlesi.aa) PVX_081370(vivax.aa) PY06175(yoelii.aa)
ORTHOMCL613	7	6	BERGHEI:2;CHABAUDI:1;FALCIPARUM:1;KNOWLESI:1;VIVAX:1;YOELII:1			conserved hypothetical protein	PB300170.00.0(berghei.aa) PB300912.00.0(berghei.aa) PC000811.03.0(chabaudi.aa) PFE0770w(falciparum.aa) PKH_101730(knowlesi.aa) PVX_080475(vivax.aa) PY02167(yoelii.aa)
ORTHOMCL614	7	6	BERGHEI:2;CHABAUDI:1;FALCIPARUM:1;KNOWLESI:1;VIVAX:1;YOELII:1			translation initiation factor-like protein, putative	PB300157.00.0(berghei.aa) PB300627.00.0(berghei.aa) PC000542.02.0(chabaudi.aa) PF08_0018(falciparum.aa) PKH_050380(knowlesi.aa) PVX_089010(vivax.aa) PY06191(yoelii.aa)
ORTHOMCL615	7	6	BERGHEI:1;CHABAUDI:1;FALCIPARUM:1;KNOWLESI:1;VIVAX:1;YOELII:2	GO:0007067	mitosis	NIMA-related protein kinase, Pfnek-1	PB300069.00.0(berghei.aa) PC000368.02.0(chabaudi.aa) PFL1370w(falciparum.aa) PKH_144510(knowlesi.aa) PVX_124045(vivax.aa) PY04005(yoelii.aa) PY05684(yoelii.aa)
ORTHOMCL616	7	6	BERGHEI:1;CHABAUDI:2;FALCIPARUM:1;KNOWLESI:1;VIVAX:1;YOELII:1			hypothetical protein	PB300042.00.0(berghei.aa) PC000173.04.0(chabaudi.aa) PC301248.00.0(chabaudi.aa) PFC0805w(falciparum.aa) PKH_082310(knowlesi.aa) PVX_095320(vivax.aa) PY03187(yoelii.aa)
ORTHOMCL617	7	6	BERGHEI:1;CHABAUDI:2;FALCIPARUM:1;KNOWLESI:1;VIVAX:1;YOELII:1	GO:0020011	apicoplast	hypothetical protein, conserved	PB108703.00.0(berghei.aa) PC000137.02.0(chabaudi.aa) PC301131.00.0(chabaudi.aa) PFL0840c(falciparum.aa) PKH_143450(knowlesi.aa) PVX_123545(vivax.aa) PY05369(yoelii.aa)
ORTHOMCL618	7	6	BERGHEI:1;CHABAUDI:2;FALCIPARUM:1;KNOWLESI:1;VIVAX:1;YOELII:1			hypothetical protein	PB108551.00.0(berghei.aa) PC100986.00.0(chabaudi.aa) PC107233.00.0(chabaudi.aa) PFL0973c(falciparum.aa) PKH_143680(knowlesi.aa) PVX_123650(vivax.aa) PY06868(yoelii.aa)
ORTHOMCL619	7	6	BERGHEI:1;CHABAUDI:2;FALCIPARUM:1;KNOWLESI:1;VIVAX:1;YOELII:1			hypothetical protein	PB108274.00.0(berghei.aa) PC000674.00.0(chabaudi.aa) PC301877.00.0(chabaudi.aa) PF14_0550(falciparum.aa) PKH_124840(knowlesi.aa) PVX_117580(vivax.aa) PY00674(yoelii.aa)
ORTHOMCL621	7	6	BERGHEI:1;CHABAUDI:2;FALCIPARUM:1;KNOWLESI:1;VIVAX:1;YOELII:1			hypothetical protein, conserved	PB107809.00.0(berghei.aa) PC000208.03.0(chabaudi.aa) PC100788.00.0(chabaudi.aa) PFL1235c(falciparum.aa) PKH_144240(knowlesi.aa) PVX_123910(vivax.aa) PY05850(yoelii.aa)
ORTHOMCL622	7	6	BERGHEI:1;CHABAUDI:1;FALCIPARUM:1;KNOWLESI:1;VIVAX:1;YOELII:2			Pb-reticulocyte binding protein	PB107308.00.0(berghei.aa) PC000189.04.0(chabaudi.aa) PF11_0476(falciparum.aa) PKH_094390(knowlesi.aa) PVX_092920(vivax.aa) PY07650(yoelii.aa) PY07651(yoelii.aa)
ORTHOMCL623	7	6	BERGHEI:1;CHABAUDI:2;FALCIPARUM:1;KNOWLESI:1;VIVAX:1;YOELII:1			hypothetical protein, conserved	PB106783.00.0(berghei.aa) PC000685.02.0(chabaudi.aa) PC302374.00.0(chabaudi.aa) PFL1640c(falciparum.aa) PKH_145110(knowlesi.aa) PVX_100655(vivax.aa) PY02387(yoelii.aa)
ORTHOMCL625	7	6	BERGHEI:2;CHABAUDI:1;FALCIPARUM:1;KNOWLESI:1;VIVAX:1;YOELII:1			hypothetical protein	PB106478.00.0(berghei.aa) PB401779.00.0(berghei.aa) PC102258.00.0(chabaudi.aa) PF14_0787(falciparum.aa) PKH_132710(knowlesi.aa) PVX_085380(vivax.aa) PY04492(yoelii.aa)
ORTHOMCL626	7	6	BERGHEI:1;CHABAUDI:2;FALCIPARUM:1;KNOWLESI:1;VIVAX:1;YOELII:1	GO:0020011	apicoplast	chaperonin, putative	PB106176.00.0(berghei.aa) PC100975.00.0(chabaudi.aa) PC108794.00.0(chabaudi.aa) PF13_0180(falciparum.aa) PKH_121990(knowlesi.aa) PVX_082580(vivax.aa) PY01850(yoelii.aa)
ORTHOMCL627	7	6	BERGHEI:2;CHABAUDI:1;FALCIPARUM:1;KNOWLESI:1;VIVAX:1;YOELII:1			hypothetical protein	PB106033.00.0(berghei.aa) PB402352.00.0(berghei.aa) PC000130.02.0(chabaudi.aa) PF10_0296(falciparum.aa) PKH_061460(knowlesi.aa) PVX_111210(vivax.aa) PY04570(yoelii.aa)
ORTHOMCL629	7	6	BERGHEI:1;CHABAUDI:2;FALCIPARUM:1;KNOWLESI:1;VIVAX:1;YOELII:1			conserved hypothetical protein	PB104967.00.0(berghei.aa) PC106590.00.0(chabaudi.aa) PC402307.00.0(chabaudi.aa) PFC0282w(falciparum.aa) PKH_083320(knowlesi.aa) PVX_119460(vivax.aa) PY06839(yoelii.aa)
ORTHOMCL630	7	6	BERGHEI:2;CHABAUDI:1;FALCIPARUM:1;KNOWLESI:1;VIVAX:1;YOELII:1			hypothetical protein	PB104918.00.0(berghei.aa) PB401944.00.0(berghei.aa) PC000876.01.0(chabaudi.aa) PFF0315c(falciparum.aa) PKH_114280(knowlesi.aa) PVX_113490(vivax.aa) PY01049(yoelii.aa)
ORTHOMCL631	7	6	BERGHEI:1;CHABAUDI:2;FALCIPARUM:1;KNOWLESI:1;VIVAX:1;YOELII:1			hypothetical protein	PB104901.00.0(berghei.aa) PC103208.00.0(chabaudi.aa) PC103209.00.0(chabaudi.aa) PF13_0173(falciparum.aa) PKH_122070(knowlesi.aa) PVX_082540(vivax.aa) PY02567(yoelii.aa)
ORTHOMCL632	7	6	BERGHEI:2;CHABAUDI:1;FALCIPARUM:1;KNOWLESI:1;VIVAX:1;YOELII:1	GO:0020011	apicoplast	hypothetical protein	PB104846.00.0(berghei.aa) PB300187.00.0(berghei.aa) PC000114.02.0(chabaudi.aa) PF10_0093(falciparum.aa) PKH_080900(knowlesi.aa) PVX_094695(vivax.aa) PY02533(yoelii.aa)
ORTHOMCL636	7	6	BERGHEI:2;CHABAUDI:1;FALCIPARUM:1;KNOWLESI:1;VIVAX:1;YOELII:1			hypothetical protein	PB102906.00.0(berghei.aa) PB402313.00.0(berghei.aa) PC000433.00.0(chabaudi.aa) PF08_0027(falciparum.aa) PKH_050610(knowlesi.aa) PVX_089115(vivax.aa) PY03121(yoelii.aa)
ORTHOMCL637	7	6	BERGHEI:1;CHABAUDI:2;FALCIPARUM:1;KNOWLESI:1;VIVAX:1;YOELII:1			hypothetical protein	PB102525.00.0(berghei.aa) PC105019.00.0(chabaudi.aa) PC108360.00.0(chabaudi.aa) PF14_0792(falciparum.aa) PKH_124430(knowlesi.aa) PVX_117370(vivax.aa) PY04137(yoelii.aa)
ORTHOMCL639	7	6	BERGHEI:1;CHABAUDI:2;FALCIPARUM:1;KNOWLESI:1;VIVAX:1;YOELII:1			conserved hypothetical protein	PB101802.00.0(berghei.aa) PC108616.00.0(chabaudi.aa) PC402356.00.0(chabaudi.aa) PFD0695w(falciparum.aa) PKH_051810(knowlesi.aa) PVX_089675(vivax.aa) PY02205(yoelii.aa)
ORTHOMCL640	7	6	BERGHEI:2;CHABAUDI:1;FALCIPARUM:1;KNOWLESI:1;VIVAX:1;YOELII:1			hypothetical protein	PB101735.00.0(berghei.aa) PB403836.00.0(berghei.aa) PC103093.00.0(chabaudi.aa) PFB0161c(falciparum.aa) PKH_041650(knowlesi.aa) PVX_003605(vivax.aa) PY06904(yoelii.aa)
ORTHOMCL641	7	6	BERGHEI:2;CHABAUDI:1;FALCIPARUM:1;KNOWLESI:1;VIVAX:1;YOELII:1	GO:0020011	apicoplast	hypothetical protein, conserved	PB100649.00.0(berghei.aa) PB102910.00.0(berghei.aa) PC000419.04.0(chabaudi.aa) PF08_0016(falciparum.aa) PKH_050360(knowlesi.aa) PVX_088995(vivax.aa) PY06193(yoelii.aa)
ORTHOMCL642	7	6	BERGHEI:1;CHABAUDI:2;FALCIPARUM:1;KNOWLESI:1;VIVAX:1;YOELII:1			hypothetical protein	PB100346.00.0(berghei.aa) PC000384.02.0(chabaudi.aa) PC402915.00.0(chabaudi.aa) PFI0690c(falciparum.aa) PKH_071130(knowlesi.aa) PVX_099130(vivax.aa) PY02485(yoelii.aa)
ORTHOMCL643	7	6	BERGHEI:1;CHABAUDI:1;FALCIPARUM:1;KNOWLESI:1;VIVAX:1;YOELII:2			delta tubulin, putative	PB001665.02.0(berghei.aa) PC000030.05.0(chabaudi.aa) PFI1635w(falciparum.aa) PKH_073190(knowlesi.aa) PVX_087025(vivax.aa) PY00740(yoelii.aa) PY01830(yoelii.aa)
ORTHOMCL644	7	6	BERGHEI:1;CHABAUDI:1;FALCIPARUM:1;KNOWLESI:1;VIVAX:1;YOELII:2	GO:0016273	arginine N-methyltransferase activity	arginine n-methyltransferase, putative	PB001663.02.0(berghei.aa) PC302421.00.0(chabaudi.aa) PF14_0242(falciparum.aa) PKH_132410(knowlesi.aa) PVX_085215(vivax.aa) PY00210(yoelii.aa) PY05140(yoelii.aa)
ORTHOMCL645	7	6	BERGHEI:1;CHABAUDI:2;FALCIPARUM:1;KNOWLESI:1;VIVAX:1;YOELII:1			conserved hypothetical protein	PB001646.02.0(berghei.aa) PC000363.05.0(chabaudi.aa) PC001078.02.0(chabaudi.aa) PFL1010c(falciparum.aa) PKH_143760(knowlesi.aa) PVX_123685(vivax.aa) PY03491(yoelii.aa)
ORTHOMCL646	7	6	BERGHEI:1;CHABAUDI:2;FALCIPARUM:1;KNOWLESI:1;VIVAX:1;YOELII:1			serine/threonine protein kinase, putative	PB001645.02.0(berghei.aa) PC000385.05.0(chabaudi.aa) PC301274.00.0(chabaudi.aa) PFC0105w(falciparum.aa) PKH_083770(knowlesi.aa) PVX_119250(vivax.aa) PY06573(yoelii.aa)
ORTHOMCL647	7	6	BERGHEI:1;CHABAUDI:2;FALCIPARUM:1;KNOWLESI:1;VIVAX:1;YOELII:1			conserved hypothetical protein	PB001642.02.0(berghei.aa) PC000412.03.0(chabaudi.aa) PC000745.01.0(chabaudi.aa) PFI0720w(falciparum.aa) PKH_071190(knowlesi.aa) PVX_099160(vivax.aa) PY02653(yoelii.aa)
ORTHOMCL648	7	6	BERGHEI:2;CHABAUDI:1;FALCIPARUM:1;KNOWLESI:1;VIVAX:1;YOELII:1			conserved hypothetical protein	PB001639.02.0(berghei.aa) PB106846.00.0(berghei.aa) PC000025.05.0(chabaudi.aa) PFE1145w(falciparum.aa) PKH_100930(knowlesi.aa) PVX_080105(vivax.aa) PY06948(yoelii.aa)
ORTHOMCL649	7	6	BERGHEI:2;CHABAUDI:1;FALCIPARUM:1;KNOWLESI:1;VIVAX:1;YOELII:1			conserved hypothetical protein	PB001633.02.0(berghei.aa) PB300454.00.0(berghei.aa) PC000923.01.0(chabaudi.aa) PF07_0042(falciparum.aa) PKH_010840(knowlesi.aa) PVX_088045(vivax.aa) PY04691(yoelii.aa)
ORTHOMCL650	7	6	BERGHEI:1;CHABAUDI:2;FALCIPARUM:1;KNOWLESI:1;VIVAX:1;YOELII:1			conserved hypothetical protein	PB001626.02.0(berghei.aa) PC000134.04.0(chabaudi.aa) PC302219.00.0(chabaudi.aa) PF11_0527(falciparum.aa) PKH_091000(knowlesi.aa) PVX_091285(vivax.aa) PY05481(yoelii.aa)
ORTHOMCL651	7	6	BERGHEI:1;CHABAUDI:2;FALCIPARUM:1;KNOWLESI:1;VIVAX:1;YOELII:1			conserved hypothetical protein	PB001624.02.0(berghei.aa) PC000738.01.0(chabaudi.aa) PC301315.00.0(chabaudi.aa) PFI1305w(falciparum.aa) PKH_072420(knowlesi.aa) PVX_099760(vivax.aa) PY00251(yoelii.aa)
ORTHOMCL652	7	6	BERGHEI:2;CHABAUDI:1;FALCIPARUM:1;KNOWLESI:1;VIVAX:1;YOELII:1			hypothetical protein	PB001606.02.0(berghei.aa) PB300367.00.0(berghei.aa) PC000468.03.0(chabaudi.aa) PF10_0188(falciparum.aa) PKH_060350(knowlesi.aa) PVX_001840(vivax.aa) PY05202(yoelii.aa)
ORTHOMCL653	7	6	BERGHEI:1;CHABAUDI:2;FALCIPARUM:1;KNOWLESI:1;VIVAX:1;YOELII:1	GO:0020011	apicoplast	phenylalanyl-tRNA synthetase alpha chain, putative	PB001599.02.0(berghei.aa) PC300155.00.0(chabaudi.aa) PC301532.00.0(chabaudi.aa) PFL1540c(falciparum.aa) PKH_144910(knowlesi.aa) PVX_100545(vivax.aa) PY04756(yoelii.aa)
ORTHOMCL654	7	6	BERGHEI:1;CHABAUDI:2;FALCIPARUM:1;KNOWLESI:1;VIVAX:1;YOELII:1			conserved hypothetical protein	PB001589.02.0(berghei.aa) PC000926.02.0(chabaudi.aa) PC000942.02.0(chabaudi.aa) PFD0200c(falciparum.aa) PKH_031060(knowlesi.aa) PVX_001040(vivax.aa) PY01345(yoelii.aa)
ORTHOMCL656	7	6	BERGHEI:1;CHABAUDI:2;FALCIPARUM:1;KNOWLESI:1;VIVAX:1;YOELII:1	GO:0020011	apicoplast	hypothetical protein, conserved	PB001575.02.0(berghei.aa) PC000258.03.0(chabaudi.aa) PC000609.00.0(chabaudi.aa) PFB0270w(falciparum.aa) PKH_041370(knowlesi.aa) PVX_003740(vivax.aa) PY05037(yoelii.aa)
ORTHOMCL657	7	6	BERGHEI:1;CHABAUDI:1;FALCIPARUM:1;KNOWLESI:1;VIVAX:2;YOELII:1	GO:0006101:GO:0006099:GO:0005759:GO:0004108	citrate metabolic process:tricarboxylic acid cycle:mitochondrial matrix:citrate (Si)-synthase activity	citrate synthase, mitochondrial precursor, putative	PB001560.02.0(berghei.aa) PC302082.00.0(chabaudi.aa) PF10_0218(falciparum.aa) PKH_060660(knowlesi.aa) PVX_111595(vivax.aa) PVX_228290(vivax.aa) PY01660(yoelii.aa)
ORTHOMCL658	7	6	BERGHEI:2;CHABAUDI:1;FALCIPARUM:1;KNOWLESI:1;VIVAX:1;YOELII:1			hypothetical protein	PB001557.02.0(berghei.aa) PB300293.00.0(berghei.aa) PC000200.02.0(chabaudi.aa) PF10_0045(falciparum.aa) PKH_080280(knowlesi.aa) PVX_094405(vivax.aa) PY05189(yoelii.aa)
ORTHOMCL659	7	6	BERGHEI:2;CHABAUDI:1;FALCIPARUM:1;KNOWLESI:1;VIVAX:1;YOELII:1			conserved hypothetical protein	PB001555.02.0(berghei.aa) PB300785.00.0(berghei.aa) PC000772.00.0(chabaudi.aa) PF13_0058(falciparum.aa) PKH_140960(knowlesi.aa) PVX_122365(vivax.aa) PY02798(yoelii.aa)
ORTHOMCL660	7	6	BERGHEI:1;CHABAUDI:2;FALCIPARUM:1;KNOWLESI:1;VIVAX:1;YOELII:1			Pb-reticulocyte binding protein	PB001538.02.0(berghei.aa) PC000583.02.0(chabaudi.aa) PC302205.00.0(chabaudi.aa) PF07_0025(falciparum.aa) PKH_010570(knowlesi.aa) PVX_087905(vivax.aa) PY00140(yoelii.aa)
ORTHOMCL661	7	6	BERGHEI:1;CHABAUDI:1;FALCIPARUM:1;KNOWLESI:2;VIVAX:1;YOELII:1	GO:0016020	membrane	pf47	PB001526.02.0(berghei.aa) PC000224.02.0(chabaudi.aa) PF13_0248(falciparum.aa) PKH_120710(knowlesi.aa) PKH_142580(knowlesi.aa) PVX_083240(vivax.aa) PY04205(yoelii.aa)
ORTHOMCL662	7	6	BERGHEI:1;CHABAUDI:2;FALCIPARUM:1;KNOWLESI:1;VIVAX:1;YOELII:1			conserved hypothetical protein	PB001442.02.0(berghei.aa) PC000373.00.0(chabaudi.aa) PC300058.00.0(chabaudi.aa) PFE1465w(falciparum.aa) PKH_100290(knowlesi.aa) PVX_079785(vivax.aa) PY02786(yoelii.aa)
ORTHOMCL663	7	6	BERGHEI:1;CHABAUDI:2;FALCIPARUM:1;KNOWLESI:1;VIVAX:1;YOELII:1	GO:0016020:GO:0020011	membrane:apicoplast	aspartyl (acid) protease, putative	PB001439.02.0(berghei.aa) PC000243.00.0(chabaudi.aa) PC301713.00.0(chabaudi.aa) PF13_0133(falciparum.aa) PKH_122960(knowlesi.aa) PVX_116695(vivax.aa) PY02085(yoelii.aa)
ORTHOMCL664	7	6	BERGHEI:1;CHABAUDI:2;FALCIPARUM:1;KNOWLESI:1;VIVAX:1;YOELII:1			conserved hypothetical protein	PB001434.02.0(berghei.aa) PC300195.00.0(chabaudi.aa) PC300498.00.0(chabaudi.aa) PF10_0090(falciparum.aa) PKH_080870(knowlesi.aa) PVX_094680(vivax.aa) PY02537(yoelii.aa)
ORTHOMCL665	7	6	BERGHEI:2;CHABAUDI:1;FALCIPARUM:1;KNOWLESI:1;VIVAX:1;YOELII:1			conserved hypothetical protein	PB001432.02.0(berghei.aa) PB300113.00.0(berghei.aa) PC000063.05.0(chabaudi.aa) PFE0340c(falciparum.aa) PKH_102600(knowlesi.aa) PVX_097905(vivax.aa) PY04351(yoelii.aa)
ORTHOMCL666	7	6	BERGHEI:1;CHABAUDI:2;FALCIPARUM:1;KNOWLESI:1;VIVAX:1;YOELII:1	GO:0006355	regulation of transcription, DNA-dependent	Myb2 protein	PB001418.02.0(berghei.aa) PC000852.01.0(chabaudi.aa) PC301332.00.0(chabaudi.aa) PF10_0327(falciparum.aa) PKH_061800(knowlesi.aa) PVX_111045(vivax.aa) PY03148(yoelii.aa)
ORTHOMCL667	7	6	BERGHEI:2;CHABAUDI:1;FALCIPARUM:1;KNOWLESI:1;VIVAX:1;YOELII:1	GO:0020011	apicoplast	2-C-methyl-D-erythritol 4-phosphate cytidylyltransferase, putative	PB001389.02.0(berghei.aa) PB300422.00.0(berghei.aa) PC000724.00.0(chabaudi.aa) PFA0340w(falciparum.aa) PKH_020630(knowlesi.aa) PVX_081425(vivax.aa) PY07071(yoelii.aa)
ORTHOMCL668	7	6	BERGHEI:1;CHABAUDI:2;FALCIPARUM:1;KNOWLESI:1;VIVAX:1;YOELII:1			conserved hypothetical protein	PB001388.02.0(berghei.aa) PC000331.05.0(chabaudi.aa) PC000652.00.0(chabaudi.aa) PFA0350c(falciparum.aa) PKH_020610(knowlesi.aa) PVX_081415(vivax.aa) PY07070(yoelii.aa)
ORTHOMCL669	7	6	BERGHEI:1;CHABAUDI:1;FALCIPARUM:1;KNOWLESI:1;VIVAX:1;YOELII:2			serine/threonine protein kinase, putative	PB001379.02.0(berghei.aa) PC000350.04.0(chabaudi.aa) PFC0385c(falciparum.aa) PKH_083090(knowlesi.aa) PVX_119575(vivax.aa) PY03456(yoelii.aa) PY03956(yoelii.aa)
ORTHOMCL670	7	6	BERGHEI:2;CHABAUDI:1;FALCIPARUM:1;KNOWLESI:1;VIVAX:1;YOELII:1			ubiquitin-conjugating enzyme, putative	PB001354.02.0(berghei.aa) PB300508.00.0(berghei.aa) PC000321.01.0(chabaudi.aa) PFE1350c(falciparum.aa) PKH_100490(knowlesi.aa) PVX_079885(vivax.aa) PY03737(yoelii.aa)
ORTHOMCL671	7	6	BERGHEI:1;CHABAUDI:2;FALCIPARUM:1;KNOWLESI:1;VIVAX:1;YOELII:1	GO:0016579	protein deubiquitination	ubiquitin carboxyl-terminal hydrolase, putative	PB001352.02.0(berghei.aa) PC000091.04.0(chabaudi.aa) PC000736.03.0(chabaudi.aa) PFE1355c(falciparum.aa) PKH_100480(knowlesi.aa) PVX_079880(vivax.aa) PY03738(yoelii.aa)
ORTHOMCL672	7	6	BERGHEI:1;CHABAUDI:1;FALCIPARUM:1;KNOWLESI:2;VIVAX:1;YOELII:1			conserved hypothetical protein	PB001343.02.0(berghei.aa) PC000012.05.0(chabaudi.aa) PFF0975c(falciparum.aa) PKH_112930(knowlesi.aa) PKH_112990(knowlesi.aa) PVX_114125(vivax.aa) PY03245(yoelii.aa)
ORTHOMCL673	7	6	BERGHEI:2;CHABAUDI:1;FALCIPARUM:1;KNOWLESI:1;VIVAX:1;YOELII:1	GO:0008419	RNA lariat debranching enzyme activity	RNA lariat debranching enzyme, putative	PB001335.02.0(berghei.aa) PB301357.00.0(berghei.aa) PC000262.02.0(chabaudi.aa) PF13_0222(falciparum.aa) PKH_121360(knowlesi.aa) PVX_082945(vivax.aa) PY04559(yoelii.aa)
ORTHOMCL674	7	6	BERGHEI:1;CHABAUDI:2;FALCIPARUM:1;KNOWLESI:1;VIVAX:1;YOELII:1			conserved hypothetical protein	PB001322.02.0(berghei.aa) PC001316.02.0(chabaudi.aa) PC302580.00.0(chabaudi.aa) PF14_0578(falciparum.aa) PKH_124540(knowlesi.aa) PVX_117425(vivax.aa) PY01752(yoelii.aa)
ORTHOMCL675	7	6	BERGHEI:2;CHABAUDI:1;FALCIPARUM:1;KNOWLESI:1;VIVAX:1;YOELII:1	GO:0016070:GO:0003723:GO:0004004	RNA metabolic process:RNA binding:ATP-dependent RNA helicase activity	ATP-dependent RNA helicase, putative	PB001307.02.0(berghei.aa) PB300568.00.0(berghei.aa) PC000235.05.0(chabaudi.aa) PFL1310c(falciparum.aa) PKH_144390(knowlesi.aa) PVX_123985(vivax.aa) PY04046(yoelii.aa)
ORTHOMCL676	7	6	BERGHEI:2;CHABAUDI:1;FALCIPARUM:1;KNOWLESI:1;VIVAX:1;YOELII:1			pepsinogen, putative	PB001294.02.0(berghei.aa) PB301549.00.0(berghei.aa) PC000654.04.0(chabaudi.aa) PF08_0108(falciparum.aa) PKH_011000(knowlesi.aa) PVX_088125(vivax.aa) PY06692(yoelii.aa)
ORTHOMCL677	7	6	BERGHEI:1;CHABAUDI:2;FALCIPARUM:1;KNOWLESI:1;VIVAX:1;YOELII:1			conserved hypothetical protein	PB001287.00.0(berghei.aa) PC300732.00.0(chabaudi.aa) PC404248.00.0(chabaudi.aa) PFB0615c(falciparum.aa) PKH_040650(knowlesi.aa) PVX_002855(vivax.aa) PY03936(yoelii.aa)
ORTHOMCL678	7	6	BERGHEI:2;CHABAUDI:1;FALCIPARUM:1;KNOWLESI:1;VIVAX:1;YOELII:1			tubulin, putative	PB001286.02.0(berghei.aa) PB300363.00.0(berghei.aa) PC000313.01.0(chabaudi.aa) PF14_0725(falciparum.aa) PKH_126980(knowlesi.aa) PVX_118660(vivax.aa) PY05777(yoelii.aa)
ORTHOMCL680	7	6	BERGHEI:1;CHABAUDI:1;FALCIPARUM:1;KNOWLESI:1;VIVAX:1;YOELII:2			RNA helicase , putative	PB001277.00.0(berghei.aa) PC000086.00.0(chabaudi.aa) PF11_0077(falciparum.aa) PKH_090380(knowlesi.aa) PVX_091005(vivax.aa) PY06417(yoelii.aa) PY06503(yoelii.aa)
ORTHOMCL681	7	6	BERGHEI:1;CHABAUDI:2;FALCIPARUM:1;KNOWLESI:1;VIVAX:1;YOELII:1			Ubiquitin Carboxyl-terminal Hydrolase-like zinc finger protein, putative	PB001276.02.0(berghei.aa) PC001431.02.0(chabaudi.aa) PC301887.00.0(chabaudi.aa) PF13_0096(falciparum.aa) PKH_141620(knowlesi.aa) PVX_122670(vivax.aa) PY03410(yoelii.aa)
ORTHOMCL682	7	6	BERGHEI:2;CHABAUDI:1;FALCIPARUM:1;KNOWLESI:1;VIVAX:1;YOELII:1	GO:0020011	apicoplast	hypothetical protein, conserved	PB001267.02.0(berghei.aa) PB300840.00.0(berghei.aa) PC300699.00.0(chabaudi.aa) PFD0480w(falciparum.aa) PKH_030490(knowlesi.aa) PVX_000760(vivax.aa) PY04089(yoelii.aa)
ORTHOMCL683	7	6	BERGHEI:1;CHABAUDI:2;FALCIPARUM:1;KNOWLESI:1;VIVAX:1;YOELII:1	GO:0006260:GO:0006261:GO:0005662	DNA replication:DNA-dependent DNA replication:DNA replication factor A complex	replication factor a protein, putative	PB001259.02.0(berghei.aa) PC000042.02.0(chabaudi.aa) PC000124.04.0(chabaudi.aa) PFD0470c(falciparum.aa) PKH_030500(knowlesi.aa) PVX_000765(vivax.aa) PY04090(yoelii.aa)
ORTHOMCL684	7	6	BERGHEI:1;CHABAUDI:2;FALCIPARUM:1;KNOWLESI:1;VIVAX:1;YOELII:1			Pfemp3-like protein, putative	PB001257.02.0(berghei.aa) PC000020.03.0(chabaudi.aa) PC301388.00.0(chabaudi.aa) PF13_0314(falciparum.aa) PKH_111240(knowlesi.aa) PVX_114900(vivax.aa) PY01183(yoelii.aa)
ORTHOMCL685	7	6	BERGHEI:1;CHABAUDI:2;FALCIPARUM:1;KNOWLESI:1;VIVAX:1;YOELII:1			zinc finger protein, putative	PB001256.02.0(berghei.aa) PC301707.00.0(chabaudi.aa) PC301855.00.0(chabaudi.aa) PF13_0313(falciparum.aa) PKH_111250(knowlesi.aa) PVX_114895(vivax.aa) PY01182(yoelii.aa)
ORTHOMCL686	7	6	BERGHEI:1;CHABAUDI:2;FALCIPARUM:1;KNOWLESI:1;VIVAX:1;YOELII:1	GO:0020011	apicoplast	hypothetical protein	PB001249.02.0(berghei.aa) PC000844.00.0(chabaudi.aa) PC301964.00.0(chabaudi.aa) PFL0375w(falciparum.aa) PKH_130640(knowlesi.aa) PVX_084415(vivax.aa) PY04163(yoelii.aa)
ORTHOMCL687	7	6	BERGHEI:1;CHABAUDI:2;FALCIPARUM:1;KNOWLESI:1;VIVAX:1;YOELII:1			conserved hypothetical protein	PB001245.00.0(berghei.aa) PC001215.02.0(chabaudi.aa) PC302542.00.0(chabaudi.aa) PF13_0169(falciparum.aa) PKH_122130(knowlesi.aa) PVX_082510(vivax.aa) PY02177(yoelii.aa)
ORTHOMCL688	7	6	BERGHEI:1;CHABAUDI:2;FALCIPARUM:1;KNOWLESI:1;VIVAX:1;YOELII:1	GO:0020011	apicoplast	hypothetical protein, conserved	PB001238.00.0(berghei.aa) PC000202.02.0(chabaudi.aa) PC300936.00.0(chabaudi.aa) PFD0555c(falciparum.aa) PKH_030360(knowlesi.aa) PVX_000690(vivax.aa) PY04866(yoelii.aa)
ORTHOMCL689	7	6	BERGHEI:1;CHABAUDI:2;FALCIPARUM:1;KNOWLESI:1;VIVAX:1;YOELII:1			conserved hypothetical protein	PB001231.02.0(berghei.aa) PC001323.02.0(chabaudi.aa) PC101169.00.0(chabaudi.aa) PF10_0333(falciparum.aa) PKH_061920(knowlesi.aa) PVX_111010(vivax.aa) PY05467(yoelii.aa)
ORTHOMCL690	7	6	BERGHEI:1;CHABAUDI:2;FALCIPARUM:1;KNOWLESI:1;VIVAX:1;YOELII:1			hypothetical protein	PB001215.00.0(berghei.aa) PC000143.01.0(chabaudi.aa) PC000744.00.0(chabaudi.aa) PF10_0168(falciparum.aa) PKH_060140(knowlesi.aa) PVX_001735(vivax.aa) PY00200(yoelii.aa)
ORTHOMCL691	7	6	BERGHEI:2;CHABAUDI:1;FALCIPARUM:1;KNOWLESI:1;VIVAX:1;YOELII:1			conserved hypothetical protein	PB001212.00.0(berghei.aa) PB300640.00.0(berghei.aa) PC000543.03.0(chabaudi.aa) PFD0440w(falciparum.aa) PKH_030580(knowlesi.aa) PVX_000800(vivax.aa) PY00451(yoelii.aa)
ORTHOMCL692	7	6	BERGHEI:1;CHABAUDI:2;FALCIPARUM:1;KNOWLESI:1;VIVAX:1;YOELII:1			cytidine diphosphate-diacylglycerol synthase, putative	PB001208.02.0(berghei.aa) PC000062.01.0(chabaudi.aa) PC000543.01.0(chabaudi.aa) PF14_0097(falciparum.aa) PKH_133780(knowlesi.aa) PVX_085955(vivax.aa) PY01816(yoelii.aa)
ORTHOMCL693	7	6	BERGHEI:1;CHABAUDI:2;FALCIPARUM:1;KNOWLESI:1;VIVAX:1;YOELII:1	GO:0006206	pyrimidine base metabolic process	cytidine triphosphate synthetase	PB001207.02.0(berghei.aa) PC000175.03.0(chabaudi.aa) PC000300.03.0(chabaudi.aa) PF14_0100(falciparum.aa) PKH_133750(knowlesi.aa) PVX_085940(vivax.aa) PY00624(yoelii.aa)
ORTHOMCL694	7	6	BERGHEI:1;CHABAUDI:2;FALCIPARUM:1;KNOWLESI:1;VIVAX:1;YOELII:1			conserved hypothetical protein	PB001206.02.0(berghei.aa) PC000097.01.0(chabaudi.aa) PC301134.00.0(chabaudi.aa) PF14_0216(falciparum.aa) PKH_132650(knowlesi.aa) PVX_085350(vivax.aa) PY00024(yoelii.aa)
ORTHOMCL695	7	6	BERGHEI:2;CHABAUDI:1;FALCIPARUM:1;KNOWLESI:1;VIVAX:1;YOELII:1			hypothetical protein, conserved	PB001201.00.0(berghei.aa) PB301490.00.0(berghei.aa) PC001090.02.0(chabaudi.aa) PF14_0282(falciparum.aa) PKH_132000(knowlesi.aa) PVX_085025(vivax.aa) PY01267(yoelii.aa)
ORTHOMCL696	7	6	BERGHEI:1;CHABAUDI:1;FALCIPARUM:1;KNOWLESI:1;VIVAX:1;YOELII:2			conserved hypothetical protein	PB001200.00.0(berghei.aa) PC000693.02.0(chabaudi.aa) PF14_0338(falciparum.aa) PKH_131360(knowlesi.aa) PVX_084750(vivax.aa) PY00614(yoelii.aa) PY00615(yoelii.aa)
ORTHOMCL697	7	6	BERGHEI:2;CHABAUDI:1;FALCIPARUM:1;KNOWLESI:1;VIVAX:1;YOELII:1	GO:0004818	glutamate-tRNA ligase activity	Bi-functional aminoacyl-tRNA synthetase, putative	PB001198.02.0(berghei.aa) PB001269.02.0(berghei.aa) PC000457.03.0(chabaudi.aa) PFL0670c(falciparum.aa) PKH_143110(knowlesi.aa) PVX_123380(vivax.aa) PY02018(yoelii.aa)
ORTHOMCL698	7	6	BERGHEI:1;CHABAUDI:2;FALCIPARUM:1;KNOWLESI:1;VIVAX:1;YOELII:1	GO:0020011:GO:0008659	apicoplast:(3R)-hydroxymyristoyl-[acyl-carrier-protein] dehydratase activity	beta-hydroxyacyl-acp dehydratase precursor	PB001196.02.0(berghei.aa) PC000257.02.0(chabaudi.aa) PC302163.00.0(chabaudi.aa) PF13_0128(falciparum.aa) PKH_123010(knowlesi.aa) PVX_116720(vivax.aa) PY01586(yoelii.aa)
ORTHOMCL699	7	6	BERGHEI:2;CHABAUDI:1;FALCIPARUM:1;KNOWLESI:1;VIVAX:1;YOELII:1	GO:0020011	apicoplast	hypothetical protein	PB001190.02.0(berghei.aa) PB300817.00.0(berghei.aa) PC000222.02.0(chabaudi.aa) PFB0600c(falciparum.aa) PKH_040680(knowlesi.aa) PVX_002870(vivax.aa) PY02985(yoelii.aa)
ORTHOMCL700	7	6	BERGHEI:2;CHABAUDI:1;FALCIPARUM:1;KNOWLESI:1;VIVAX:1;YOELII:1	GO:0020011:GO:0006986:GO:0009408	apicoplast:response to unfolded protein:response to heat	heat shock protein 101, putative	PB001190.00.0(berghei.aa) PB300335.00.0(berghei.aa) PC000279.05.0(chabaudi.aa) PF11_0175(falciparum.aa) PKH_091420(knowlesi.aa) PVX_091470(vivax.aa) PY05364(yoelii.aa)
ORTHOMCL701	7	6	BERGHEI:2;CHABAUDI:1;FALCIPARUM:1;KNOWLESI:1;VIVAX:1;YOELII:1			hypothetical protein	PB001186.00.0(berghei.aa) PB300813.00.0(berghei.aa) PC000124.01.0(chabaudi.aa) PFC0185w(falciparum.aa) PKH_083610(knowlesi.aa) PVX_119330(vivax.aa) PY03527(yoelii.aa)
ORTHOMCL702	7	6	BERGHEI:2;CHABAUDI:1;FALCIPARUM:1;KNOWLESI:1;VIVAX:1;YOELII:1	GO:0006986:GO:0009408	response to unfolded protein:response to heat	heat shock 40 kDa protein, putative	PB001185.02.0(berghei.aa) PB300816.00.0(berghei.aa) PC000220.02.0(chabaudi.aa) PFB0595w(falciparum.aa) PKH_040690(knowlesi.aa) PVX_002875(vivax.aa) PY02986(yoelii.aa)
ORTHOMCL703	7	6	BERGHEI:1;CHABAUDI:2;FALCIPARUM:1;KNOWLESI:1;VIVAX:1;YOELII:1	GO:0004693:GO:0051726	cyclin-dependent protein kinase activity:regulation of cell cycle	cyclin-dependent protein kinase, predicted	PB001179.01.0(berghei.aa) PC001330.02.0(chabaudi.aa) PC302579.00.0(chabaudi.aa) PFF0750w(falciparum.aa) PKH_113350(knowlesi.aa) PVX_113910(vivax.aa) PY06538(yoelii.aa)
ORTHOMCL704	7	6	BERGHEI:2;CHABAUDI:1;FALCIPARUM:1;KNOWLESI:1;VIVAX:1;YOELII:1			conserved hypothetical protein	PB001178.02.0(berghei.aa) PB300734.00.0(berghei.aa) PC000069.01.0(chabaudi.aa) PFD0300w(falciparum.aa) PKH_030860(knowlesi.aa) PVX_000940(vivax.aa) PY05103(yoelii.aa)
ORTHOMCL705	7	6	BERGHEI:2;CHABAUDI:1;FALCIPARUM:1;KNOWLESI:1;VIVAX:1;YOELII:1			conserved hypothetical protein	PB001178.00.0(berghei.aa) PB300665.00.0(berghei.aa) PC000941.02.0(chabaudi.aa) PFI0880c(falciparum.aa) PKH_071530(knowlesi.aa) PVX_099320(vivax.aa) PY05000(yoelii.aa)
ORTHOMCL706	7	6	BERGHEI:2;CHABAUDI:1;FALCIPARUM:1;KNOWLESI:1;VIVAX:1;YOELII:1			conserved hypothetical protein	PB001176.01.0(berghei.aa) PB301375.00.0(berghei.aa) PC000216.02.0(chabaudi.aa) PFF0955c(falciparum.aa) PKH_112960(knowlesi.aa) PVX_114110(vivax.aa) PY07222(yoelii.aa)
ORTHOMCL707	7	6	BERGHEI:2;CHABAUDI:1;FALCIPARUM:1;KNOWLESI:1;VIVAX:1;YOELII:1	GO:0006268	DNA unwinding during replication	DNA replication licensing factor mcm4-related	PB001176.00.0(berghei.aa) PB300706.00.0(berghei.aa) PC000724.03.0(chabaudi.aa) PF13_0095(falciparum.aa) PKH_141630(knowlesi.aa) PVX_122675(vivax.aa) PY03411(yoelii.aa)
ORTHOMCL708	7	6	BERGHEI:1;CHABAUDI:1;FALCIPARUM:1;KNOWLESI:1;VIVAX:1;YOELII:2	GO:0020011	apicoplast	hypothetical protein, conserved	PB001175.02.0(berghei.aa) PC000836.01.0(chabaudi.aa) PFE0495w(falciparum.aa) PKH_102290(knowlesi.aa) PVX_098060(vivax.aa) PY04035(yoelii.aa) PY04036(yoelii.aa)
ORTHOMCL709	7	6	BERGHEI:1;CHABAUDI:1;FALCIPARUM:1;KNOWLESI:1;VIVAX:1;YOELII:2			conserved hypothetical protein	PB001175.01.0(berghei.aa) PC000217.02.0(chabaudi.aa) PFF0950w(falciparum.aa) PKH_112970(knowlesi.aa) PVX_114105(vivax.aa) PY05697(yoelii.aa) PY07223(yoelii.aa)
ORTHOMCL710	7	6	BERGHEI:2;CHABAUDI:1;FALCIPARUM:1;KNOWLESI:1;VIVAX:1;YOELII:1	GO:0016310:GO:0007165:GO:0004430	phosphorylation:signal transduction:1-phosphatidylinositol 4-kinase activity	phosphatidylinositol 4-kinase, putative	PB001173.02.0(berghei.aa) PB001191.02.0(berghei.aa) PC000459.02.0(chabaudi.aa) PFE0485w(falciparum.aa) PKH_102310(knowlesi.aa) PVX_098050(vivax.aa) PY04039(yoelii.aa)
ORTHOMCL711	7	6	BERGHEI:2;CHABAUDI:1;FALCIPARUM:1;KNOWLESI:1;VIVAX:1;YOELII:1			hypothetical protein, conserved	PB001173.00.0(berghei.aa) PB300655.00.0(berghei.aa) PC000683.00.0(chabaudi.aa) PF14_0117(falciparum.aa) PKH_133570(knowlesi.aa) PVX_085860(vivax.aa) PY00427(yoelii.aa)
ORTHOMCL712	7	6	BERGHEI:1;CHABAUDI:2;FALCIPARUM:1;KNOWLESI:1;VIVAX:1;YOELII:1			asparagine-rich antigen, putative	PB001172.02.0(berghei.aa) PC000149.00.0(chabaudi.aa) PC000716.02.0(chabaudi.aa) PF11_0111(falciparum.aa) PKH_090770(knowlesi.aa) PVX_091170(vivax.aa) PY01748(yoelii.aa)
ORTHOMCL713	7	6	BERGHEI:1;CHABAUDI:1;FALCIPARUM:1;KNOWLESI:1;VIVAX:1;YOELII:2	GO:0020011	apicoplast	tRNA pseudouridine synthase, putative	PB001169.00.0(berghei.aa) PC000743.04.0(chabaudi.aa) PF10_0175(falciparum.aa) PKH_060210(knowlesi.aa) PVX_001765(vivax.aa) PY02575(yoelii.aa) PY02644(yoelii.aa)
ORTHOMCL714	7	6	BERGHEI:2;CHABAUDI:1;FALCIPARUM:1;KNOWLESI:1;VIVAX:1;YOELII:1	GO:0006098:GO:0006094:GO:0006096:GO:0006633	pentose-phosphate shunt:gluconeogenesis:glycolysis:fatty acid biosynthetic process	triose-phosphate isomerase	PB001162.00.0(berghei.aa) PB300820.00.0(berghei.aa) PC000375.03.0(chabaudi.aa) PF14_0378(falciparum.aa) PKH_126640(knowlesi.aa) PVX_118495(vivax.aa) PY04306(yoelii.aa)
ORTHOMCL715	7	6	BERGHEI:1;CHABAUDI:2;FALCIPARUM:1;KNOWLESI:1;VIVAX:1;YOELII:1			conserved hypothetical protein	PB001161.01.0(berghei.aa) PC000125.04.0(chabaudi.aa) PC300034.00.0(chabaudi.aa) PF10_0054(falciparum.aa) PKH_080370(knowlesi.aa) PVX_094450(vivax.aa) PY02979(yoelii.aa)
ORTHOMCL716	7	6	BERGHEI:1;CHABAUDI:1;FALCIPARUM:1;KNOWLESI:1;VIVAX:1;YOELII:2	GO:0009328	phenylalanine-tRNA ligase complex	phenylalanine --tRNA ligase, putative	PB001156.01.0(berghei.aa) PC000595.01.0(chabaudi.aa) PF11_0051(falciparum.aa) PKH_090120(knowlesi.aa) PVX_090880(vivax.aa) PY02380(yoelii.aa) PY02381(yoelii.aa)
ORTHOMCL717	7	6	BERGHEI:1;CHABAUDI:1;FALCIPARUM:2;KNOWLESI:1;VIVAX:1;YOELII:1			hypothetical protein	PB001155.02.0(berghei.aa) PC000010.00.0(chabaudi.aa) PF10_0338(falciparum.aa) PF10_0339(falciparum.aa) PKH_061970(knowlesi.aa) PVX_110985(vivax.aa) PY05474(yoelii.aa)
ORTHOMCL718	7	6	BERGHEI:2;CHABAUDI:1;FALCIPARUM:1;KNOWLESI:1;VIVAX:1;YOELII:1	GO:0005739	mitochondrion	endonuclease, putative	PB001155.00.0(berghei.aa) PB301454.00.0(berghei.aa) PC001389.02.0(chabaudi.aa) PF10_0080(falciparum.aa) PKH_080700(knowlesi.aa) PVX_094605(vivax.aa) PY00765(yoelii.aa)
ORTHOMCL719	7	6	BERGHEI:1;CHABAUDI:2;FALCIPARUM:1;KNOWLESI:1;VIVAX:1;YOELII:1			conserved hypothetical protein	PB001154.02.0(berghei.aa) PC000556.04.0(chabaudi.aa) PC000659.03.0(chabaudi.aa) PF10_0336(falciparum.aa) PKH_061950(knowlesi.aa) PVX_110995(vivax.aa) PY05470(yoelii.aa)
ORTHOMCL720	7	6	BERGHEI:2;CHABAUDI:1;FALCIPARUM:1;KNOWLESI:1;VIVAX:1;YOELII:1	GO:0004004	ATP-dependent RNA helicase activity	ATP-dependent RNA helicase prh1, putative	PB001149.02.0(berghei.aa) PB300760.00.0(berghei.aa) PC000886.01.0(chabaudi.aa) PF08_0042(falciparum.aa) PKH_050970(knowlesi.aa) PVX_089295(vivax.aa) PY03686(yoelii.aa)
ORTHOMCL721	7	6	BERGHEI:2;CHABAUDI:1;FALCIPARUM:1;KNOWLESI:1;VIVAX:1;YOELII:1			hypothetical protein	PB001147.02.0(berghei.aa) PB300661.00.0(berghei.aa) PC000607.01.0(chabaudi.aa) PFC0505c(falciparum.aa) PKH_082810(knowlesi.aa) PVX_119700(vivax.aa) PY01711(yoelii.aa)
ORTHOMCL722	7	6	BERGHEI:2;CHABAUDI:1;FALCIPARUM:1;KNOWLESI:1;VIVAX:1;YOELII:1	GO:0006554:GO:0008923	lysine catabolic process:lysine decarboxylase activity	lysine decarboxylase, putative	PB001144.00.0(berghei.aa) PB300815.00.0(berghei.aa) PC000176.03.0(chabaudi.aa) PFD0285c(falciparum.aa) PKH_030890(knowlesi.aa) PVX_000955(vivax.aa) PY00349(yoelii.aa)
ORTHOMCL723	7	6	BERGHEI:2;CHABAUDI:1;FALCIPARUM:1;KNOWLESI:1;VIVAX:1;YOELII:1			MATE antiporter, putative	PB001142.00.0(berghei.aa) PB001189.02.0(berghei.aa) PC000227.03.0(chabaudi.aa) PFB0580w(falciparum.aa) PKH_040740(knowlesi.aa) PVX_002890(vivax.aa) PY02989(yoelii.aa)
ORTHOMCL724	7	6	BERGHEI:1;CHABAUDI:2;FALCIPARUM:1;KNOWLESI:1;VIVAX:1;YOELII:1			conserved hypothetical protein	PB001137.00.0(berghei.aa) PC000315.01.0(chabaudi.aa) PC301180.00.0(chabaudi.aa) PF13_0060(falciparum.aa) PKH_141000(knowlesi.aa) PVX_122385(vivax.aa) PY02801(yoelii.aa)
ORTHOMCL725	7	6	BERGHEI:2;CHABAUDI:1;FALCIPARUM:1;KNOWLESI:1;VIVAX:1;YOELII:1			hypothetical protein	PB001134.01.0(berghei.aa) PB300662.00.0(berghei.aa) PC000681.01.0(chabaudi.aa) PF14_0575(falciparum.aa) PKH_124580(knowlesi.aa) PVX_117445(vivax.aa) PY01756(yoelii.aa)
ORTHOMCL726	7	6	BERGHEI:1;CHABAUDI:2;FALCIPARUM:1;KNOWLESI:1;VIVAX:1;YOELII:1			uncharacterised trophozoite protein, putative	PB001132.02.0(berghei.aa) PC000235.01.0(chabaudi.aa) PC000804.02.0(chabaudi.aa) PFI1665w(falciparum.aa) PKH_073250(knowlesi.aa) PVX_086995(vivax.aa) PY06100(yoelii.aa)
ORTHOMCL727	7	6	BERGHEI:1;CHABAUDI:1;FALCIPARUM:1;KNOWLESI:1;VIVAX:2;YOELII:1			phosphatidylethanolamine-binding protein, putative	PB001128.00.0(berghei.aa) PC000489.00.0(chabaudi.aa) PFL0955c(falciparum.aa) PKH_143640(knowlesi.aa) PVX_123630(vivax.aa) PVX_235290(vivax.aa) PY01852(yoelii.aa)
ORTHOMCL728	7	6	BERGHEI:1;CHABAUDI:2;FALCIPARUM:1;KNOWLESI:1;VIVAX:1;YOELII:1	GO:0015914:GO:0004012	phospholipid transport:phospholipid-translocating ATPase activity	aminophospholipid-transporting P-ATPase	PB001127.00.0(berghei.aa) PC000413.02.0(chabaudi.aa) PC302485.00.0(chabaudi.aa) PFL0950c(falciparum.aa) PKH_143630(knowlesi.aa) PVX_123625(vivax.aa) PY01853(yoelii.aa)
ORTHOMCL729	7	6	BERGHEI:1;CHABAUDI:2;FALCIPARUM:1;KNOWLESI:1;VIVAX:1;YOELII:1			conserved hypothetical protein	PB001125.02.0(berghei.aa) PC000088.04.0(chabaudi.aa) PC000530.01.0(chabaudi.aa) PF14_0386(falciparum.aa) PKH_126560(knowlesi.aa) PVX_118455(vivax.aa) PY02583(yoelii.aa)
ORTHOMCL730	7	6	BERGHEI:1;CHABAUDI:1;FALCIPARUM:1;KNOWLESI:1;VIVAX:2;YOELII:1	GO:0003755:GO:0005829:GO:0016018	peptidyl-prolyl cis-trans isomerase activity:cytosol:cyclosporin A binding	PFCYP19, cyclophilin, peptidyl-prolyl cis-trans isomerase	PB001124.02.0(berghei.aa) PC001100.02.0(chabaudi.aa) PFC0975c(falciparum.aa) PKH_081860(knowlesi.aa) PVX_095135(vivax.aa) PVX_220290(vivax.aa) PY03668(yoelii.aa)
ORTHOMCL731	7	6	BERGHEI:1;CHABAUDI:2;FALCIPARUM:1;KNOWLESI:1;VIVAX:1;YOELII:1			conserved hypothetical protein	PB001119.01.0(berghei.aa) PC000326.00.0(chabaudi.aa) PC300595.00.0(chabaudi.aa) PF14_0200(falciparum.aa) PKH_132840(knowlesi.aa) PVX_085450(vivax.aa) PY06793(yoelii.aa)
ORTHOMCL732	7	6	BERGHEI:1;CHABAUDI:2;FALCIPARUM:1;KNOWLESI:1;VIVAX:1;YOELII:1			Pfemp3-like protein, putative	PB001115.02.0(berghei.aa) PC000233.05.0(chabaudi.aa) PC000968.02.0(chabaudi.aa) PFF0125c(falciparum.aa) PKH_114730(knowlesi.aa) PVX_113295(vivax.aa) PY00220(yoelii.aa)
ORTHOMCL733	7	6	BERGHEI:1;CHABAUDI:2;FALCIPARUM:1;KNOWLESI:1;VIVAX:1;YOELII:1			conserved hypothetical protein	PB001113.00.0(berghei.aa) PC000213.05.0(chabaudi.aa) PC000286.05.0(chabaudi.aa) PF11_0315(falciparum.aa) PKH_092810(knowlesi.aa) PVX_092130(vivax.aa) PY00656(yoelii.aa)
ORTHOMCL734	7	6	BERGHEI:1;CHABAUDI:2;FALCIPARUM:1;KNOWLESI:1;VIVAX:1;YOELII:1	GO:0004004	ATP-dependent RNA helicase activity	putative ATP dependent RNA helicase	PB001112.02.0(berghei.aa) PC000378.05.0(chabaudi.aa) PC000529.03.0(chabaudi.aa) PFF0100w(falciparum.aa) PKH_114780(knowlesi.aa) PVX_113270(vivax.aa) PY01861(yoelii.aa)
ORTHOMCL735	7	6	BERGHEI:1;CHABAUDI:2;FALCIPARUM:1;KNOWLESI:1;VIVAX:1;YOELII:1	GO:0020011	apicoplast	hypothetical protein	PB001110.00.0(berghei.aa) PC001296.02.0(chabaudi.aa) PC300507.00.0(chabaudi.aa) PF10_0359(falciparum.aa) PKH_062090(knowlesi.aa) PVX_110925(vivax.aa) PY01011(yoelii.aa)
ORTHOMCL736	7	6	BERGHEI:2;CHABAUDI:1;FALCIPARUM:1;KNOWLESI:1;VIVAX:1;YOELII:1			conserved hypothetical protein	PB001107.03.0(berghei.aa) PB300605.00.0(berghei.aa) PC001355.02.0(chabaudi.aa) PFC0430w(falciparum.aa) PKH_082990(knowlesi.aa) PVX_119620(vivax.aa) PY07389(yoelii.aa)
ORTHOMCL737	7	6	BERGHEI:2;CHABAUDI:1;FALCIPARUM:1;KNOWLESI:1;VIVAX:1;YOELII:1			hypothetical protein	PB001104.01.0(berghei.aa) PB401420.00.0(berghei.aa) PC001274.02.0(chabaudi.aa) PFC0560c(falciparum.aa) PKH_082670(knowlesi.aa) PVX_119765(vivax.aa) PY03662(yoelii.aa)
ORTHOMCL738	7	6	BERGHEI:2;CHABAUDI:1;FALCIPARUM:1;KNOWLESI:1;VIVAX:1;YOELII:1	GO:0003697	single-stranded DNA binding	structure specific recognition protein, putative	PB001100.02.0(berghei.aa) PB300791.00.0(berghei.aa) PC000453.01.0(chabaudi.aa) PF14_0393(falciparum.aa) PKH_126490(knowlesi.aa) PVX_118420(vivax.aa) PY06012(yoelii.aa)
ORTHOMCL739	7	6	BERGHEI:1;CHABAUDI:2;FALCIPARUM:1;KNOWLESI:1;VIVAX:1;YOELII:1			conserved hypothetical protein	PB001091.03.0(berghei.aa) PC000309.04.0(chabaudi.aa) PC401664.00.0(chabaudi.aa) PFC0320w(falciparum.aa) PKH_083240(knowlesi.aa) PVX_119500(vivax.aa) PY05494(yoelii.aa)
ORTHOMCL740	7	6	BERGHEI:2;CHABAUDI:1;FALCIPARUM:1;KNOWLESI:1;VIVAX:1;YOELII:1			hypothetical protein	PB001090.02.0(berghei.aa) PB001550.02.0(berghei.aa) PC001060.02.0(chabaudi.aa) PFL0300c(falciparum.aa) PKH_130460(knowlesi.aa) PVX_084335(vivax.aa) PY00915(yoelii.aa)
ORTHOMCL741	7	6	BERGHEI:1;CHABAUDI:1;FALCIPARUM:2;KNOWLESI:1;VIVAX:1;YOELII:1	GO:0016787:GO:0006644	hydrolase activity:phospholipid metabolic process	lysophospholipases-like protein, putative	PB001086.03.0(berghei.aa) PC000128.02.0(chabaudi.aa) PF07_0005(falciparum.aa) PFI1775w(falciparum.aa) PKH_010780(knowlesi.aa) PVX_088010(vivax.aa) PY02009(yoelii.aa)
ORTHOMCL742	7	6	BERGHEI:2;CHABAUDI:1;FALCIPARUM:1;KNOWLESI:1;VIVAX:1;YOELII:1	GO:0005319:GO:0006897	lipid transporter activity:endocytosis	sortilin, putative	PB001083.00.0(berghei.aa) PB300657.00.0(berghei.aa) PC000737.03.0(chabaudi.aa) PF14_0493(falciparum.aa) PKH_125450(knowlesi.aa) PVX_117890(vivax.aa) PY01622(yoelii.aa)
ORTHOMCL743	7	6	BERGHEI:2;CHABAUDI:1;FALCIPARUM:1;KNOWLESI:1;VIVAX:1;YOELII:1			conserved hypothetical protein	PB001077.02.0(berghei.aa) PB300303.00.0(berghei.aa) PC400830.00.0(chabaudi.aa) PF13_0290(falciparum.aa) PKH_111630(knowlesi.aa) PVX_114730(vivax.aa) PY04889(yoelii.aa)
ORTHOMCL744	7	6	BERGHEI:1;CHABAUDI:2;FALCIPARUM:1;KNOWLESI:1;VIVAX:1;YOELII:1			conserved hypothetical protein	PB001075.01.0(berghei.aa) PC001128.02.0(chabaudi.aa) PC301103.00.0(chabaudi.aa) PF13_0091(falciparum.aa) PKH_141570(knowlesi.aa) PVX_122645(vivax.aa) PY03239(yoelii.aa)
ORTHOMCL745	7	6	BERGHEI:1;CHABAUDI:2;FALCIPARUM:1;KNOWLESI:1;VIVAX:1;YOELII:1			conserved hypothetical protein	PB001075.00.0(berghei.aa) PC000651.00.0(chabaudi.aa) PC001406.02.0(chabaudi.aa) PF13_0309(falciparum.aa) PKH_111330(knowlesi.aa) PVX_114860(vivax.aa) PY05885(yoelii.aa)
ORTHOMCL747	7	6	BERGHEI:1;CHABAUDI:1;FALCIPARUM:1;KNOWLESI:1;VIVAX:2;YOELII:1	GO:0005471	ATP:ADP antiporter activity	ADP/ATP transporter on adenylate translocase	PB001072.01.0(berghei.aa) PC000019.01.0(chabaudi.aa) PF10_0366(falciparum.aa) PKH_062160(knowlesi.aa) PVX_110895(vivax.aa) PVX_250300(vivax.aa) PY03882(yoelii.aa)
ORTHOMCL748	7	6	BERGHEI:1;CHABAUDI:2;FALCIPARUM:1;KNOWLESI:1;VIVAX:1;YOELII:1			conserved hypothetical protein	PB001068.03.0(berghei.aa) PC000475.04.0(chabaudi.aa) PC001208.02.0(chabaudi.aa) PFF0380w(falciparum.aa) PKH_114160(knowlesi.aa) PVX_113550(vivax.aa) PY04854(yoelii.aa)
ORTHOMCL749	7	6	BERGHEI:2;CHABAUDI:1;FALCIPARUM:1;KNOWLESI:1;VIVAX:1;YOELII:1			conserved hypothetical protein	PB001061.00.0(berghei.aa) PB300772.00.0(berghei.aa) PC000841.00.0(chabaudi.aa) PF11_0088(falciparum.aa) PKH_090480(knowlesi.aa) PVX_091050(vivax.aa) PY03787(yoelii.aa)
ORTHOMCL750	7	6	BERGHEI:1;CHABAUDI:2;FALCIPARUM:1;KNOWLESI:1;VIVAX:1;YOELII:1			conserved hypothetical protein	PB001060.00.0(berghei.aa) PC000223.01.0(chabaudi.aa) PC000402.01.0(chabaudi.aa) PF11_0089(falciparum.aa) PKH_090490(knowlesi.aa) PVX_091055(vivax.aa) PY03788(yoelii.aa)
ORTHOMCL751	7	6	BERGHEI:2;CHABAUDI:1;FALCIPARUM:1;KNOWLESI:1;VIVAX:1;YOELII:1	GO:0015934	large ribosomal subunit	Ribosomal protein, putative	PB001054.02.0(berghei.aa) PB300674.00.0(berghei.aa) PC000281.03.0(chabaudi.aa) PF11_0438(falciparum.aa) PKH_094000(knowlesi.aa) PVX_092735(vivax.aa) PY05736(yoelii.aa)
ORTHOMCL753	7	6	BERGHEI:1;CHABAUDI:2;FALCIPARUM:1;KNOWLESI:1;VIVAX:1;YOELII:1			conserved hypothetical protein	PB001050.01.0(berghei.aa) PC000594.01.0(chabaudi.aa) PC000602.03.0(chabaudi.aa) PF08_0065(falciparum.aa) PKH_051650(knowlesi.aa) PVX_089605(vivax.aa) PY00572(yoelii.aa)
ORTHOMCL754	7	6	BERGHEI:1;CHABAUDI:1;FALCIPARUM:1;KNOWLESI:1;VIVAX:1;YOELII:2	GO:0007010:GO:0005832	cytoskeleton organization:chaperonin-containing T-complex	t-complex protein 1, alpha subunit, putative	PB001037.03.0(berghei.aa) PC000260.01.0(chabaudi.aa) PF11_0331(falciparum.aa) PKH_093000(knowlesi.aa) PVX_092215(vivax.aa) PY03629(yoelii.aa) PY07275(yoelii.aa)
ORTHOMCL755	7	6	BERGHEI:1;CHABAUDI:2;FALCIPARUM:1;KNOWLESI:1;VIVAX:1;YOELII:1			Pb-reticulocyte binding protein	PB001037.01.0(berghei.aa) PC302075.00.0(chabaudi.aa) PC302424.00.0(chabaudi.aa) PFA0255c(falciparum.aa) PKH_020820(knowlesi.aa) PVX_081505(vivax.aa) PY07834(yoelii.aa)
ORTHOMCL757	7	6	BERGHEI:1;CHABAUDI:2;FALCIPARUM:1;KNOWLESI:1;VIVAX:1;YOELII:1			conserved hypothetical protein	PB001036.02.0(berghei.aa) PC000521.01.0(chabaudi.aa) PC000524.01.0(chabaudi.aa) PFD0270c(falciparum.aa) PKH_030910(knowlesi.aa) PVX_000965(vivax.aa) PY01668(yoelii.aa)
ORTHOMCL758	7	6	BERGHEI:1;CHABAUDI:2;FALCIPARUM:1;KNOWLESI:1;VIVAX:1;YOELII:1			hyptohetical protein, putative	PB001035.03.0(berghei.aa) PC000563.01.0(chabaudi.aa) PC000693.00.0(chabaudi.aa) PFI1620c(falciparum.aa) PKH_073160(knowlesi.aa) PVX_087040(vivax.aa) PY01833(yoelii.aa)
ORTHOMCL759	7	6	BERGHEI:1;CHABAUDI:1;FALCIPARUM:1;KNOWLESI:1;VIVAX:1;YOELII:2	GO:0008061	chitin binding	chitinase	PB001032.02.0(berghei.aa) PC000851.03.0(chabaudi.aa) PFL2510w(falciparum.aa) PKH_010100(knowlesi.aa) PVX_087680(vivax.aa) PY00008(yoelii.aa) PY07200(yoelii.aa)
ORTHOMCL760	7	6	BERGHEI:1;CHABAUDI:2;FALCIPARUM:1;KNOWLESI:1;VIVAX:1;YOELII:1			conserved hypothetical protein	PB001028.03.0(berghei.aa) PC001163.02.0(chabaudi.aa) PC300090.00.0(chabaudi.aa) PFC0445w(falciparum.aa) PKH_082950(knowlesi.aa) PVX_119640(vivax.aa) PY04582(yoelii.aa)
ORTHOMCL761	7	6	BERGHEI:1;CHABAUDI:2;FALCIPARUM:1;KNOWLESI:1;VIVAX:1;YOELII:1	GO:0006418:GO:0004812	tRNA aminoacylation for protein translation:aminoacyl-tRNA ligase activity	methionine --tRNA ligase, putative	PB001028.00.0(berghei.aa) PC000359.01.0(chabaudi.aa) PC000616.03.0(chabaudi.aa) PF14_0401(falciparum.aa) PKH_126400(knowlesi.aa) PVX_118375(vivax.aa) PY02994(yoelii.aa)
ORTHOMCL762	7	6	BERGHEI:1;CHABAUDI:2;FALCIPARUM:1;KNOWLESI:1;VIVAX:1;YOELII:1			hypothetical protein, conserved	PB001027.03.0(berghei.aa) PC000329.05.0(chabaudi.aa) PC101905.00.0(chabaudi.aa) PF14_0482(falciparum.aa) PKH_125560(knowlesi.aa) PVX_117945(vivax.aa) PY01989(yoelii.aa)
ORTHOMCL763	7	6	BERGHEI:1;CHABAUDI:1;FALCIPARUM:1;KNOWLESI:1;VIVAX:2;YOELII:1			circumsporozoite (CS) protein, putative	PB001026.00.0(berghei.aa) PC000415.02.0(chabaudi.aa) PFC0210c(falciparum.aa) PKH_083560(knowlesi.aa) PVX_119355(vivax.aa) PVX_187290(vivax.aa) PY03168(yoelii.aa)
ORTHOMCL764	7	6	BERGHEI:1;CHABAUDI:2;FALCIPARUM:1;KNOWLESI:1;VIVAX:1;YOELII:1			conserved hypothetical protein	PB001022.03.0(berghei.aa) PC000089.02.0(chabaudi.aa) PC301241.00.0(chabaudi.aa) PFE0745w(falciparum.aa) PKH_101770(knowlesi.aa) PVX_080500(vivax.aa) PY03225(yoelii.aa)
ORTHOMCL765	7	6	BERGHEI:1;CHABAUDI:2;FALCIPARUM:1;KNOWLESI:1;VIVAX:1;YOELII:1			valine -tRNA ligase, putative	PB001017.01.0(berghei.aa) PC000408.02.0(chabaudi.aa) PC301231.00.0(chabaudi.aa) PF14_0589(falciparum.aa) PKH_124410(knowlesi.aa) PVX_117360(vivax.aa) PY00514(yoelii.aa)
ORTHOMCL766	7	6	BERGHEI:1;CHABAUDI:2;FALCIPARUM:1;KNOWLESI:1;VIVAX:1;YOELII:1	GO:0016020	membrane	hypothetical protein, conserved	PB001017.00.0(berghei.aa) PC000169.00.0(chabaudi.aa) PC001186.02.0(chabaudi.aa) PF13_0184(falciparum.aa) PKH_121930(knowlesi.aa) PVX_082610(vivax.aa) PY01761(yoelii.aa)
ORTHOMCL767	7	6	BERGHEI:1;CHABAUDI:2;FALCIPARUM:1;KNOWLESI:1;VIVAX:1;YOELII:1			conserved hypothetical protein	PB001016.01.0(berghei.aa) PC000819.00.0(chabaudi.aa) PC000836.02.0(chabaudi.aa) PF10_0310(falciparum.aa) PKH_061590(knowlesi.aa) PVX_111145(vivax.aa) PY05979(yoelii.aa)
ORTHOMCL768	7	6	BERGHEI:1;CHABAUDI:2;FALCIPARUM:1;KNOWLESI:1;VIVAX:1;YOELII:1			conserved hypothetical protein	PB001011.03.0(berghei.aa) PC000334.00.0(chabaudi.aa) PC301035.00.0(chabaudi.aa) PFF0480w(falciparum.aa) PKH_113960(knowlesi.aa) PVX_113635(vivax.aa) PY01954(yoelii.aa)
ORTHOMCL769	7	6	BERGHEI:2;CHABAUDI:1;FALCIPARUM:1;KNOWLESI:1;VIVAX:1;YOELII:1	GO:0020011	apicoplast	hypothetical protein, conserved	PB001010.03.0(berghei.aa) PB107375.00.0(berghei.aa) PC300106.00.0(chabaudi.aa) PFE1460w(falciparum.aa) PKH_100300(knowlesi.aa) PVX_079790(vivax.aa) PY00697(yoelii.aa)
ORTHOMCL770	7	6	BERGHEI:1;CHABAUDI:2;FALCIPARUM:1;KNOWLESI:1;VIVAX:1;YOELII:1			conserved hypothetical protein	PB001010.01.0(berghei.aa) PC300443.00.0(chabaudi.aa) PC301390.00.0(chabaudi.aa) PFF1260c(falciparum.aa) PKH_112330(knowlesi.aa) PVX_114405(vivax.aa) PY06931(yoelii.aa)
ORTHOMCL771	7	6	BERGHEI:2;CHABAUDI:1;FALCIPARUM:1;KNOWLESI:1;VIVAX:1;YOELII:1			conserved hypothetical protein	PB001004.02.0(berghei.aa) PB300798.00.0(berghei.aa) PC000191.00.0(chabaudi.aa) PFD0395c(falciparum.aa) PKH_030670(knowlesi.aa) PVX_000845(vivax.aa) PY02233(yoelii.aa)
ORTHOMCL772	7	6	BERGHEI:1;CHABAUDI:2;FALCIPARUM:1;KNOWLESI:1;VIVAX:1;YOELII:1			conserved hypothetical protein	PB001000.03.0(berghei.aa) PC000121.01.0(chabaudi.aa) PC302570.00.0(chabaudi.aa) PF14_0239(falciparum.aa) PKH_132440(knowlesi.aa) PVX_085230(vivax.aa) PY06635(yoelii.aa)
ORTHOMCL773	7	6	BERGHEI:2;CHABAUDI:1;FALCIPARUM:1;KNOWLESI:1;VIVAX:1;YOELII:1	GO:0022627	cytosolic small ribosomal subunit	Ribosomal protein S26e, putative	PB000999.03.0(berghei.aa) PB001102.03.0(berghei.aa) PC300360.00.0(chabaudi.aa) PFB0830w(falciparum.aa) PKH_040230(knowlesi.aa) PVX_002650(vivax.aa) PY04712(yoelii.aa)
ORTHOMCL774	7	6	BERGHEI:1;CHABAUDI:2;FALCIPARUM:1;KNOWLESI:1;VIVAX:1;YOELII:1			hypothetical protein	PB000999.01.0(berghei.aa) PC000678.00.0(chabaudi.aa) PC100088.00.0(chabaudi.aa) PF10_0050(falciparum.aa) PKH_080330(knowlesi.aa) PVX_094430(vivax.aa) PY01760(yoelii.aa)
ORTHOMCL775	7	6	BERGHEI:1;CHABAUDI:2;FALCIPARUM:1;KNOWLESI:1;VIVAX:1;YOELII:1			conserved hypothetical protein	PB000998.03.0(berghei.aa) PC000506.01.0(chabaudi.aa) PC302247.00.0(chabaudi.aa) PF13_0114(falciparum.aa) PKH_141880(knowlesi.aa) PVX_122795(vivax.aa) PY01942(yoelii.aa)
ORTHOMCL776	7	6	BERGHEI:1;CHABAUDI:2;FALCIPARUM:1;KNOWLESI:1;VIVAX:1;YOELII:1			conserved hypothetical protein	PB000996.01.0(berghei.aa) PC107478.00.0(chabaudi.aa) PC300139.00.0(chabaudi.aa) PFC0990c(falciparum.aa) PKH_081840(knowlesi.aa) PVX_095125(vivax.aa) PY03670(yoelii.aa)
ORTHOMCL777	7	6	BERGHEI:2;CHABAUDI:1;FALCIPARUM:1;KNOWLESI:1;VIVAX:1;YOELII:1	GO:0006616	SRP-dependent cotranslational protein targeting to membrane, translocation	Sec61-gamma subunit of protein translocation complex, putative	PB000994.03.0(berghei.aa) PB301467.00.0(berghei.aa) PC301670.00.0(chabaudi.aa) PFB0450w(falciparum.aa) PKH_041010(knowlesi.aa) PVX_003950(vivax.aa) PY07642(yoelii.aa)
ORTHOMCL778	7	6	BERGHEI:1;CHABAUDI:2;FALCIPARUM:1;KNOWLESI:1;VIVAX:1;YOELII:1	GO:0008121:GO:0005739	ubiquinol-cytochrome-c reductase activity:mitochondrion	mitochondrial processing peptidase alpha subunit, putative	PB000990.01.0(berghei.aa) PC000457.00.0(chabaudi.aa) PC302182.00.0(chabaudi.aa) PFE1155c(falciparum.aa) PKH_100910(knowlesi.aa) PVX_080095(vivax.aa) PY00244(yoelii.aa)
ORTHOMCL779	7	6	BERGHEI:1;CHABAUDI:2;FALCIPARUM:1;KNOWLESI:1;VIVAX:1;YOELII:1			conserved hypothetical protein	PB000990.00.0(berghei.aa) PC000155.01.0(chabaudi.aa) PC301385.00.0(chabaudi.aa) PF07_0124(falciparum.aa) PKH_021440(knowlesi.aa) PVX_081785(vivax.aa) PY01470(yoelii.aa)
ORTHOMCL780	7	6	BERGHEI:1;CHABAUDI:2;FALCIPARUM:1;KNOWLESI:1;VIVAX:1;YOELII:1	GO:0042493:GO:0015559	response to drug:multidrug efflux pump activity	multidrug resistance protein	PB000989.01.0(berghei.aa) PC000730.02.0(chabaudi.aa) PC300305.00.0(chabaudi.aa) PFE1150w(falciparum.aa) PKH_100920(knowlesi.aa) PVX_080100(vivax.aa) PY00245(yoelii.aa)
ORTHOMCL781	7	6	BERGHEI:1;CHABAUDI:2;FALCIPARUM:1;KNOWLESI:1;VIVAX:1;YOELII:1			conserved hypothetical protein	PB000987.01.0(berghei.aa) PC000434.03.0(chabaudi.aa) PC301678.00.0(chabaudi.aa) PF07_0099(falciparum.aa) PKH_031730(knowlesi.aa) PVX_096170(vivax.aa) PY05504(yoelii.aa)
ORTHOMCL782	7	6	BERGHEI:2;CHABAUDI:1;FALCIPARUM:1;KNOWLESI:1;VIVAX:1;YOELII:1			hypothetical protein	PB000986.00.0(berghei.aa) PB300673.00.0(berghei.aa) PC000701.03.0(chabaudi.aa) PF11_0107(falciparum.aa) PKH_090680(knowlesi.aa) PVX_091155(vivax.aa) PY03705(yoelii.aa)
ORTHOMCL783	7	6	BERGHEI:1;CHABAUDI:2;FALCIPARUM:1;KNOWLESI:1;VIVAX:1;YOELII:1			conserved hypothetical protein	PB000985.00.0(berghei.aa) PC000084.01.0(chabaudi.aa) PC001428.02.0(chabaudi.aa) PF07_0010(falciparum.aa) PKH_010120(knowlesi.aa) PVX_087690(vivax.aa) PY05768(yoelii.aa)
ORTHOMCL784	7	6	BERGHEI:1;CHABAUDI:2;FALCIPARUM:1;KNOWLESI:1;VIVAX:1;YOELII:1			conserved hypothetical protein	PB000983.02.0(berghei.aa) PC000132.02.0(chabaudi.aa) PC302353.00.0(chabaudi.aa) PF14_0151(falciparum.aa) PKH_133190(knowlesi.aa) PVX_085685(vivax.aa) PY04454(yoelii.aa)
ORTHOMCL785	7	6	BERGHEI:2;CHABAUDI:1;FALCIPARUM:1;KNOWLESI:1;VIVAX:1;YOELII:1			conserved hypothetical protein	PB000979.00.0(berghei.aa) PB301489.00.0(berghei.aa) PC000438.00.0(chabaudi.aa) PF11_0158(falciparum.aa) PKH_091200(knowlesi.aa) PVX_091385(vivax.aa) PY00788(yoelii.aa)
ORTHOMCL786	7	6	BERGHEI:1;CHABAUDI:2;FALCIPARUM:1;KNOWLESI:1;VIVAX:1;YOELII:1	GO:0020011	apicoplast	hypothetical protein	PB000977.03.0(berghei.aa) PC000135.02.0(chabaudi.aa) PC301119.00.0(chabaudi.aa) PF11_0178(falciparum.aa) PKH_091460(knowlesi.aa) PVX_091490(vivax.aa) PY06288(yoelii.aa)
ORTHOMCL787	7	6	BERGHEI:1;CHABAUDI:2;FALCIPARUM:1;KNOWLESI:1;VIVAX:1;YOELII:1			conserved hypothetical protein	PB000977.01.0(berghei.aa) PC000051.04.0(chabaudi.aa) PC000432.02.0(chabaudi.aa) PF14_0062(falciparum.aa) PKH_134040(knowlesi.aa) PVX_086105(vivax.aa) PY07045(yoelii.aa)
ORTHOMCL788	7	6	BERGHEI:1;CHABAUDI:2;FALCIPARUM:1;KNOWLESI:1;VIVAX:1;YOELII:1			conserved hypothetical protein	PB000977.00.0(berghei.aa) PC000477.03.0(chabaudi.aa) PC302061.00.0(chabaudi.aa) PF14_0450(falciparum.aa) PKH_125920(knowlesi.aa) PVX_118135(vivax.aa) PY04851(yoelii.aa)
ORTHOMCL789	7	6	BERGHEI:2;CHABAUDI:1;FALCIPARUM:1;KNOWLESI:1;VIVAX:1;YOELII:1			conserved hypothetical protein	PB000976.01.0(berghei.aa) PB300549.00.0(berghei.aa) PC000953.01.0(chabaudi.aa) PFE0840c(falciparum.aa) PKH_101600(knowlesi.aa) PVX_080410(vivax.aa) PY03803(yoelii.aa)
ORTHOMCL790	7	6	BERGHEI:1;CHABAUDI:1;FALCIPARUM:1;KNOWLESI:1;VIVAX:1;YOELII:2			hypothetical protein	PB000974.03.0(berghei.aa) PC001106.02.0(chabaudi.aa) PFF0490w(falciparum.aa) PKH_113910(knowlesi.aa) PVX_113645(vivax.aa) PY04389(yoelii.aa) PY04390(yoelii.aa)
ORTHOMCL791	7	6	BERGHEI:1;CHABAUDI:2;FALCIPARUM:1;KNOWLESI:1;VIVAX:1;YOELII:1	GO:0004337	geranyltranstransferase activity	farnesyl pyrophosphate synthase, putative	PB000973.03.0(berghei.aa) PC000417.01.0(chabaudi.aa) PC000556.03.0(chabaudi.aa) PF11_0295(falciparum.aa) PKH_092630(knowlesi.aa) PVX_092040(vivax.aa) PY05919(yoelii.aa)
ORTHOMCL792	7	6	BERGHEI:2;CHABAUDI:1;FALCIPARUM:1;KNOWLESI:1;VIVAX:1;YOELII:1	GO:0020011	apicoplast	holo-(acyl-carrier protein) synthase, putative	PB000971.00.0(berghei.aa) PB300467.00.0(berghei.aa) PC300381.00.0(chabaudi.aa) PFD0980w(falciparum.aa) PKH_052460(knowlesi.aa) PVX_090105(vivax.aa) PY06285(yoelii.aa)
ORTHOMCL793	7	6	BERGHEI:1;CHABAUDI:2;FALCIPARUM:1;KNOWLESI:1;VIVAX:1;YOELII:1			conserved hypothetical protein	PB000968.01.0(berghei.aa) PC000132.05.0(chabaudi.aa) PC000324.01.0(chabaudi.aa) PF11_0345(falciparum.aa) PKH_093120(knowlesi.aa) PVX_092280(vivax.aa) PY01582(yoelii.aa)
ORTHOMCL794	7	6	BERGHEI:1;CHABAUDI:2;FALCIPARUM:1;KNOWLESI:1;VIVAX:1;YOELII:1			hypothetical protein, conserved	PB000967.03.0(berghei.aa) PC000765.03.0(chabaudi.aa) PC300705.00.0(chabaudi.aa) PFB0240w(falciparum.aa) PKH_041440(knowlesi.aa) PVX_003700(vivax.aa) PY02526(yoelii.aa)
ORTHOMCL795	7	6	BERGHEI:2;CHABAUDI:1;FALCIPARUM:1;KNOWLESI:1;VIVAX:1;YOELII:1			hypothetical protein	PB000966.03.0(berghei.aa) PB300597.00.0(berghei.aa) PC000166.00.0(chabaudi.aa) PFC0800w(falciparum.aa) PKH_082330(knowlesi.aa) PVX_095325(vivax.aa) PY03188(yoelii.aa)
ORTHOMCL796	7	6	BERGHEI:1;CHABAUDI:2;FALCIPARUM:1;KNOWLESI:1;VIVAX:1;YOELII:1			conserved hypothetical protein	PB000964.02.0(berghei.aa) PC301612.00.0(chabaudi.aa) PC301886.00.0(chabaudi.aa) PF14_0713(falciparum.aa) PKH_126860(knowlesi.aa) PVX_118605(vivax.aa) PY02637(yoelii.aa)
ORTHOMCL797	7	6	BERGHEI:1;CHABAUDI:2;FALCIPARUM:1;KNOWLESI:1;VIVAX:1;YOELII:1			hypothetical protein	PB000962.03.0(berghei.aa) PC000391.03.0(chabaudi.aa) PC302583.00.0(chabaudi.aa) PF11_0267(falciparum.aa) PKH_092330(knowlesi.aa) PVX_091905(vivax.aa) PY00272(yoelii.aa)
ORTHOMCL798	7	6	BERGHEI:2;CHABAUDI:1;FALCIPARUM:1;KNOWLESI:1;VIVAX:1;YOELII:1	GO:0016070:GO:0004004	RNA metabolic process:ATP-dependent RNA helicase activity	ATP-dependent RNA helicae-like protein, putative	PB000962.01.0(berghei.aa) PB300855.00.0(berghei.aa) PC000829.02.0(chabaudi.aa) PFD0245c(falciparum.aa) PKH_030960(knowlesi.aa) PVX_000990(vivax.aa) PY03896(yoelii.aa)
ORTHOMCL799	7	6	BERGHEI:1;CHABAUDI:2;FALCIPARUM:1;KNOWLESI:1;VIVAX:1;YOELII:1			conserved hypothetical protein	PB000960.02.0(berghei.aa) PC000619.04.0(chabaudi.aa) PC000675.01.0(chabaudi.aa) PFF1070c(falciparum.aa) PKH_112730(knowlesi.aa) PVX_114225(vivax.aa) PY01291(yoelii.aa)
ORTHOMCL800	7	6	BERGHEI:2;CHABAUDI:1;FALCIPARUM:1;KNOWLESI:1;VIVAX:1;YOELII:1	GO:0020011:GO:0006414	apicoplast:translational elongation	cysteine --tRNA ligase, putative	PB000960.00.0(berghei.aa) PB300790.00.0(berghei.aa) PC000880.01.0(chabaudi.aa) PF10_0149(falciparum.aa) PKH_081520(knowlesi.aa) PVX_094980(vivax.aa) PY04618(yoelii.aa)
ORTHOMCL801	7	6	BERGHEI:1;CHABAUDI:1;FALCIPARUM:1;KNOWLESI:1;VIVAX:1;YOELII:2			conserved hypothetical protein	PB000959.02.0(berghei.aa) PC000060.04.0(chabaudi.aa) PF08_0029(falciparum.aa) PKH_050650(knowlesi.aa) PVX_089135(vivax.aa) PY03125(yoelii.aa) PY03126(yoelii.aa)
ORTHOMCL802	7	6	BERGHEI:1;CHABAUDI:2;FALCIPARUM:1;KNOWLESI:1;VIVAX:1;YOELII:1	GO:0000126:GO:0016251:GO:0006366	transcription factor TFIIIB complex:general RNA polymerase II transcription factor activity:transcription from RNA polymerase II promoter	transcription factor iib, putative	PB000958.00.0(berghei.aa) PC000808.01.0(chabaudi.aa) PC400815.00.0(chabaudi.aa) PFE0415w(falciparum.aa) PKH_102450(knowlesi.aa) PVX_097980(vivax.aa) PY00388(yoelii.aa)
ORTHOMCL803	7	6	BERGHEI:1;CHABAUDI:2;FALCIPARUM:1;KNOWLESI:1;VIVAX:1;YOELII:1	GO:0006986:GO:0009408	response to unfolded protein:response to heat	heat shock protein 86 family protein	PB000957.03.0(berghei.aa) PC000579.02.0(chabaudi.aa) PC000849.02.0(chabaudi.aa) PF07_0030(falciparum.aa) PKH_010660(knowlesi.aa) PVX_087955(vivax.aa) PY05066(yoelii.aa)
ORTHOMCL804	7	6	BERGHEI:1;CHABAUDI:1;FALCIPARUM:1;KNOWLESI:1;VIVAX:1;YOELII:2	GO:0020011	apicoplast	hypothetical protein, conserved	PB000955.03.0(berghei.aa) PC000205.00.0(chabaudi.aa) PFI0185w(falciparum.aa) PKH_070100(knowlesi.aa) PVX_098635(vivax.aa) PY01153(yoelii.aa) PY01154(yoelii.aa)
ORTHOMCL805	7	6	BERGHEI:1;CHABAUDI:2;FALCIPARUM:1;KNOWLESI:1;VIVAX:1;YOELII:1			hypothetical protein, conserved	PB000955.01.0(berghei.aa) PC000534.00.0(chabaudi.aa) PC000697.04.0(chabaudi.aa) PFL0745c(falciparum.aa) PKH_143260(knowlesi.aa) PVX_123455(vivax.aa) PY07048(yoelii.aa)
ORTHOMCL806	7	6	BERGHEI:1;CHABAUDI:2;FALCIPARUM:1;KNOWLESI:1;VIVAX:1;YOELII:1			cell cycle regulator with zn-finger domain, putative	PB000953.03.0(berghei.aa) PC000016.04.0(chabaudi.aa) PC301132.00.0(chabaudi.aa) PFE1415w(falciparum.aa) PKH_100380(knowlesi.aa) PVX_079830(vivax.aa) PY06597(yoelii.aa)
ORTHOMCL807	7	6	BERGHEI:1;CHABAUDI:2;FALCIPARUM:1;KNOWLESI:1;VIVAX:1;YOELII:1			10b antigen, putative	PB000951.00.0(berghei.aa) PC000275.04.0(chabaudi.aa) PC000626.03.0(chabaudi.aa) PF10_0213(falciparum.aa) PKH_060600(knowlesi.aa) PVX_001960(vivax.aa) PY01999(yoelii.aa)
ORTHOMCL808	7	6	BERGHEI:1;CHABAUDI:2;FALCIPARUM:1;KNOWLESI:1;VIVAX:1;YOELII:1			conserved hypothetical protein	PB000950.02.0(berghei.aa) PC001245.02.0(chabaudi.aa) PC302435.00.0(chabaudi.aa) PFC0565w(falciparum.aa) PKH_082660(knowlesi.aa) PVX_119770(vivax.aa) PY03663(yoelii.aa)
ORTHOMCL809	7	6	BERGHEI:2;CHABAUDI:1;FALCIPARUM:1;KNOWLESI:1;VIVAX:1;YOELII:1			rhoptry protein, putative	PB000949.02.0(berghei.aa) PB405601.00.0(berghei.aa) PC000344.05.0(chabaudi.aa) PF14_0637(falciparum.aa) PKH_123860(knowlesi.aa) PVX_117120(vivax.aa) PY05581(yoelii.aa)
ORTHOMCL810	7	6	BERGHEI:1;CHABAUDI:1;FALCIPARUM:1;KNOWLESI:1;VIVAX:1;YOELII:2			hypothetical protein	PB000947.01.0(berghei.aa) PC000069.00.0(chabaudi.aa) PF11_0467(falciparum.aa) PKH_094320(knowlesi.aa) PVX_092885(vivax.aa) PY06545(yoelii.aa) PY07272(yoelii.aa)
ORTHOMCL811	7	6	BERGHEI:1;CHABAUDI:2;FALCIPARUM:1;KNOWLESI:1;VIVAX:1;YOELII:1			conserved hypothetical protein	PB000939.03.0(berghei.aa) PC000651.04.0(chabaudi.aa) PC302457.00.0(chabaudi.aa) PF13_0053(falciparum.aa) PKH_140860(knowlesi.aa) PVX_122315(vivax.aa) PY03107(yoelii.aa)
ORTHOMCL813	7	6	BERGHEI:1;CHABAUDI:2;FALCIPARUM:1;KNOWLESI:1;VIVAX:1;YOELII:1			selenophosphate synthetase, putative	PB000938.01.0(berghei.aa) PC001114.02.0(chabaudi.aa) PC302054.00.0(chabaudi.aa) PFI0505c(falciparum.aa) PKH_070780(knowlesi.aa) PVX_098960(vivax.aa) PY05530(yoelii.aa)
ORTHOMCL814	7	6	BERGHEI:1;CHABAUDI:2;FALCIPARUM:1;KNOWLESI:1;VIVAX:1;YOELII:1			conserved hypothetical protein	PB000937.03.0(berghei.aa) PC000773.03.0(chabaudi.aa) PC001084.02.0(chabaudi.aa) PF07_0086(falciparum.aa) PKH_031480(knowlesi.aa) PVX_096285(vivax.aa) PY01730(yoelii.aa)
ORTHOMCL815	7	6	BERGHEI:2;CHABAUDI:1;FALCIPARUM:1;KNOWLESI:1;VIVAX:1;YOELII:1			conserved hypothetical protein	PB000936.01.0(berghei.aa) PB301406.00.0(berghei.aa) PC000487.04.0(chabaudi.aa) PFI1145w(falciparum.aa) PKH_072050(knowlesi.aa) PVX_099575(vivax.aa) PY05180(yoelii.aa)
ORTHOMCL816	7	6	BERGHEI:2;CHABAUDI:1;FALCIPARUM:1;KNOWLESI:1;VIVAX:1;YOELII:1			conserved hypothetical protein	PB000934.02.0(berghei.aa) PB105905.00.0(berghei.aa) PC000653.04.0(chabaudi.aa) PFD0535w(falciparum.aa) PKH_030400(knowlesi.aa) PVX_000710(vivax.aa) PY04100(yoelii.aa)
ORTHOMCL817	7	6	BERGHEI:2;CHABAUDI:1;FALCIPARUM:1;KNOWLESI:1;VIVAX:1;YOELII:1			conserved hypothetical protein	PB000932.01.0(berghei.aa) PB301395.00.0(berghei.aa) PC000272.04.0(chabaudi.aa) PFB0870w(falciparum.aa) PKH_040150(knowlesi.aa) PVX_002610(vivax.aa) PY04747(yoelii.aa)
ORTHOMCL818	7	6	BERGHEI:2;CHABAUDI:1;FALCIPARUM:1;KNOWLESI:1;VIVAX:1;YOELII:1			hypothetical protein, conserved	PB000931.00.0(berghei.aa) PB300765.00.0(berghei.aa) PC000711.03.0(chabaudi.aa) PFL1400c(falciparum.aa) PKH_144570(knowlesi.aa) PVX_124075(vivax.aa) PY07303(yoelii.aa)
ORTHOMCL819	7	6	BERGHEI:2;CHABAUDI:1;FALCIPARUM:1;KNOWLESI:1;VIVAX:1;YOELII:1			conserved hypothetical protein	PB000928.02.0(berghei.aa) PB300169.00.0(berghei.aa) PC001391.02.0(chabaudi.aa) PFL1860c(falciparum.aa) PKH_145710(knowlesi.aa) PVX_100870(vivax.aa) PY04824(yoelii.aa)
ORTHOMCL820	7	6	BERGHEI:2;CHABAUDI:1;FALCIPARUM:1;KNOWLESI:1;VIVAX:1;YOELII:1			hypothetical protein	PB000922.03.0(berghei.aa) PB001052.00.0(berghei.aa) PC000224.01.0(chabaudi.aa) PF11_0063(falciparum.aa) PKH_090240(knowlesi.aa) PVX_090940(vivax.aa) PY05391(yoelii.aa)
ORTHOMCL821	7	6	BERGHEI:1;CHABAUDI:2;FALCIPARUM:1;KNOWLESI:1;VIVAX:1;YOELII:1	GO:0005887	integral to plasma membrane	P-type ATPase, putative	PB000922.01.0(berghei.aa) PC000268.01.0(chabaudi.aa) PC300906.00.0(chabaudi.aa) PFC0840w(falciparum.aa) PKH_082230(knowlesi.aa) PVX_095285(vivax.aa) PY00968(yoelii.aa)
ORTHOMCL822	7	6	BERGHEI:1;CHABAUDI:2;FALCIPARUM:1;KNOWLESI:1;VIVAX:1;YOELII:1			hypothetical protein	PB000919.01.0(berghei.aa) PC000718.01.0(chabaudi.aa) PC301096.00.0(chabaudi.aa) PFB0670c(falciparum.aa) PKH_040520(knowlesi.aa) PVX_002800(vivax.aa) PY06392(yoelii.aa)
ORTHOMCL823	7	6	BERGHEI:1;CHABAUDI:1;FALCIPARUM:1;KNOWLESI:1;VIVAX:1;YOELII:2			conserved hypothetical protein	PB000916.03.0(berghei.aa) PC000007.01.0(chabaudi.aa) PF13_0243(falciparum.aa) PKH_120860(knowlesi.aa) PVX_083190(vivax.aa) PY02506(yoelii.aa) PY02507(yoelii.aa)
ORTHOMCL824	7	6	BERGHEI:1;CHABAUDI:2;FALCIPARUM:1;KNOWLESI:1;VIVAX:1;YOELII:1	GO:0005515	protein binding	WD-repeat potein, putative	PB000914.01.0(berghei.aa) PC001278.02.0(chabaudi.aa) PC300199.00.0(chabaudi.aa) PFE0540w(falciparum.aa) PKH_102210(knowlesi.aa) PVX_080690(vivax.aa) PY04898(yoelii.aa)
ORTHOMCL825	7	6	BERGHEI:1;CHABAUDI:2;FALCIPARUM:1;KNOWLESI:1;VIVAX:1;YOELII:1			conserved hypothetical protein	PB000911.03.0(berghei.aa) PC000461.04.0(chabaudi.aa) PC300914.00.0(chabaudi.aa) PFL1315w(falciparum.aa) PKH_144400(knowlesi.aa) PVX_123990(vivax.aa) PY05131(yoelii.aa)
ORTHOMCL826	7	6	BERGHEI:1;CHABAUDI:2;FALCIPARUM:1;KNOWLESI:1;VIVAX:1;YOELII:1			conserved hypothetical protein	PB000909.02.0(berghei.aa) PC000522.02.0(chabaudi.aa) PC000749.03.0(chabaudi.aa) PFD0145c(falciparum.aa) PKH_031200(knowlesi.aa) PVX_001095(vivax.aa) PY02440(yoelii.aa)
ORTHOMCL827	7	6	BERGHEI:1;CHABAUDI:2;FALCIPARUM:1;KNOWLESI:1;VIVAX:1;YOELII:1			splicing factor, putative	PB000907.01.0(berghei.aa) PC000448.01.0(chabaudi.aa) PC001292.02.0(chabaudi.aa) PFC0375c(falciparum.aa) PKH_083120(knowlesi.aa) PVX_119560(vivax.aa) PY02341(yoelii.aa)
ORTHOMCL828	7	6	BERGHEI:1;CHABAUDI:2;FALCIPARUM:1;KNOWLESI:1;VIVAX:1;YOELII:1	GO:0020011	apicoplast	hypothetical protein	PB000903.01.0(berghei.aa) PC000230.05.0(chabaudi.aa) PC302582.00.0(chabaudi.aa) PF11_0197(falciparum.aa) PKH_091640(knowlesi.aa) PVX_091585(vivax.aa) PY04674(yoelii.aa)
ORTHOMCL829	7	6	BERGHEI:1;CHABAUDI:2;FALCIPARUM:1;KNOWLESI:1;VIVAX:1;YOELII:1			conserved hypothetical protein	PB000900.01.0(berghei.aa) PC000522.03.0(chabaudi.aa) PC301046.00.0(chabaudi.aa) PFL1805c(falciparum.aa) PKH_145590(knowlesi.aa) PVX_100815(vivax.aa) PY04407(yoelii.aa)
ORTHOMCL830	7	6	BERGHEI:2;CHABAUDI:1;FALCIPARUM:1;KNOWLESI:1;VIVAX:1;YOELII:1	GO:0006536:GO:0004352	glutamate metabolic process:glutamate dehydrogenase activity	glutamate dehydrogenase, putative	PB000888.03.0(berghei.aa) PB300354.00.0(berghei.aa) PC000014.03.0(chabaudi.aa) PF08_0132(falciparum.aa) PKH_011640(knowlesi.aa) PVX_093640(vivax.aa) PY03701(yoelii.aa)
ORTHOMCL831	7	6	BERGHEI:1;CHABAUDI:2;FALCIPARUM:1;KNOWLESI:1;VIVAX:1;YOELII:1	GO:0020011:GO:0030163	apicoplast:protein catabolic process	protease, putative	PB000888.02.0(berghei.aa) PC000589.04.0(chabaudi.aa) PC000840.01.0(chabaudi.aa) PFD0230c(falciparum.aa) PKH_030990(knowlesi.aa) PVX_001005(vivax.aa) PY01068(yoelii.aa)
ORTHOMCL832	7	6	BERGHEI:1;CHABAUDI:2;FALCIPARUM:1;KNOWLESI:1;VIVAX:1;YOELII:1			conserved hypothetical protein	PB000888.01.0(berghei.aa) PC000323.00.0(chabaudi.aa) PC000436.04.0(chabaudi.aa) PFI1040c(falciparum.aa) PKH_071840(knowlesi.aa) PVX_099480(vivax.aa) PY03606(yoelii.aa)
ORTHOMCL833	7	6	BERGHEI:1;CHABAUDI:2;FALCIPARUM:1;KNOWLESI:1;VIVAX:1;YOELII:1			conserved hypothetical protein	PB000887.03.0(berghei.aa) PC000229.02.0(chabaudi.aa) PC302467.00.0(chabaudi.aa) PFE0390w(falciparum.aa) PKH_102500(knowlesi.aa) PVX_097955(vivax.aa) PY02737(yoelii.aa)
ORTHOMCL834	7	6	BERGHEI:1;CHABAUDI:2;FALCIPARUM:1;KNOWLESI:1;VIVAX:1;YOELII:1			conserved hypothetical protein	PB000887.01.0(berghei.aa) PC000192.01.0(chabaudi.aa) PC000285.01.0(chabaudi.aa) PFC0315c(falciparum.aa) PKH_083250(knowlesi.aa) PVX_119495(vivax.aa) PY06713(yoelii.aa)
ORTHOMCL835	7	6	BERGHEI:1;CHABAUDI:1;FALCIPARUM:1;KNOWLESI:1;VIVAX:1;YOELII:2			conserved hypothetical protein	PB000883.02.0(berghei.aa) PC000531.02.0(chabaudi.aa) PF13_0038(falciparum.aa) PKH_140630(knowlesi.aa) PVX_122205(vivax.aa) PY00035(yoelii.aa) PY00036(yoelii.aa)
ORTHOMCL836	7	6	BERGHEI:1;CHABAUDI:2;FALCIPARUM:1;KNOWLESI:1;VIVAX:1;YOELII:1			conserved hypothetical protein	PB000879.03.0(berghei.aa) PC000691.02.0(chabaudi.aa) PC301474.00.0(chabaudi.aa) PFE0500c(falciparum.aa) PKH_102280(knowlesi.aa) PVX_098065(vivax.aa) PY04034(yoelii.aa)
ORTHOMCL837	7	6	BERGHEI:1;CHABAUDI:2;FALCIPARUM:1;KNOWLESI:1;VIVAX:1;YOELII:1			conserved hypothetical protein	PB000876.01.0(berghei.aa) PC000990.02.0(chabaudi.aa) PC301969.00.0(chabaudi.aa) PFI0435c(falciparum.aa) PKH_070640(knowlesi.aa) PVX_098890(vivax.aa) PY05994(yoelii.aa)
ORTHOMCL838	7	6	BERGHEI:2;CHABAUDI:1;FALCIPARUM:1;KNOWLESI:1;VIVAX:1;YOELII:1			conserved hypothetical protein	PB000875.00.0(berghei.aa) PB300697.00.0(berghei.aa) PC000136.04.0(chabaudi.aa) PF08_0062(falciparum.aa) PKH_051560(knowlesi.aa) PVX_089565(vivax.aa) PY05592(yoelii.aa)
ORTHOMCL839	7	6	BERGHEI:1;CHABAUDI:2;FALCIPARUM:1;KNOWLESI:1;VIVAX:1;YOELII:1	GO:0005666:GO:0006383	DNA-directed RNA polymerase III complex:transcription from RNA polymerase III promoter	DNA-directed RNA polymerase 3 largest subunit	PB000871.03.0(berghei.aa) PC000218.01.0(chabaudi.aa) PC001293.02.0(chabaudi.aa) PF13_0150(falciparum.aa) PKH_122370(knowlesi.aa) PVX_082395(vivax.aa) PY01037(yoelii.aa)
ORTHOMCL840	7	6	BERGHEI:1;CHABAUDI:2;FALCIPARUM:1;KNOWLESI:1;VIVAX:1;YOELII:1			conserved hypothetical protein	PB000868.00.0(berghei.aa) PC000078.04.0(chabaudi.aa) PC302276.00.0(chabaudi.aa) PFC1060c(falciparum.aa) PKH_081660(knowlesi.aa) PVX_095040(vivax.aa) PY00360(yoelii.aa)
ORTHOMCL841	7	6	BERGHEI:1;CHABAUDI:2;FALCIPARUM:1;KNOWLESI:1;VIVAX:1;YOELII:1			conserved hypothetical protein	PB000862.01.0(berghei.aa) PC000248.00.0(chabaudi.aa) PC302568.00.0(chabaudi.aa) PF14_0371(falciparum.aa) PKH_126710(knowlesi.aa) PVX_118530(vivax.aa) PY00411(yoelii.aa)
ORTHOMCL842	7	6	BERGHEI:2;CHABAUDI:1;FALCIPARUM:1;KNOWLESI:1;VIVAX:1;YOELII:1			conserved hypothetical protein	PB000862.00.0(berghei.aa) PB300493.00.0(berghei.aa) PC000311.03.0(chabaudi.aa) PF08_0074(falciparum.aa) PKH_142420(knowlesi.aa) PVX_123060(vivax.aa) PY07825(yoelii.aa)
ORTHOMCL843	7	6	BERGHEI:1;CHABAUDI:2;FALCIPARUM:1;KNOWLESI:1;VIVAX:1;YOELII:1			conserved hypothetical protein	PB000858.03.0(berghei.aa) PC000748.03.0(chabaudi.aa) PC302593.00.0(chabaudi.aa) PFD0840w(falciparum.aa) PKH_052140(knowlesi.aa) PVX_089965(vivax.aa) PY04535(yoelii.aa)
ORTHOMCL844	7	6	BERGHEI:1;CHABAUDI:2;FALCIPARUM:1;KNOWLESI:1;VIVAX:1;YOELII:1			conserved hypothetical protein	PB000855.02.0(berghei.aa) PC000258.01.0(chabaudi.aa) PC108145.00.0(chabaudi.aa) PFC0220w(falciparum.aa) PKH_083540(knowlesi.aa) PVX_119365(vivax.aa) PY03898(yoelii.aa)
ORTHOMCL845	7	6	BERGHEI:2;CHABAUDI:1;FALCIPARUM:1;KNOWLESI:1;VIVAX:1;YOELII:1			conserved hypothetical protein	PB000855.01.0(berghei.aa) PB001361.02.0(berghei.aa) PC000333.01.0(chabaudi.aa) PFE1095w(falciparum.aa) PKH_101030(knowlesi.aa) PVX_080150(vivax.aa) PY06038(yoelii.aa)
ORTHOMCL846	7	6	BERGHEI:2;CHABAUDI:1;FALCIPARUM:1;KNOWLESI:1;VIVAX:1;YOELII:1	GO:0020011	apicoplast	glucose inhibited division protein A homologue, putative	PB000850.03.0(berghei.aa) PB300279.00.0(berghei.aa) PC000842.01.0(chabaudi.aa) PFL2115c(falciparum.aa) PKH_146110(knowlesi.aa) PVX_101100(vivax.aa) PY01214(yoelii.aa)
ORTHOMCL847	7	6	BERGHEI:1;CHABAUDI:1;FALCIPARUM:1;KNOWLESI:1;VIVAX:1;YOELII:2			conserved hypothetical protein	PB000847.00.0(berghei.aa) PC301766.00.0(chabaudi.aa) PFI0310w(falciparum.aa) PKH_070360(knowlesi.aa) PVX_098760(vivax.aa) PY05017(yoelii.aa) PY07153(yoelii.aa)
ORTHOMCL848	7	6	BERGHEI:1;CHABAUDI:2;FALCIPARUM:1;KNOWLESI:1;VIVAX:1;YOELII:1	GO:0020011:GO:0006633:GO:0004314	apicoplast:fatty acid biosynthetic process:[acyl-carrier-protein] S-malonyltransferase activity	malonyl coa-acyl carrier protein transacylase precursor	PB000845.02.0(berghei.aa) PC000106.04.0(chabaudi.aa) PC001144.02.0(chabaudi.aa) PF13_0066(falciparum.aa) PKH_141120(knowlesi.aa) PVX_122435(vivax.aa) PY05492(yoelii.aa)
ORTHOMCL849	7	6	BERGHEI:1;CHABAUDI:2;FALCIPARUM:1;KNOWLESI:1;VIVAX:1;YOELII:1	GO:0020011	apicoplast	hypothetical protein	PB000840.02.0(berghei.aa) PC000043.03.0(chabaudi.aa) PC301832.00.0(chabaudi.aa) PF14_0696(falciparum.aa) PKH_123250(knowlesi.aa) PVX_116840(vivax.aa) PY04294(yoelii.aa)
ORTHOMCL850	7	6	BERGHEI:1;CHABAUDI:2;FALCIPARUM:1;KNOWLESI:1;VIVAX:1;YOELII:1	GO:0020011:GO:0006351	apicoplast:transcription, DNA-dependent	DNA-directed RNA polymerase, alpha subunit, truncated, putative	PB000837.02.0(berghei.aa) PC000335.03.0(chabaudi.aa) PC300200.00.0(chabaudi.aa) PF14_0695(falciparum.aa) PKH_123260(knowlesi.aa) PVX_116845(vivax.aa) PY04295(yoelii.aa)
ORTHOMCL851	7	6	BERGHEI:2;CHABAUDI:1;FALCIPARUM:1;KNOWLESI:1;VIVAX:1;YOELII:1			hypothetical protein	PB000834.01.0(berghei.aa) PB000908.01.0(berghei.aa) PC000449.01.0(chabaudi.aa) PFC0370w(falciparum.aa) PKH_083140(knowlesi.aa) PVX_119550(vivax.aa) PY02343(yoelii.aa)
ORTHOMCL852	7	6	BERGHEI:1;CHABAUDI:2;FALCIPARUM:1;KNOWLESI:1;VIVAX:1;YOELII:1	GO:0020011	apicoplast	hypothetical protein	PB000830.02.0(berghei.aa) PC000055.02.0(chabaudi.aa) PC302477.00.0(chabaudi.aa) PF10_0027(falciparum.aa) PKH_080090(knowlesi.aa) PVX_094310(vivax.aa) PY03462(yoelii.aa)
ORTHOMCL853	7	6	BERGHEI:1;CHABAUDI:2;FALCIPARUM:1;KNOWLESI:1;VIVAX:1;YOELII:1			hypothetical protein	PB000830.00.0(berghei.aa) PC103598.00.0(chabaudi.aa) PC300970.00.0(chabaudi.aa) PFI1000w(falciparum.aa) PKH_071760(knowlesi.aa) PVX_099435(vivax.aa) PY05463(yoelii.aa)
ORTHOMCL854	7	6	BERGHEI:2;CHABAUDI:1;FALCIPARUM:1;KNOWLESI:1;VIVAX:1;YOELII:1			hypothetical protein	PB000828.00.0(berghei.aa) PB001046.02.0(berghei.aa) PC000306.01.0(chabaudi.aa) PF14_0123(falciparum.aa) PKH_133520(knowlesi.aa) PVX_085835(vivax.aa) PY01543(yoelii.aa)
ORTHOMCL855	7	6	BERGHEI:1;CHABAUDI:2;FALCIPARUM:1;KNOWLESI:1;VIVAX:1;YOELII:1			conserved hypothetical protein	PB000826.02.0(berghei.aa) PC000804.00.0(chabaudi.aa) PC109199.00.0(chabaudi.aa) PFF0805c(falciparum.aa) PKH_113240(knowlesi.aa) PVX_113970(vivax.aa) PY01500(yoelii.aa)
ORTHOMCL856	7	6	BERGHEI:2;CHABAUDI:1;FALCIPARUM:1;KNOWLESI:1;VIVAX:1;YOELII:1			conserved hypothetical protein	PB000824.02.0(berghei.aa) PB300728.00.0(berghei.aa) PC000722.00.0(chabaudi.aa) PF13_0093(falciparum.aa) PKH_141590(knowlesi.aa) PVX_122655(vivax.aa) PY02438(yoelii.aa)
ORTHOMCL857	7	6	BERGHEI:1;CHABAUDI:2;FALCIPARUM:1;KNOWLESI:1;VIVAX:1;YOELII:1			conserved hypothetical protein	PB000819.02.0(berghei.aa) PC000436.02.0(chabaudi.aa) PC000840.02.0(chabaudi.aa) PFF0185c(falciparum.aa) PKH_114610(knowlesi.aa) PVX_113355(vivax.aa) PY03249(yoelii.aa)
ORTHOMCL858	7	6	BERGHEI:1;CHABAUDI:2;FALCIPARUM:1;KNOWLESI:1;VIVAX:1;YOELII:1			conserved hypothetical protein	PB000815.00.0(berghei.aa) PC000054.03.0(chabaudi.aa) PC405967.00.0(chabaudi.aa) PF10_0034(falciparum.aa) PKH_080170(knowlesi.aa) PVX_094350(vivax.aa) PY04290(yoelii.aa)
ORTHOMCL859	7	6	BERGHEI:1;CHABAUDI:2;FALCIPARUM:1;KNOWLESI:1;VIVAX:1;YOELII:1	GO:0005484	SNAP receptor activity	t-SNARE, putative	PB000811.00.0(berghei.aa) PC000126.05.0(chabaudi.aa) PC000845.02.0(chabaudi.aa) PFL2070w(falciparum.aa) PKH_146010(knowlesi.aa) PVX_101050(vivax.aa) PY03571(yoelii.aa)
ORTHOMCL860	7	6	BERGHEI:1;CHABAUDI:2;FALCIPARUM:1;KNOWLESI:1;VIVAX:1;YOELII:1	GO:0005739	mitochondrion	mitochondrial ATP-synthase, delta subunit putative	PB000801.02.0(berghei.aa) PC000464.02.0(chabaudi.aa) PC000705.01.0(chabaudi.aa) PF11_0485(falciparum.aa) PKH_094490(knowlesi.aa) PVX_092970(vivax.aa) PY05978(yoelii.aa)
ORTHOMCL861	7	6	BERGHEI:1;CHABAUDI:2;FALCIPARUM:1;KNOWLESI:1;VIVAX:1;YOELII:1			conserved hypothetical protein	PB000801.00.0(berghei.aa) PC000157.03.0(chabaudi.aa) PC301449.00.0(chabaudi.aa) PF14_0487(falciparum.aa) PKH_125510(knowlesi.aa) PVX_117920(vivax.aa) PY05354(yoelii.aa)
ORTHOMCL862	7	6	BERGHEI:2;CHABAUDI:1;FALCIPARUM:1;KNOWLESI:1;VIVAX:1;YOELII:1			hypothetical protein	PB000800.02.0(berghei.aa) PB300600.00.0(berghei.aa) PC000439.01.0(chabaudi.aa) PF11_0487(falciparum.aa) PKH_094510(knowlesi.aa) PVX_092980(vivax.aa) PY05976(yoelii.aa)
ORTHOMCL863	7	6	BERGHEI:1;CHABAUDI:2;FALCIPARUM:1;KNOWLESI:1;VIVAX:1;YOELII:1	GO:0020007:GO:0016020:GO:0005488	apical complex:membrane:binding	MAEBL, putative	PB000798.02.0(berghei.aa) PC000481.04.0(chabaudi.aa) PC000611.03.0(chabaudi.aa) PF11_0486(falciparum.aa) PKH_094500(knowlesi.aa) PVX_092975(vivax.aa) PY05977(yoelii.aa)
ORTHOMCL864	7	6	BERGHEI:1;CHABAUDI:2;FALCIPARUM:1;KNOWLESI:1;VIVAX:1;YOELII:1			glutaredoxin-like protein, putative	PB000796.02.0(berghei.aa) PC000369.04.0(chabaudi.aa) PC000568.03.0(chabaudi.aa) PFF0340c(falciparum.aa) PKH_114240(knowlesi.aa) PVX_113510(vivax.aa) PY00223(yoelii.aa)
ORTHOMCL865	7	6	BERGHEI:1;CHABAUDI:1;FALCIPARUM:1;KNOWLESI:1;VIVAX:1;YOELII:2			conserved hypothetical protein	PB000787.03.0(berghei.aa) PC301005.00.0(chabaudi.aa) PFI0320w(falciparum.aa) PKH_070380(knowlesi.aa) PVX_098770(vivax.aa) PY03443(yoelii.aa) PY05019(yoelii.aa)
ORTHOMCL866	7	6	BERGHEI:1;CHABAUDI:1;FALCIPARUM:1;KNOWLESI:1;VIVAX:1;YOELII:2			conserved hypothetical protein	PB000777.01.0(berghei.aa) PC000538.01.0(chabaudi.aa) PF10_0113(falciparum.aa) PKH_081110(knowlesi.aa) PVX_094800(vivax.aa) PY06765(yoelii.aa) PY07008(yoelii.aa)
ORTHOMCL867	7	6	BERGHEI:2;CHABAUDI:1;FALCIPARUM:1;KNOWLESI:1;VIVAX:1;YOELII:1	GO:0006302:GO:0000014	double-strand break repair:single-stranded DNA specific endodeoxyribonuclease activity	DNA repair protein RAD50, putative	PB000769.00.0(berghei.aa) PB107227.00.0(berghei.aa) PC000090.04.0(chabaudi.aa) PFF0285c(falciparum.aa) PKH_114340(knowlesi.aa) PVX_113460(vivax.aa) PY00626(yoelii.aa)
ORTHOMCL868	7	6	BERGHEI:1;CHABAUDI:1;FALCIPARUM:1;KNOWLESI:1;VIVAX:2;YOELII:1			conserved hypothetical protein	PB000765.02.0(berghei.aa) PC000904.01.0(chabaudi.aa) PFL1145w(falciparum.aa) PKH_144040(knowlesi.aa) PVX_123820(vivax.aa) PVX_254300(vivax.aa) PY06734(yoelii.aa)
ORTHOMCL869	7	6	BERGHEI:1;CHABAUDI:2;FALCIPARUM:1;KNOWLESI:1;VIVAX:1;YOELII:1			conserved hypothetical protein	PB000765.00.0(berghei.aa) PC000366.02.0(chabaudi.aa) PC301235.00.0(chabaudi.aa) PF10_0052(falciparum.aa) PKH_080350(knowlesi.aa) PVX_094440(vivax.aa) PY06889(yoelii.aa)
ORTHOMCL870	7	6	BERGHEI:2;CHABAUDI:1;FALCIPARUM:1;KNOWLESI:1;VIVAX:1;YOELII:1			conserved hypothetical protein	PB000764.01.0(berghei.aa) PB001013.01.0(berghei.aa) PC000812.02.0(chabaudi.aa) PF08_0117(falciparum.aa) PKH_011240(knowlesi.aa) PVX_088250(vivax.aa) PY05153(yoelii.aa)
ORTHOMCL871	7	6	BERGHEI:1;CHABAUDI:1;FALCIPARUM:1;KNOWLESI:1;VIVAX:1;YOELII:2	GO:0006511:GO:0000151	ubiquitin-dependent protein catabolic process:ubiquitin ligase complex	PfpUB Plasmodium falciparum polyubiquitin	PB000763.03.0(berghei.aa) PC000735.00.0(chabaudi.aa) PFL0585w(falciparum.aa) PKH_131070(knowlesi.aa) PVX_084620(vivax.aa) PY03337(yoelii.aa) PY03971(yoelii.aa)
ORTHOMCL872	7	6	BERGHEI:1;CHABAUDI:2;FALCIPARUM:1;KNOWLESI:1;VIVAX:1;YOELII:1			BIR protein	PB000762.03.0(berghei.aa) PC000766.00.0(chabaudi.aa) PC001227.02.0(chabaudi.aa) PFC0790w(falciparum.aa) PKH_082350(knowlesi.aa) PVX_095335(vivax.aa) PY02650(yoelii.aa)
ORTHOMCL873	7	6	BERGHEI:1;CHABAUDI:2;FALCIPARUM:1;KNOWLESI:1;VIVAX:1;YOELII:1			hypothetical protein	PB000760.03.0(berghei.aa) PC000460.00.0(chabaudi.aa) PC000804.04.0(chabaudi.aa) PF11_0092(falciparum.aa) PKH_090520(knowlesi.aa) PVX_091075(vivax.aa) PY05855(yoelii.aa)
ORTHOMCL874	7	6	BERGHEI:1;CHABAUDI:2;FALCIPARUM:1;KNOWLESI:1;VIVAX:1;YOELII:1			conserved hypothetical protein	PB000757.01.0(berghei.aa) PC000126.03.0(chabaudi.aa) PC000832.03.0(chabaudi.aa) PF13_0024(falciparum.aa) PKH_140350(knowlesi.aa) PVX_122085(vivax.aa) PY02186(yoelii.aa)
ORTHOMCL875	7	6	BERGHEI:2;CHABAUDI:1;FALCIPARUM:1;KNOWLESI:1;VIVAX:1;YOELII:1			conserved hypothetical protein	PB000757.00.0(berghei.aa) PB301492.00.0(berghei.aa) PC000294.01.0(chabaudi.aa) PF13_0047(falciparum.aa) PKH_140760(knowlesi.aa) PVX_122265(vivax.aa) PY04274(yoelii.aa)
ORTHOMCL876	7	6	BERGHEI:2;CHABAUDI:1;FALCIPARUM:1;KNOWLESI:1;VIVAX:1;YOELII:1			conserved hypothetical protein	PB000756.02.0(berghei.aa) PB301150.00.0(berghei.aa) PC000442.04.0(chabaudi.aa) PF13_0273(falciparum.aa) PKH_120120(knowlesi.aa) PVX_083530(vivax.aa) PY01194(yoelii.aa)
ORTHOMCL877	7	6	BERGHEI:2;CHABAUDI:1;FALCIPARUM:1;KNOWLESI:1;VIVAX:1;YOELII:1			conserved hypothetical protein	PB000752.00.0(berghei.aa) PB001035.00.0(berghei.aa) PC300649.00.0(chabaudi.aa) PFE1535w(falciparum.aa) PKH_100130(knowlesi.aa) PVX_079730(vivax.aa) PY07115(yoelii.aa)
ORTHOMCL878	7	6	BERGHEI:1;CHABAUDI:1;FALCIPARUM:1;KNOWLESI:1;VIVAX:1;YOELII:2			small nuclear ribonucleoprotein F, putative	PB000750.03.0(berghei.aa) PC000324.03.0(chabaudi.aa) PF11_0280(falciparum.aa) PKH_092460(knowlesi.aa) PVX_091960(vivax.aa) PY02122(yoelii.aa) PY02123(yoelii.aa)
ORTHOMCL879	7	6	BERGHEI:2;CHABAUDI:1;FALCIPARUM:1;KNOWLESI:1;VIVAX:1;YOELII:1			conserved hypothetical protein	PB000750.02.0(berghei.aa) PB300704.00.0(berghei.aa) PC000887.02.0(chabaudi.aa) PFC0265c(falciparum.aa) PKH_083380(knowlesi.aa) PVX_119430(vivax.aa) PY07420(yoelii.aa)
ORTHOMCL880	7	6	BERGHEI:1;CHABAUDI:2;FALCIPARUM:1;KNOWLESI:1;VIVAX:1;YOELII:1	GO:0005666:GO:0003700:GO:0006383	DNA-directed RNA polymerase III complex:transcription factor activity:transcription from RNA polymerase III promoter	transcription factor, putative	PB000749.03.0(berghei.aa) PC000189.02.0(chabaudi.aa) PC300908.00.0(chabaudi.aa) PFB0290c(falciparum.aa) PKH_041330(knowlesi.aa) PVX_003760(vivax.aa) PY00068(yoelii.aa)
ORTHOMCL881	7	6	BERGHEI:2;CHABAUDI:1;FALCIPARUM:1;KNOWLESI:1;VIVAX:1;YOELII:1			conserved hypothetical protein	PB000743.02.0(berghei.aa) PB300746.00.0(berghei.aa) PC000270.02.0(chabaudi.aa) PF13_0241(falciparum.aa) PKH_120920(knowlesi.aa) PVX_083160(vivax.aa) PY00587(yoelii.aa)
ORTHOMCL882	7	6	BERGHEI:2;CHABAUDI:1;FALCIPARUM:1;KNOWLESI:1;VIVAX:1;YOELII:1			hypothetical protein	PB000741.01.0(berghei.aa) PB300799.00.0(berghei.aa) PC301795.00.0(chabaudi.aa) PFD0405c(falciparum.aa) PKH_030640(knowlesi.aa) PVX_000830(vivax.aa) PY02236(yoelii.aa)
ORTHOMCL883	7	6	BERGHEI:2;CHABAUDI:1;FALCIPARUM:1;KNOWLESI:1;VIVAX:1;YOELII:1			conserved hypothetical protein	PB000740.02.0(berghei.aa) PB300774.00.0(berghei.aa) PC000635.00.0(chabaudi.aa) PFI1455c(falciparum.aa) PKH_072780(knowlesi.aa) PVX_099940(vivax.aa) PY05293(yoelii.aa)
ORTHOMCL884	7	6	BERGHEI:2;CHABAUDI:1;FALCIPARUM:1;KNOWLESI:1;VIVAX:1;YOELII:1	GO:0004520	endodeoxyribonuclease activity	flap exonuclease, putative	PB000739.01.0(berghei.aa) PB300433.00.0(berghei.aa) PC000961.02.0(chabaudi.aa) PFD0420c(falciparum.aa) PKH_030620(knowlesi.aa) PVX_000820(vivax.aa) PY02238(yoelii.aa)
ORTHOMCL885	7	6	BERGHEI:1;CHABAUDI:2;FALCIPARUM:1;KNOWLESI:1;VIVAX:1;YOELII:1	GO:0016070:GO:0004004	RNA metabolic process:ATP-dependent RNA helicase activity	ATP-dependent DEAD box helicase, putative	PB000739.00.0(berghei.aa) PC000387.05.0(chabaudi.aa) PC300972.00.0(chabaudi.aa) PFF1140c(falciparum.aa) PKH_112580(knowlesi.aa) PVX_114300(vivax.aa) PY04199(yoelii.aa)
ORTHOMCL886	7	6	BERGHEI:1;CHABAUDI:2;FALCIPARUM:1;KNOWLESI:1;VIVAX:1;YOELII:1			conserved hypothetical protein	PB000735.01.0(berghei.aa) PC000380.02.0(chabaudi.aa) PC300553.00.0(chabaudi.aa) PF11_0419(falciparum.aa) PKH_093820(knowlesi.aa) PVX_092635(vivax.aa) PY05532(yoelii.aa)
ORTHOMCL887	7	6	BERGHEI:1;CHABAUDI:2;FALCIPARUM:1;KNOWLESI:1;VIVAX:1;YOELII:1			conserved hypothetical protein	PB000734.03.0(berghei.aa) PC000208.04.0(chabaudi.aa) PC300110.00.0(chabaudi.aa) PF10_0285(falciparum.aa) PKH_061350(knowlesi.aa) PVX_111265(vivax.aa) PY02072(yoelii.aa)
ORTHOMCL888	7	6	BERGHEI:1;CHABAUDI:2;FALCIPARUM:1;KNOWLESI:1;VIVAX:1;YOELII:1			conserved hypothetical protein	PB000731.01.0(berghei.aa) PC301361.00.0(chabaudi.aa) PC302282.00.0(chabaudi.aa) PFL1035w(falciparum.aa) PKH_143810(knowlesi.aa) PVX_123710(vivax.aa) PY01136(yoelii.aa)
ORTHOMCL889	7	6	BERGHEI:1;CHABAUDI:2;FALCIPARUM:1;KNOWLESI:1;VIVAX:1;YOELII:1	GO:0020011	apicoplast	Hypothetical protein, conserved	PB000727.02.0(berghei.aa) PC000826.03.0(chabaudi.aa) PC302389.00.0(chabaudi.aa) PFD0530c(falciparum.aa) PKH_030410(knowlesi.aa) PVX_000715(vivax.aa) PY02306(yoelii.aa)
ORTHOMCL890	7	6	BERGHEI:2;CHABAUDI:1;FALCIPARUM:1;KNOWLESI:1;VIVAX:1;YOELII:1			hexokinase	PB000727.00.0(berghei.aa) PB301083.00.0(berghei.aa) PC301118.00.0(chabaudi.aa) PFF1155w(falciparum.aa) PKH_112550(knowlesi.aa) PVX_114315(vivax.aa) PY02030(yoelii.aa)
ORTHOMCL891	7	6	BERGHEI:2;CHABAUDI:1;FALCIPARUM:1;KNOWLESI:1;VIVAX:1;YOELII:1	GO:0004692	cGMP-dependent protein kinase activity	cGMP-dependent protein kinase 1, beta isozyme, putative	PB000726.02.0(berghei.aa) PB300651.00.0(berghei.aa) PC000298.03.0(chabaudi.aa) PF14_0346(falciparum.aa) PKH_131265(knowlesi.aa) PVX_084705(vivax.aa) PY02304(yoelii.aa)
ORTHOMCL892	7	6	BERGHEI:2;CHABAUDI:1;FALCIPARUM:1;KNOWLESI:1;VIVAX:1;YOELII:1			u6 snRNA-associated sm-like protein Lsm2, putative	PB000722.03.0(berghei.aa) PB301337.00.0(berghei.aa) PC000795.00.0(chabaudi.aa) PFE1020w(falciparum.aa) PKH_101210(knowlesi.aa) PVX_080230(vivax.aa) PY04489(yoelii.aa)
ORTHOMCL893	7	6	BERGHEI:2;CHABAUDI:1;FALCIPARUM:1;KNOWLESI:1;VIVAX:1;YOELII:1	GO:0006511	ubiquitin-dependent protein catabolic process	ubiquitin-conjugating enzyme E2, putative	PB000719.02.0(berghei.aa) PB301382.00.0(berghei.aa) PC000886.02.0(chabaudi.aa) PFC0255c(falciparum.aa) PKH_083420(knowlesi.aa) PVX_119410(vivax.aa) PY05886(yoelii.aa)
ORTHOMCL894	7	6	BERGHEI:2;CHABAUDI:1;FALCIPARUM:1;KNOWLESI:1;VIVAX:1;YOELII:1	GO:0020011:GO:0003906	apicoplast:DNA-(apurinic or apyrimidinic site) lyase activity	AP endonuclease (DNA-(apurinic or apyrimidinic site) lyase), putative	PB000718.02.0(berghei.aa) PB300698.00.0(berghei.aa) PC000883.02.0(chabaudi.aa) PFC0250c(falciparum.aa) PKH_083430(knowlesi.aa) PVX_119405(vivax.aa) PY02645(yoelii.aa)
ORTHOMCL895	7	6	BERGHEI:2;CHABAUDI:1;FALCIPARUM:1;KNOWLESI:1;VIVAX:1;YOELII:1			conserved hypothetical protein	PB000710.01.0(berghei.aa) PB301553.00.0(berghei.aa) PC302492.00.0(chabaudi.aa) PF10_0139(falciparum.aa) PKH_081390(knowlesi.aa) PVX_094925(vivax.aa) PY04749(yoelii.aa)
ORTHOMCL896	7	6	BERGHEI:1;CHABAUDI:2;FALCIPARUM:1;KNOWLESI:1;VIVAX:1;YOELII:1	GO:0020011	apicoplast	DNA GyrAse a-subunit, putative	PB000704.02.0(berghei.aa) PC000560.03.0(chabaudi.aa) PC302596.00.0(chabaudi.aa) PFL1120c(falciparum.aa) PKH_143980(knowlesi.aa) PVX_123795(vivax.aa) PY07326(yoelii.aa)
ORTHOMCL897	7	6	BERGHEI:2;CHABAUDI:1;FALCIPARUM:1;KNOWLESI:1;VIVAX:1;YOELII:1			hypothetical protein	PB000700.03.0(berghei.aa) PB000713.03.0(berghei.aa) PC300143.00.0(chabaudi.aa) PFF1280w(falciparum.aa) PKH_112290(knowlesi.aa) PVX_114425(vivax.aa) PY06067(yoelii.aa)
ORTHOMCL898	7	6	BERGHEI:1;CHABAUDI:2;FALCIPARUM:1;KNOWLESI:1;VIVAX:1;YOELII:1			Cytidine and deoxycytidylate deaminase zinc-binding region, putative	PB000697.03.0(berghei.aa) PC001288.02.0(chabaudi.aa) PC301087.00.0(chabaudi.aa) PFL0230w(falciparum.aa) PKH_130320(knowlesi.aa) PVX_084270(vivax.aa) PY04717(yoelii.aa)
ORTHOMCL899	7	6	BERGHEI:1;CHABAUDI:2;FALCIPARUM:1;KNOWLESI:1;VIVAX:1;YOELII:1			conserved hypothetical protein	PB000696.00.0(berghei.aa) PC000940.02.0(chabaudi.aa) PC302032.00.0(chabaudi.aa) PFC1035w(falciparum.aa) PKH_081710(knowlesi.aa) PVX_095065(vivax.aa) PY00355(yoelii.aa)
ORTHOMCL900	7	6	BERGHEI:2;CHABAUDI:1;FALCIPARUM:1;KNOWLESI:1;VIVAX:1;YOELII:1			conserved hypothetical protein	PB000695.03.0(berghei.aa) PB300484.00.0(berghei.aa) PC000370.04.0(chabaudi.aa) PFE0780w(falciparum.aa) PKH_101710(knowlesi.aa) PVX_080465(vivax.aa) PY02013(yoelii.aa)
ORTHOMCL901	7	6	BERGHEI:1;CHABAUDI:1;FALCIPARUM:1;KNOWLESI:1;VIVAX:2;YOELII:1			hypothetical protein	PB000689.00.0(berghei.aa) PC301757.00.0(chabaudi.aa) PF11_0400(falciparum.aa) PKH_093660(knowlesi.aa) PVX_092555(vivax.aa) PVX_246295(vivax.aa) PY07202(yoelii.aa)
ORTHOMCL902	7	6	BERGHEI:1;CHABAUDI:2;FALCIPARUM:1;KNOWLESI:1;VIVAX:1;YOELII:1			splicesome-associated protein, putative	PB000687.03.0(berghei.aa) PC300701.00.0(chabaudi.aa) PC301912.00.0(chabaudi.aa) PFI1215w(falciparum.aa) PKH_072190(knowlesi.aa) PVX_099650(vivax.aa) PY07291(yoelii.aa)
ORTHOMCL904	7	6	BERGHEI:2;CHABAUDI:1;FALCIPARUM:1;KNOWLESI:1;VIVAX:1;YOELII:1			conserved hypothetical protein	PB000683.01.0(berghei.aa) PB000861.01.0(berghei.aa) PC000389.00.0(chabaudi.aa) PF14_0058(falciparum.aa) PKH_134080(knowlesi.aa) PVX_086125(vivax.aa) PY04112(yoelii.aa)
ORTHOMCL905	7	6	BERGHEI:2;CHABAUDI:1;FALCIPARUM:1;KNOWLESI:1;VIVAX:1;YOELII:1			conserved hypothetical protein	PB000679.00.0(berghei.aa) PB001065.02.0(berghei.aa) PC106856.00.0(chabaudi.aa) PF13_0072(falciparum.aa) PKH_141190(knowlesi.aa) PVX_122465(vivax.aa) PY05085(yoelii.aa)
ORTHOMCL906	7	6	BERGHEI:1;CHABAUDI:2;FALCIPARUM:1;KNOWLESI:1;VIVAX:1;YOELII:1			conserved hypothetical protein	PB000678.01.0(berghei.aa) PC000634.04.0(chabaudi.aa) PC300859.00.0(chabaudi.aa) PF08_0046(falciparum.aa) PKH_051080(knowlesi.aa) PVX_089340(vivax.aa) PY04125(yoelii.aa)
ORTHOMCL907	7	6	BERGHEI:1;CHABAUDI:1;FALCIPARUM:1;KNOWLESI:1;VIVAX:1;YOELII:2	GO:0016070:GO:0004004	RNA metabolic process:ATP-dependent RNA helicase activity	ATP dependent RNA helicase, putative	PB000677.02.0(berghei.aa) PC000568.01.0(chabaudi.aa) PFL0100c(falciparum.aa) PKH_130070(knowlesi.aa) PVX_084125(vivax.aa) PY00461(yoelii.aa) PY04197(yoelii.aa)
ORTHOMCL908	7	6	BERGHEI:1;CHABAUDI:2;FALCIPARUM:1;KNOWLESI:1;VIVAX:1;YOELII:1			calcium-transporting ATPase, putative	PB000675.00.0(berghei.aa) PC001027.02.0(chabaudi.aa) PC301192.00.0(chabaudi.aa) PFA0310c(falciparum.aa) PKH_020690(knowlesi.aa) PVX_081455(vivax.aa) PY05776(yoelii.aa)
ORTHOMCL909	7	6	BERGHEI:1;CHABAUDI:2;FALCIPARUM:1;KNOWLESI:1;VIVAX:1;YOELII:1			conserved hypothetical protein	PB000672.02.0(berghei.aa) PC001182.02.0(chabaudi.aa) PC302361.00.0(chabaudi.aa) PF14_0228(falciparum.aa) PKH_132540(knowlesi.aa) PVX_085295(vivax.aa) PY07193(yoelii.aa)
ORTHOMCL910	7	6	BERGHEI:1;CHABAUDI:2;FALCIPARUM:1;KNOWLESI:1;VIVAX:1;YOELII:1			101 kd malaria antigen, putative	PB000668.01.0(berghei.aa) PC000196.03.0(chabaudi.aa) PC404795.00.0(chabaudi.aa) PFL1385c(falciparum.aa) PKH_144540(knowlesi.aa) PVX_124060(vivax.aa) PY02883(yoelii.aa)
ORTHOMCL912	7	6	BERGHEI:1;CHABAUDI:2;FALCIPARUM:1;KNOWLESI:1;VIVAX:1;YOELII:1			conserved hypothetical protein	PB000660.02.0(berghei.aa) PC000374.03.0(chabaudi.aa) PC001396.02.0(chabaudi.aa) PF11_0118(falciparum.aa) PKH_090850(knowlesi.aa) PVX_091210(vivax.aa) PY02705(yoelii.aa)
ORTHOMCL913	7	6	BERGHEI:1;CHABAUDI:2;FALCIPARUM:1;KNOWLESI:1;VIVAX:1;YOELII:1			hsp70 interacting protein, putative	PB000652.02.0(berghei.aa) PC000351.03.0(chabaudi.aa) PC000739.03.0(chabaudi.aa) PFE1370w(falciparum.aa) PKH_100450(knowlesi.aa) PVX_079865(vivax.aa) PY00398(yoelii.aa)
ORTHOMCL914	7	6	BERGHEI:1;CHABAUDI:2;FALCIPARUM:1;KNOWLESI:1;VIVAX:1;YOELII:1			zinc finger protein, putative	PB000640.00.0(berghei.aa) PC000420.01.0(chabaudi.aa) PC000443.04.0(chabaudi.aa) PFE0895c(falciparum.aa) PKH_101480(knowlesi.aa) PVX_080350(vivax.aa) PY01618(yoelii.aa)
ORTHOMCL915	7	6	BERGHEI:2;CHABAUDI:1;FALCIPARUM:1;KNOWLESI:1;VIVAX:1;YOELII:1	GO:0006879:GO:0016226:GO:0005506:GO:0005739	cellular iron ion homeostasis:iron-sulfur cluster assembly:iron ion binding:mitochondrion	nifU protein, putative	PB000632.00.0(berghei.aa) PB300691.00.0(berghei.aa) PC000972.01.0(chabaudi.aa) PF14_0518(falciparum.aa) PKH_125200(knowlesi.aa) PVX_117755(vivax.aa) PY00856(yoelii.aa)
[truncated: 285 more rows]

## Sheet: Plasmodium_LSEunique
ORTHO	#seq	#taxa	taxa distribution	GO	GO DESCRIPTION	Sequence Description	Sequence ID
P. berghei	259	111
ORTHOMCL5645	2	1	BERGHEI:2			hypothetical protein	PB404989.00.0(berghei.aa) PB405849.00.0(berghei.aa)
ORTHOMCL5647	2	1	BERGHEI:2			hypothetical protein	PB404499.00.0(berghei.aa) PB406153.00.0(berghei.aa)
[truncated: 445 more rows]

## Sheet: Plasmodium_LSEtypical
ORTHO		#seq	#taxa	taxa distribution	GO	GO DESCRIPTION	Sequence Description	Sequence ID
[truncated: 827 more rows]
